# Supplementary material for: BET Inhibition Silences Expression of MYCN and BCL2 and Induces Cytotoxicity in Neuroblastoma Tumor Models
Source: PLoS One. 2013 Aug 23;8(8):e72967. doi: 10.1371/journal.pone.0072967 (PMC3751846; doi:10.1371/journal.pone.0072967)
Supplement: Table S1 — Neuroblastoma Growth-Death Analysis. (XLS) [file pone.0072967.s002.xls]

## Sheet: Sheet1
Table S1: Growth-death Analysis in Neuroblastoma Cell Lines
Neuroblastoma Cell Lines	gIC50 (nM)	Ymin-T0 (%)	Amplification (MYC, MYCN)
LA-N-1	460	-75	MYCN
Kelly	360	-10	MYCN
LA1-55n	210	-80	MYCN
BE(2)-M17	170	-80	MYCN
BE(2)-C	140	-80	MYCN
KanTS	110	-65	MYCN
IMR32	95	-95	MYCN
LA-N-2	80	-90	MYCN
SK-N-SH	75	-65	none
SK-N-BE(2)	70	-80	MYCN
CHP-134	70	-100	MYCN
SK-N-AS	55	-25	none
SH-SY5Y	25	-65	none
SK-N-FI	25	-75	none
CHP-212	15	-100	MYCN
LA1-5s	10	-90	MYCN
SK-N-DZ	5	-60	MYCN
Table S1 Average gIC50 and Ymin-T0 values for neuroblastoma cell lines treated with I-BET726 for 6 days. MYC/MYCN amplification status for each cell line is indicated.
