# Supplementary material for: BET Inhibition Silences Expression of MYCN and BCL2 and Induces Cytotoxicity in Neuroblastoma Tumor Models
Source: PLoS One. 2013 Aug 23;8(8):e72967. doi: 10.1371/journal.pone.0072967 (PMC3751846; doi:10.1371/journal.pone.0072967)
Supplement: Table S2 — Differentially Expressed Gene Lists for CHP-212 and SK–N–SH. (XLS) [file pone.0072967.s003.xls]

## Sheet: CHP-212 up
PROBE_ID	SYMBOL	ENTREZ_GENE_ID	DESCRIPTION	100nM_I-BET726_Fold_Change	1uM_I-BET726_Fold_Change	100nM_I-BET726_p-value	1uM_I-BET726_p-value	100nM_I-BET726_FDR	1uM_I-BET726_FDR
ILMN_1854015			DA877611 PROST2 Homo sapiens cDNA clone PROST2016121 5, mRNA sequence	5.532	5.57451	0.00032209	0.00036895	0.00252607	0.00196157
ILMN_3242405	RMRP	6023	Homo sapiens RNA component of mitochondrial RNA processing endoribonuclease (RMRP), RNase MRP RNA.	2.67142	10.6528	0.00032423	1e-08	0.00254029	2.07e-07
ILMN_1811114	SDS	10993	Homo sapiens serine dehydratase (SDS), mRNA.	1.26917	5.7383	0.174895	2.4e-07	0.362039	3.146e-06
ILMN_1705659	FAM71C	196472	Homo sapiens family with sequence similarity 71, member C (FAM71C), mRNA.	8.1418	1.12634	1e-08	0.463388	3.04e-07	0.664794
ILMN_3187862	DNAH14	127602	PREDICTED: Homo sapiens dynein, axonemal, heavy chain 14 (DNAH14), mRNA.	2.43635	2.96072	1.803e-05	8.3e-07	0.000224005	9.265e-06
ILMN_1758529	P2RX1	5023	Homo sapiens purinergic receptor P2X, ligand-gated ion channel, 1 (P2RX1), mRNA.	-1.08133	2.28603	0.267625	3.7e-07	0.480169	4.613e-06
ILMN_1687035	ADAMTSL4	54507	Homo sapiens ADAMTS-like 4 (ADAMTSL4), transcript variant 2, mRNA.	1.25443	2.1638	0.165099	0.00019501	0.348481	0.00112353
ILMN_1680614	LOC440248	440248	Homo sapiens hypothetical LOC440248 (LOC440248), mRNA.	1.17394	2.65531	0.604426	0.00404862	0.780718	0.0160222
ILMN_1801040	SPN	6693	Homo sapiens sialophorin (SPN), transcript variant 1, mRNA.	2.33096	2.40526	1.852e-05	3.91e-05	0.000229041	0.000271118
ILMN_2096743	TBC1D22A	25771	Homo sapiens TBC1 domain family, member 22A (TBC1D22A), mRNA.	3.8407	5.11744	0.0134868	0.00430828	0.0532217	0.0169027
ILMN_1745623	EFCAB4A	283229	Homo sapiens EF-hand calcium binding domain 4A (EFCAB4A), mRNA.	3.88687	3.88648	0.0104428	0.0138538	0.0433876	0.0458303
ILMN_1754579	SYNE2	23224	Homo sapiens spectrin repeat containing, nuclear envelope 2 (SYNE2), transcript variant 1, mRNA.	4.27372	5.73344	0.0026354	0.00034259	0.0143548	0.00183957
ILMN_2296101	PCDHA9	9752	Homo sapiens protocadherin alpha 9 (PCDHA9), transcript variant 2, mRNA.	2.66949	2.21202	0.00049517	0.00286789	0.00359514	0.0118623
ILMN_1727078	C17orf37	84299	Homo sapiens chromosome 17 open reading frame 37 (C17orf37), mRNA.	3.0139	3.02896	0.0151665	0.014803	0.0584467	0.0483853
ILMN_2348403	VRK3	51231	Homo sapiens vaccinia related kinase 3 (VRK3), transcript variant 2, mRNA.	2.09462	2.27648	0.00327091	0.00151004	0.0171426	0.00676894
ILMN_1662038	LARGE	9215	Homo sapiens like-glycosyltransferase (LARGE), transcript variant 1, mRNA.	1.60647	2.62716	3.033e-05	1e-08	0.000347968	1.96e-07
ILMN_1696066	CARS	833	Homo sapiens cysteinyl-tRNA synthetase (CARS), transcript variant 4, mRNA.	4.38635	6.33358	0.00084669	0.00021315	0.00563388	0.00121454
ILMN_1670093	HIST2H2BF	440689	Homo sapiens histone cluster 2, H2bf (HIST2H2BF), mRNA.	1.42003	2.33194	0.0916636	0.00063177	0.230049	0.00314318
ILMN_1752008	OTUD1	220213	PREDICTED: Homo sapiens OTU domain containing 1 (OTUD1), mRNA.	1.55181	5.70037	0.559813	0.0336834	0.749137	0.0959142
ILMN_1668895	LOC643696	643696	PREDICTED: Homo sapiens similar to hypothetical protein LOC440295, transcript variant 1 (LOC643696), mRNA.	1.03921	5.19414	0.921082	0.00130273	0.965027	0.00595125
ILMN_1666617	C6orf155	79940	Homo sapiens chromosome 6 open reading frame 155 (C6orf155), mRNA.	1.00015	2.2563	0.999513	0.00403736	0.999812	0.015987
ILMN_1676731	C17orf65	339201	Homo sapiens chromosome 17 open reading frame 65 (C17orf65), mRNA.	3.89451	6.4848	3e-08	0	1.07e-06	1.2e-08
ILMN_1694140	AFAP1L1	134265	Homo sapiens actin filament associated protein 1-like 1 (AFAP1L1), mRNA.	4.92612	1.11202	2.84e-06	0.526997	4.7235e-05	0.717234
ILMN_1786722	ZNF385A	25946	Homo sapiens zinc finger protein 385A (ZNF385A), transcript variant 3, mRNA.	5.72023	4.13959	0.0007047	0.00291319	0.00484225	0.0120161
ILMN_2294976	RNASE4	6038	Homo sapiens ribonuclease, RNase A family, 4 (RNASE4), transcript variant 1, mRNA.	1.38833	4.57031	0.443173	0.00272146	0.654579	0.011319
ILMN_1708337	NOXO1	124056	Homo sapiens NADPH oxidase organizer 1 (NOXO1), transcript variant a, mRNA.	2.50329	9.50307	0.0949609	0.00031037	0.235798	0.00168901
ILMN_1793831	TRADD	8717	Homo sapiens TNFRSF1A-associated via death domain (TRADD), mRNA.	2.40632	4.99778	2e-08	0	6.08e-07	1e-09
ILMN_1916352			ta60e04.x1 Soares_total_fetus_Nb2HF8_9w Homo sapiens cDNA clone IMAGE:2048478 3, mRNA sequence	2.15137	-1.01773	2.344e-05	0.867974	0.000279154	0.939247
ILMN_3300198	LOC729580	729580	PREDICTED: Homo sapiens hypothetical LOC729580 (LOC729580), mRNA.	2.59919	2.95862	3.139e-05	8.45e-06	0.000358255	7.0252e-05
ILMN_1692198	LOC641765	641765	PREDICTED: Homo sapiens similar to General transcription factor II-I repeat domain-containing protein 1 (GTF2I repeat domain containing protein 1) (Muscle TFII-I repeat domain-containing protein 1) (General transcription factor III) (Slow-muscle-fiber enhancer binding pro... (LOC641765), mRNA.	8.5294	6.63888	1.6e-07	9e-07	4.273e-06	9.902e-06
ILMN_1874569			Homo sapiens cDNA clone IMAGE:5267328	-1.12609	6.13497	0.868665	0.0283811	0.93885	0.0831834
ILMN_1654612	ZNF589	51385	Homo sapiens zinc finger protein 589 (ZNF589), mRNA.	2.58798	5.57611	0.0007308	1.47e-06	0.0049897	1.528e-05
ILMN_1699190	SORCS1	114815	Homo sapiens sortilin-related VPS10 domain containing receptor 1 (SORCS1), transcript variant 2, mRNA.	-1.23457	4.70998	0.386306	3.116e-05	0.603331	0.000221789
ILMN_1770576	FAM177B	400823	Homo sapiens family with sequence similarity 177, member B (FAM177B), mRNA.	-2.77802	2.75414	0.00062659	0.0006719	0.00438513	0.00331801
ILMN_1718742	LOC646226	646226	PREDICTED: Homo sapiens similar to nucleoporin 210 (LOC646226), mRNA.	3.23316	-1.86465	1e-06	0.00013875	1.9738e-05	0.000830637
ILMN_2190126	TTC23L	153657	Homo sapiens tetratricopeptide repeat domain 23-like (TTC23L), mRNA.	-1.05685	7.8115	0.729409	4e-08	0.862407	7.08e-07
ILMN_1721560	LOC643807	643807	PREDICTED: Homo sapiens hypothetical protein LOC643807 (LOC643807), mRNA.	1.02252	3.90079	0.817555	3e-08	0.913363	5.3e-07
ILMN_2409290	CCPG1	9236	Homo sapiens cell cycle progression 1 (CCPG1), transcript variant 2, mRNA.	7.19676	3.58404	0.00421045	0.0521399	0.0209959	0.137147
ILMN_1717466	ABCC3	8714	Homo sapiens ATP-binding cassette, sub-family C (CFTR/MRP), member 3 (ABCC3), transcript variant MRP3B, mRNA.	1.62573	5.33305	0.401794	0.00703175	0.617347	0.0258517
ILMN_1768165	LOC650755	650755	PREDICTED: Homo sapiens similar to cytoplasmic beta-actin (LOC650755), mRNA.	1.08611	4.56656	0.581025	2.9e-07	0.764101	3.733e-06
ILMN_2076567	UBE2V2	7336	Homo sapiens ubiquitin-conjugating enzyme E2 variant 2 (UBE2V2), mRNA.	2.25892	-1.08704	0.00632202	0.703896	0.029117	0.846087
ILMN_1759411	C16orf79	283870	Homo sapiens chromosome 16 open reading frame 79 (C16orf79), mRNA.	3.50865	4.11711	1.3e-07	2e-08	3.675e-06	4.02e-07
ILMN_1686948	CASC4	113201	Homo sapiens cancer susceptibility candidate 4 (CASC4), transcript variant 1, mRNA.	1.67111	2.04948	1.22e-06	3e-08	2.3358e-05	4.76e-07
ILMN_1678323	AASS	10157	Homo sapiens aminoadipate-semialdehyde synthase (AASS), nuclear gene encoding mitochondrial protein, mRNA.	2.81471	5.93618	0	0	2.1e-07	0
ILMN_1653718	ZFAND2B	130617	Homo sapiens zinc finger, AN1-type domain 2B (ZFAND2B), mRNA.	1.48018	2.01564	1.339e-05	2e-08	0.000174378	3.11e-07
ILMN_1725098	RTN4RL2	349667	Homo sapiens reticulon 4 receptor-like 2 (RTN4RL2), mRNA.	2.77	-1.07309	3.3e-07	0.439148	7.628e-06	0.644198
ILMN_2088847	OTUD5	55593	Homo sapiens OTU domain containing 5 (OTUD5), mRNA.	2.90649	2.82338	0.00353228	0.00425504	0.0182169	0.0167243
ILMN_1722450	NSUN5B	155400	Homo sapiens NOP2/Sun domain family, member 5B (NSUN5B), transcript variant 1, mRNA.	4.1917	-1.7588	0.00115794	0.152751	0.00732194	0.31351
ILMN_1707292	C17orf67	339210	Homo sapiens chromosome 17 open reading frame 67 (C17orf67), mRNA.	5.65409	1.0419	3.643e-05	0.880558	0.000405971	0.945147
ILMN_3234892	MARCH11	441061	Homo sapiens membrane-associated ring finger (C3HC4) 11 (MARCH11), mRNA.	-1.00848	2.35877	0.902576	9e-08	0.955873	1.316e-06
ILMN_1888658			qk02b10.x1 NCI_CGAP_Kid3 Homo sapiens cDNA clone IMAGE:1867771 3, mRNA sequence	2.11709	2.52454	0.0340668	0.0118108	0.109759	0.0400949
ILMN_1692365	KCTD1	284252	Homo sapiens potassium channel tetramerisation domain containing 1 (KCTD1), mRNA.	4.21381	9.47984	0	0	2.16e-07	0
ILMN_1796377	C14orf37	145407	Homo sapiens chromosome 14 open reading frame 37 (C14orf37), mRNA.	4.36503	7.6291	2e-08	0	8.17e-07	1.5e-08
ILMN_1703111	BBS7	55212	Homo sapiens Bardet-Biedl syndrome 7 (BBS7), transcript variant 2, mRNA.	1.60069	2.74704	0.00467471	5.5e-06	0.0228605	4.8194e-05
ILMN_1692831	HIST1H1A	3024	Homo sapiens histone 1, H1a (HIST1H1A), mRNA.	2.65827	2.09497	0.0119365	0.0568491	0.0482753	0.147154
ILMN_1762188	GPR158L1	440435	PREDICTED: Homo sapiens GPR158-like 1 (GPR158L1), mRNA.	3.71515	-1.11126	0.0225567	0.844785	0.0798394	0.927085
ILMN_1741684	SMPD1	6609	Homo sapiens sphingomyelin phosphodiesterase 1, acid lysosomal (SMPD1), transcript variant ASM-1, mRNA.	1.99144	2.96924	0.0002941	2.78e-06	0.00233333	2.6615e-05
ILMN_1760027	WAS	7454	Homo sapiens Wiskott-Aldrich syndrome (eczema-thrombocytopenia) (WAS), mRNA.	4.20723	2.8565	2.6e-06	0.00010249	4.3981e-05	0.000634824
ILMN_2310295	C21orf58	54058	Homo sapiens chromosome 21 open reading frame 58 (C21orf58), transcript variant 2, mRNA.	1.28978	2.81058	0.35486	0.00330221	0.573023	0.0133954
ILMN_1776656	BBS7	55212	Homo sapiens Bardet-Biedl syndrome 7 (BBS7), transcript variant 1, mRNA.	1.46311	2.20633	0.00041603	2.2e-07	0.00311515	2.9e-06
ILMN_1751886	REC8	9985	Homo sapiens REC8 homolog (yeast) (REC8), transcript variant 1, mRNA.	1.78253	2.38319	1.543e-05	3.2e-07	0.000195931	4.069e-06
ILMN_1678862	FUT11	170384	Homo sapiens fucosyltransferase 11 (alpha (1,3) fucosyltransferase) (FUT11), mRNA.	2.25084	3.3228	0.00150509	4.898e-05	0.00911975	0.00033125
ILMN_1744126	ING4	51147	Homo sapiens inhibitor of growth family, member 4 (ING4), transcript variant 2, mRNA.	2.23758	5.59532	0.0101361	4.584e-05	0.0423775	0.000312543
ILMN_1705922	BAIAP2	10458	Homo sapiens BAI1-associated protein 2 (BAIAP2), transcript variant 3, mRNA.	1.46986	2.125	3.23e-06	0	5.249e-05	3.3e-08
ILMN_1654732	OSR2	116039	PREDICTED: Homo sapiens odd-skipped related 2 (Drosophila) (OSR2), mRNA.	3.793	1.20902	0	0.029013	6.9e-08	0.0847519
ILMN_1730229	CGNL1	84952	Homo sapiens cingulin-like 1 (CGNL1), mRNA.	1.35771	2.31379	0.258105	0.00630512	0.468968	0.0235313
ILMN_1716446	BCL10	8915	Homo sapiens B-cell CLL/lymphoma 10 (BCL10), mRNA.	1.37243	2.04034	0.0103747	1.304e-05	0.043173	0.000102612
ILMN_1738578	FILIP1L	11259	Homo sapiens filamin A interacting protein 1-like (FILIP1L), transcript variant 2, mRNA.	1.50001	2.10138	4e-07	0	9.016e-06	5e-09
ILMN_1911677			PREDICTED: Homo sapiens hypothetical LOC400144 (LOC400144), mRNA	3.57926	5.99032	0.0049548	0.00047627	0.0239555	0.00245574
ILMN_1776582	PDK3	5165	Homo sapiens pyruvate dehydrogenase kinase, isozyme 3 (PDK3), mRNA.	1.21671	2.00586	0.132141	6.081e-05	0.298561	0.000400514
ILMN_3201216	LOC441550	441550	PREDICTED: Homo sapiens misc_RNA (LOC441550), miscRNA.	2.10314	2.19169	3.645e-05	2.744e-05	0.000406091	0.00019869
ILMN_3250273	TMOD2	29767	Homo sapiens tropomodulin 2 (neuronal) (TMOD2), transcript variant 1, mRNA.	6.26344	1.00633	0	0.858311	0	0.934417
ILMN_2206344	NDST2	8509	Homo sapiens N-deacetylase/N-sulfotransferase (heparan glucosaminyl) 2 (NDST2), mRNA.	1.4964	2.48319	1.328e-05	0	0.000173382	4.8e-08
ILMN_3247939	SNORA23	677808	Homo sapiens small nucleolar RNA, H/ACA box 23 (SNORA23), small nucleolar RNA.	1.24842	6.00828	0.141016	3e-08	0.312538	5.81e-07
ILMN_1757639	C3orf57	165679	Homo sapiens chromosome 3 open reading frame 57 (C3orf57), mRNA.	1.02488	6.64083	0.819017	0	0.914072	5.5e-08
ILMN_1829846			Homo sapiens ovarian cancer-related protein 3 (OCR3) mRNA, partial cds	1.12478	6.06956	0.611707	1.85e-06	0.785723	1.8642e-05
ILMN_2060086	ADAM23	8745	Homo sapiens ADAM metallopeptidase domain 23 (ADAM23), mRNA.	1.43406	11.1866	0.193904	1.8e-07	0.388194	2.43e-06
ILMN_1769140	KIAA1958	158405	Homo sapiens KIAA1958 (KIAA1958), mRNA.	2.99899	2.63965	5.182e-05	0.00031238	0.000546136	0.0016984
ILMN_1808633	C20orf96	140680	Homo sapiens chromosome 20 open reading frame 96 (C20orf96), mRNA.	4.34725	1.15825	0.00742717	0.744322	0.0331957	0.872907
ILMN_1747244	CCNG2	901	Homo sapiens cyclin G2 (CCNG2), mRNA.	2.65348	4.38315	2.97e-06	2e-08	4.8912e-05	4.38e-07
ILMN_1853157			UI-CF-EC1-abr-e-10-0-UI.s1 UI-CF-EC1 Homo sapiens cDNA clone UI-CF-EC1-abr-e-10-0-UI 3, mRNA sequence	3.02206	-1.14495	0.00644922	0.683823	0.0295819	0.833262
ILMN_1815949	SLC24A4	123041	Homo sapiens solute carrier family 24 (sodium/potassium/calcium exchanger), member 4 (SLC24A4), transcript variant 3, mRNA.	-1.86652	2.58296	0.111065	0.0333687	0.264343	0.0951959
ILMN_1906957			Homo sapiens, clone IMAGE:5169349, mRNA	4.56031	1.03267	0.00183627	0.928735	0.0107043	0.968698
ILMN_1697550	ACYP2	98	Homo sapiens acylphosphatase 2, muscle type (ACYP2), mRNA.	1.6418	2.66826	0.135081	0.0068085	0.303347	0.0251443
ILMN_1798546	HDAC6	10013	Homo sapiens histone deacetylase 6 (HDAC6), mRNA.	1.43343	2.31594	0.00081766	2e-07	0.00546988	2.724e-06
ILMN_1811048	GPR107	57720	Homo sapiens G protein-coupled receptor 107 (GPR107), mRNA.	2.33996	3.63704	0.0118727	0.00065595	0.0480636	0.00325143
ILMN_1653480	KENAE	202243	Homo sapiens Kenae (KENAE), mRNA.	4.63353	5.2127	0.00310607	0.00182467	0.0164325	0.00798049
ILMN_1691119	RNF122	79845	Homo sapiens ring finger protein 122 (RNF122), mRNA.	2.35806	2.5337	4.322e-05	1.924e-05	0.000469237	0.000144938
ILMN_1658743	CCNDBP1	23582	Homo sapiens cyclin D-type binding-protein 1 (CCNDBP1), transcript variant 1, mRNA.	4.72337	6.72198	5.1e-07	3e-08	1.101e-05	6.02e-07
ILMN_1815812	C16orf5	29965	Homo sapiens chromosome 16 open reading frame 5 (C16orf5), mRNA.	2.0001	2.98152	0.00039708	8.07e-06	0.00299219	6.7488e-05
ILMN_1754757	SCNN1D	6339	Homo sapiens sodium channel, nonvoltage-gated 1, delta (SCNN1D), transcript variant 2, mRNA.	2.38547	1.94353	3.7e-07	7.31e-06	8.381e-06	6.1913e-05
ILMN_1738249	LOC651820	651820	PREDICTED: Homo sapiens similar to Succinate dehydrogenase [ubiquinone] cytochrome b small subunit, mitochondrial precursor (CybS) (Succinate-ubiquinone reductase membrane anchor subunit) (QPs3) (CII-4) (Succinate dehydrogenase complex subunit D) (Succinate-ubiquinone oxi... (LOC651820), mRNA.	2.91265	2.42538	1.2e-07	8.3e-07	3.473e-06	9.247e-06
ILMN_2212156	PPIG	9360	Homo sapiens peptidylprolyl isomerase G (cyclophilin G) (PPIG), mRNA.	2.60601	-1.08313	0.00259152	0.752	0.014168	0.877714
ILMN_1666853	LOC644482	644482	PREDICTED: Homo sapiens similar to NADH dehydrogenase (ubiquinone) 1 alpha subcomplex, 3, 9kDa (LOC644482), mRNA.	1.6985	2.65661	0.0172116	0.00027549	0.0645304	0.00152108
ILMN_1765212	LARP1B	55132	Homo sapiens La ribonucleoprotein domain family, member 1B (LARP1B), transcript variant 1, mRNA.	1.41086	2.64043	0.0105939	1.8e-06	0.0438807	1.8184e-05
ILMN_1673417	NHEDC1	150159	Homo sapiens Na+/H+ exchanger domain containing 1 (NHEDC1), transcript variant 1, mRNA.	1.27713	5.64358	0.391192	2.666e-05	0.607648	0.00019378
ILMN_3237291	LOC644124	644124	PREDICTED: Homo sapiens misc_RNA (LOC644124), miscRNA.	12.0279	1.29173	0	0.125693	1.4e-08	0.272427
ILMN_1828438			1004868 Human Fat Cell 5-Stretch Plus cDNA Library Homo sapiens cDNA 5', mRNA sequence	1.67412	5.21836	0.0630702	6.2e-06	0.174808	5.3538e-05
ILMN_1674458	KLHL7	55975	Homo sapiens kelch-like 7 (Drosophila) (KLHL7), transcript variant 1, mRNA.	1.88394	2.28183	2.194e-05	1.28e-06	0.000264291	1.3536e-05
ILMN_1701521	LOC642428	642428	PREDICTED: Homo sapiens hypothetical protein LOC642428 (LOC642428), mRNA.	-1.0811	4.70024	0.808053	0.00025697	0.908388	0.00143136
ILMN_1707077	SORT1	6272	Homo sapiens sortilin 1 (SORT1), mRNA.	1.90538	2.2252	2.8e-07	2e-08	6.831e-06	4.02e-07
ILMN_1790759	LOC641977	641977	PREDICTED: Homo sapiens similar to cell division cycle 10 homolog (LOC641977), mRNA.	2.92933	3.04417	0.0283569	0.0302553	0.0953281	0.0878279
ILMN_1686646	LOC285423	285423	PREDICTED: Homo sapiens hypothetical LOC285423 (LOC285423), mRNA.	1.82343	2.01927	0.0170038	0.00694145	0.0639134	0.0255674
ILMN_1678705	FLJ35220	284131	Homo sapiens hypothetical protein FLJ35220 (FLJ35220), mRNA.	2.62148	4.59779	2.06e-06	0	3.6033e-05	4.9e-08
ILMN_1749304	LOC643389	643389	PREDICTED: Homo sapiens hypothetical protein LOC643389 (LOC643389), mRNA.	2.03128	1.75894	0.00288524	0.0102495	0.0154665	0.0355859
ILMN_1725947	LOC647123	647123	PREDICTED: Homo sapiens similar to Rieske iron-sulfur protein (LOC647123), mRNA.	4.49554	6.90157	2.181e-05	1.52e-06	0.000263098	1.5678e-05
ILMN_1668663	LOC648001	648001	PREDICTED: Homo sapiens hypothetical protein LOC648001 (LOC648001), mRNA.	1.10751	3.01771	0.730367	0.00211562	0.862926	0.00909002
ILMN_1782448	IFNA4	3441	Homo sapiens interferon, alpha 4 (IFNA4), mRNA.	-1.03415	4.69518	0.905226	0.00020863	0.957274	0.00119202
ILMN_1859942			RST20570 Athersys RAGE Library Homo sapiens cDNA, mRNA sequence	6.13318	10.6279	0	0	4.8e-08	3e-09
ILMN_1812759	GCH1	2643	Homo sapiens GTP cyclohydrolase 1 (GCH1), transcript variant 4, mRNA.	2.20039	2.66979	2.2e-07	5e-08	5.636e-06	8.81e-07
ILMN_2361186	PHF20L1	51105	Homo sapiens PHD finger protein 20-like 1 (PHF20L1), transcript variant 3, mRNA.	1.89194	2.07983	0.00157029	0.00052093	0.00944312	0.00265675
ILMN_1844064			xv16e07.x1 Soares_NFL_T_GBC_S1 Homo sapiens cDNA clone IMAGE:2813316 3, mRNA sequence	8.57117	1.24795	0	0.0162063	0	0.0522505
ILMN_1656118	ZBTB7A	51341	Homo sapiens zinc finger and BTB domain containing 7A (ZBTB7A), mRNA.	5.13468	9.27915	0.00012728	5.71e-06	0.00115523	4.9751e-05
ILMN_2337835	ZNF182	7569	Homo sapiens zinc finger protein 182 (ZNF182), transcript variant 2, mRNA.	3.94343	2.10402	9e-08	7.019e-05	2.613e-06	0.000454201
ILMN_2179873	PHC3	80012	Homo sapiens polyhomeotic homolog 3 (Drosophila) (PHC3), mRNA.	1.14054	2.34533	0.274913	2.9e-06	0.488756	2.7604e-05
ILMN_1884150			UI-E-EJ1-ajn-n-16-0-UI.s1 UI-E-EJ1 Homo sapiens cDNA clone UI-E-EJ1-ajn-n-16-0-UI 3, mRNA sequence	5.61225	-1.46128	0.00012904	0.256647	0.00116781	0.454322
ILMN_1728193	LOC652886	652886	PREDICTED: Homo sapiens similar to N-ethylmaleimide sensitive fusion protein (LOC652886), mRNA.	3.97345	-1.43528	5.232e-05	0.175987	0.000550489	0.347717
ILMN_1685079	TELO2	9894	Homo sapiens TEL2, telomere maintenance 2, homolog (S. cerevisiae) (TELO2), mRNA.	2.43276	2.2109	0.00477526	0.00967287	0.0232418	0.0338848
ILMN_2393573	RASSF1	11186	Homo sapiens Ras association (RalGDS/AF-6) domain family member 1 (RASSF1), transcript variant A, mRNA.	2.18447	2.06234	2.5e-06	2.8e-06	4.2539e-05	2.6734e-05
ILMN_1809491	CCDC144NL	339184	Homo sapiens coiled-coil domain containing 144 family, N-terminal like (CCDC144NL), mRNA.	6.49243	11.5389	1e-08	0	4.75e-07	2e-08
ILMN_1879087			wa70h06.x1 Soares_NFL_T_GBC_S1 Homo sapiens cDNA clone IMAGE:2301563 3 similar to SW:RSFR_CHICK P30374 RIBONUCLEASE HOMOLOG PRECURSOR ;, mRNA sequence	2.10716	-1.45534	0.00282847	0.127853	0.0152104	0.275844
ILMN_1811330	FAM134B	54463	Homo sapiens family with sequence similarity 134, member B (FAM134B), transcript variant 1, mRNA.	-1.50656	4.17267	0.00631953	1.5e-07	0.0291112	2.123e-06
ILMN_1741371	TMEM8	58986	Homo sapiens transmembrane protein 8 (five membrane-spanning domains) (TMEM8), mRNA.	1.54713	3.36948	0.0150067	2.31e-06	0.0580006	2.2542e-05
ILMN_1713401	LOC646607	646607	PREDICTED: Homo sapiens hypothetical protein LOC646607 (LOC646607), mRNA.	2.49393	1.172	6.5e-07	0.110765	1.368e-05	0.247648
ILMN_1679127	CCAR1	55749	Homo sapiens cell division cycle and apoptosis regulator 1 (CCAR1), mRNA.	2.67018	2.91214	1.1e-07	4e-08	3.195e-06	6.2e-07
ILMN_2336130	SULT1A4	445329	Homo sapiens sulfotransferase family, cytosolic, 1A, phenol-preferring, member 4 (SULT1A4), transcript variant 3, mRNA.	1.35674	2.41625	0.110712	0.00026853	0.263834	0.00148819
ILMN_1843804			UI-E-CQ1-aey-a-24-0-UI.s1 UI-E-CQ1 Homo sapiens cDNA clone UI-E-CQ1-aey-a-24-0-UI 3, mRNA sequence	1.32891	2.14452	0.0111886	6.26e-06	0.0458026	5.3981e-05
ILMN_1687751	BAALC	79870	Homo sapiens brain and acute leukemia, cytoplasmic (BAALC), transcript variant 2, mRNA.	2.29602	3.06293	0.02187	0.00175832	0.0778628	0.00773029
ILMN_1788439	LOC441193	441193	Homo sapiens similar to zinc finger protein 469 (LOC441193), mRNA.	4.37501	1.92945	3.003e-05	0.0232743	0.000345186	0.0706725
ILMN_1679614	SGSM3	27352	Homo sapiens small G protein signaling modulator 3 (SGSM3), mRNA.	1.36695	2.42519	0.0495924	3.378e-05	0.146027	0.000238573
ILMN_1872967			7q63f08.x1 NCI_CGAP_Lu24 Homo sapiens cDNA clone IMAGE:3703070 3, mRNA sequence	6.02089	2.72499	0.00043245	0.0365827	0.00320936	0.102657
ILMN_1698100	ANXA2P1	303	Homo sapiens annexin A2 pseudogene 1 (ANXA2P1) on chromosome 4.	1.64178	2.05072	0.0793983	0.0162351	0.207303	0.0523324
ILMN_1692871	LOC644838	644838	PREDICTED: Homo sapiens hypothetical protein LOC644837, transcript variant 1 (LOC644838), mRNA.	-1.06487	3.9238	0.679367	2.53e-06	0.831686	2.4453e-05
ILMN_1730645	TMEFF2	23671	Homo sapiens transmembrane protein with EGF-like and two follistatin-like domains 2 (TMEFF2), mRNA.	4.59654	47.2523	6e-08	0	1.902e-06	0
ILMN_2309549	AMZ2	51321	Homo sapiens archaelysin family metallopeptidase 2 (AMZ2), transcript variant 6, mRNA.	13.46	18.8906	4.6e-07	1.4e-07	1.0188e-05	2.023e-06
ILMN_1746343	LOC643985	643985	PREDICTED: Homo sapiens hypothetical protein LOC643985 (LOC643985), mRNA.	2.30374	2.35009	1e-08	1e-08	3.29e-07	1.26e-07
ILMN_1902927			nai42a05.x1 NCI_CGAP_HN20 Homo sapiens cDNA clone IMAGE:4262673 3, mRNA sequence	-2.11082	2.30393	0.0405948	0.0329273	0.126029	0.0941976
ILMN_1678043	LOC127406	127406	PREDICTED: Homo sapiens similar to laminin receptor 1 (ribosomal protein SA) (LOC127406), mRNA.	3.32939	6.09532	0.0140483	0.00078302	0.0549792	0.00380095
ILMN_1880994			UI-E-CI1-agf-n-11-0-UI.r1 UI-E-CI1 Homo sapiens cDNA clone UI-E-CI1-agf-n-11-0-UI 5, mRNA sequence	7.2234	1.42429	5e-08	0.112282	1.51e-06	0.250166
ILMN_3238344	VWA3A	146177	Homo sapiens von Willebrand factor A domain containing 3A (VWA3A), mRNA.	3.78523	1.01957	2.3e-07	0.859027	5.796e-06	0.934651
ILMN_3267523	LOC100128074	100128074	PREDICTED: Homo sapiens hypothetical LOC100128074 (LOC100128074), mRNA.	2.87666	1.64233	0.015174	0.228264	0.0584613	0.41812
ILMN_1757532	SNPH	9751	Homo sapiens syntaphilin (SNPH), mRNA.	2.56035	3.08006	8.401e-05	1.162e-05	0.000816156	9.269e-05
ILMN_3218306	LOC439994	439994	PREDICTED: Homo sapiens misc_RNA (LOC439994), miscRNA.	6.52669	6.32589	1.102e-05	1.314e-05	0.000147621	0.000103341
ILMN_1704629	SLC1A7	6512	Homo sapiens solute carrier family 1 (glutamate transporter), member 7 (SLC1A7), mRNA.	4.78981	1.44403	0.00328223	0.424257	0.0171797	0.629593
ILMN_1752606	NSF	4905	PREDICTED: Homo sapiens N-ethylmaleimide-sensitive factor (NSF), mRNA.	1.37211	2.8886	0.460755	0.0240601	0.668967	0.0726702
ILMN_1651496	HIST1H2BD	3017	Homo sapiens histone cluster 1, H2bd (HIST1H2BD), transcript variant 2, mRNA.	4.40955	10.1607	0	0	0	0
ILMN_1719133	LOC646012	646012	PREDICTED: Homo sapiens similar to Aurora kinase A-interacting protein (AURKA-interacting protein) (LOC646012), mRNA.	4.13548	-1.15238	0.00531206	0.742321	0.0253308	0.871576
ILMN_2278518	NFATC2IP	84901	Homo sapiens nuclear factor of activated T-cells, cytoplasmic, calcineurin-dependent 2 interacting protein (NFATC2IP), mRNA.	2.81555	1.69499	2.409e-05	0.00989904	0.000285624	0.0345466
ILMN_1752897	RPL23AP13	56969	Homo sapiens ribosomal protein L23a pseudogene 13 (RPL23AP13), non-coding RNA.	1.01377	2.03933	0.893667	1.126e-05	0.951771	9.0078e-05
ILMN_3292572	LOC390183	390183	PREDICTED: Homo sapiens misc_RNA (LOC390183), miscRNA.	2.16543	2.67776	0.085798	0.033848	0.219175	0.0963249
ILMN_1789224	MAP9	79884	Homo sapiens microtubule-associated protein 9 (MAP9), mRNA.	15.983	13.7546	9.9e-06	2.848e-05	0.00013494	0.000205208
ILMN_2370685	C6orf1	221491	Homo sapiens chromosome 6 open reading frame 1 (C6orf1), transcript variant 3, mRNA.	1.45226	2.18938	0.00933735	2.228e-05	0.0397617	0.000165124
ILMN_1753515	SRR	63826	Homo sapiens serine racemase (SRR), mRNA.	1.2129	8.26624	0.012606	0	0.0504144	0
ILMN_1716153	LOC342892	342892	PREDICTED: Homo sapiens hypothetical protein LOC342892 (LOC342892), mRNA.	2.27951	3.29878	0.0476443	0.00736039	0.141711	0.0269157
ILMN_3235270	SNORA38B	100124536	Homo sapiens small nucleolar RNA, H/ACA box 38B (retrotransposed) (SNORA38B), small nucleolar RNA.	1.12439	2.91383	0.715374	0.00465476	0.853471	0.0180775
ILMN_1711102	B3GNT2	10678	Homo sapiens UDP-GlcNAc:betaGal beta-1,3-N-acetylglucosaminyltransferase 2 (B3GNT2), mRNA.	1.61866	2.38826	1e-07	0	2.987e-06	3e-09
ILMN_1652409	SPATA7	55812	Homo sapiens spermatogenesis associated 7 (SPATA7), transcript variant 2, mRNA.	1.77548	2.24509	1e-08	0	2.41e-07	2e-09
ILMN_3236102	RNU5D	26830	Homo sapiens RNA, U5D small nuclear (RNU5D), small nuclear RNA.	1.05139	2.6753	0.86759	0.00454638	0.938352	0.0177106
ILMN_1850238			PREDICTED: Homo sapiens hypothetical LOC388227 (LOC388227), mRNA	1.39833	2.21097	7.24e-06	0	0.000103777	1e-08
ILMN_1684246	C1orf125	126859	Homo sapiens chromosome 1 open reading frame 125 (C1orf125), transcript variant 1, mRNA.	4.32774	2.89988	0.00257493	0.0175083	0.0140969	0.0557569
ILMN_1740609	CCL15	6359	Homo sapiens chemokine (C-C motif) ligand 15 (CCL15), transcript variant 1, mRNA.	-1.82502	3.22041	0.14977	0.00881752	0.325596	0.0313337
ILMN_3192398	LOC100130195	100130195	PREDICTED: Homo sapiens hypothetical protein LOC100130195 (LOC100130195), mRNA.	2.5984	4.6275	0.00125331	3.055e-05	0.00783107	0.000218086
ILMN_3242315	SNORD3D	780854	Homo sapiens small nucleolar RNA, C/D box 3D (SNORD3D), small nucleolar RNA.	1.75234	2.88579	1.339e-05	1e-08	0.000174378	1.87e-07
ILMN_2412380	TSC22D1	8848	Homo sapiens TSC22 domain family, member 1 (TSC22D1), transcript variant 1, mRNA.	2.16398	2.35872	2.803e-05	9.41e-06	0.00032517	7.6884e-05
ILMN_1726080	LOC645956	645956	PREDICTED: Homo sapiens hypothetical protein LOC645956 (LOC645956), mRNA.	-1.33488	2.81543	0.285714	0.00311032	0.501125	0.0127216
ILMN_1709094	LIFR	3977	Homo sapiens leukemia inhibitory factor receptor alpha (LIFR), mRNA.	2.5927	3.52302	0.00052764	4.092e-05	0.00378784	0.000282404
ILMN_1693072	ELAC1	55520	Homo sapiens elaC homolog 1 (E. coli) (ELAC1), mRNA.	2.32018	2.48939	0.00109464	0.00057209	0.00698513	0.00288595
ILMN_3282844	LOC644265	644265	PREDICTED: Homo sapiens similar to hCG1793552 (LOC644265), mRNA.	8.00368	-1.40598	7.5e-07	0.128165	1.5473e-05	0.276405
ILMN_1670096	NRBP1	29959	Homo sapiens nuclear receptor binding protein 1 (NRBP1), mRNA.	1.38123	2.08975	0.0008672	2.1e-07	0.0057501	2.781e-06
ILMN_1688103	CTNNBIP1	56998	Homo sapiens catenin, beta interacting protein 1 (CTNNBIP1), transcript variant 1, mRNA.	9.31274	21.3808	0	0	5e-09	0
ILMN_1780306	DDHD1	80821	Homo sapiens DDHD domain containing 1 (DDHD1), mRNA.	4.8874	2.55687	0.00019415	0.0133042	0.00164246	0.0442846
ILMN_1811195	ZNF211	10520	Homo sapiens zinc finger protein 211 (ZNF211), transcript variant 1, mRNA.	1.73779	2.53409	2.34e-06	1e-08	4.0166e-05	1.15e-07
ILMN_1804384	ASMTL	8623	Homo sapiens acetylserotonin O-methyltransferase-like (ASMTL), mRNA.	5.42446	28.5261	1.1e-07	0	3.055e-06	1e-09
ILMN_1758523	ABCA3	21	Homo sapiens ATP-binding cassette, sub-family A (ABC1), member 3 (ABCA3), mRNA.	1.56959	2.57591	8.469e-05	2e-08	0.000821762	4.35e-07
ILMN_1716195	HIST1H2BG	8339	Homo sapiens histone cluster 1, H2bg (HIST1H2BG), mRNA.	21.466	92.021	0	0	1e-09	0
ILMN_3230608	NBPF8	728841	PREDICTED: Homo sapiens neuroblastoma breakpoint family, member 8 (NBPF8), mRNA.	4.03025	2.59117	7.7e-07	6.03e-05	1.5958e-05	0.000397767
ILMN_3307276	LOC401233	401233	PREDICTED: Homo sapiens similar to HIV TAT specific factor 1; cofactor required for Tat activation of HIV-1 transcription (LOC401233), miscRNA.	1.63643	2.46069	0.0001589	2.2e-07	0.00138997	2.9e-06
ILMN_1717834	EIF1AD	84285	Homo sapiens eukaryotic translation initiation factor 1A domain containing (EIF1AD), mRNA.	8.43687	3.69565	0.00046687	0.0179122	0.00341705	0.0568289
ILMN_1705605	MGC13005	84771	PREDICTED: Homo sapiens hypothetical protein MGC13005 (MGC13005), mRNA.	7.71833	1.35314	6.3e-07	0.209843	1.3436e-05	0.393892
ILMN_3309544	MIR877	100126314	Homo sapiens microRNA 877 (MIR877), microRNA.	4.84923	2.39631	0.00973339	0.118299	0.0410968	0.260384
ILMN_1791057	IFNAR2	3455	Homo sapiens interferon (alpha, beta and omega) receptor 2 (IFNAR2), transcript variant 1, mRNA.	1.77136	2.11983	0.00061241	5.17e-05	0.00430047	0.000347724
ILMN_1680223	PNPLA8	50640	Homo sapiens patatin-like phospholipase domain containing 8 (PNPLA8), mRNA.	2.46064	3.46165	0	0	1.44e-07	3e-09
ILMN_1680937	HIST1H2BC	8347	Homo sapiens histone cluster 1, H2bc (HIST1H2BC), mRNA.	2.8623	7.35814	0.00192819	4.46e-06	0.0111523	4.0089e-05
ILMN_1725683	FUT10	84750	Homo sapiens fucosyltransferase 10 (alpha (1,3) fucosyltransferase) (FUT10), mRNA.	3.40745	4.80735	0.0772234	0.0287184	0.203273	0.084016
ILMN_1654112	PARD6A	50855	Homo sapiens par-6 partitioning defective 6 homolog alpha (C. elegans) (PARD6A), transcript variant 2, mRNA.	1.65164	2.21938	8e-08	0	2.406e-06	7e-09
ILMN_1759636	LOC644144	644144	PREDICTED: Homo sapiens similar to ADP-ribosylation factor 7 (LOC644144), mRNA.	10.8171	3.73998	0.00013614	0.0118084	0.00122066	0.0400894
ILMN_3294623	LOC131185	131185	PREDICTED: Homo sapiens misc_RNA (LOC131185), miscRNA.	6.55025	1.05383	0.00467439	0.92162	0.0228605	0.965249
ILMN_2354673	PAK4	10298	Homo sapiens p21 protein (Cdc42/Rac)-activated kinase 4 (PAK4), transcript variant 1, mRNA.	11.7246	9.52661	3.6e-07	5.4e-07	8.226e-06	6.429e-06
ILMN_1776327	LOC727820	727820	PREDICTED: Homo sapiens hypothetical protein LOC727820 (LOC727820), mRNA.	1.85875	2.61891	0.00059942	9.19e-06	0.00422307	7.5204e-05
ILMN_2134538	FTHL11	2503	Homo sapiens ferritin, heavy polypeptide-like 11 (FTHL11) on chromosome 8.	2.16525	2.64354	3.973e-05	5.51e-06	0.000436378	4.8285e-05
ILMN_1817476			UI-H-BI1-afx-g-06-0-UI.s1 NCI_CGAP_Sub3 Homo sapiens cDNA clone IMAGE:2723507 3, mRNA sequence	3.7734	1.05806	1.1e-07	0.626067	3.186e-06	0.792447
ILMN_2373556	SPAST	6683	Homo sapiens spastin (SPAST), transcript variant 2, mRNA.	21.0416	18.3813	0	1e-08	1.36e-07	1.78e-07
ILMN_1725204	LOC649859	649859	PREDICTED: Homo sapiens hypothetical protein LOC649859 (LOC649859), mRNA.	3.52196	-2.0641	0.0208445	0.139632	0.0750077	0.294125
ILMN_1765132	LACTB	114294	Homo sapiens lactamase, beta (LACTB), nuclear gene encoding mitochondrial protein, transcript variant 1, mRNA.	2.06364	3.07996	1e-08	0	4.33e-07	2e-09
ILMN_1725609	LOC653107	653107	PREDICTED: Homo sapiens similar to Annexin A8 (Annexin VIII) (Vascular anticoagulant-beta) (VAC-beta), transcript variant 2 (LOC653107), mRNA.	1.34809	5.93521	0.609671	0.0101597	0.784177	0.035313
ILMN_1763561	OSBPL6	114880	Homo sapiens oxysterol binding protein-like 6 (OSBPL6), transcript variant 1, mRNA.	1.09109	4.65825	0.781182	7.794e-05	0.892672	0.000498119
ILMN_3230286	LOC731605	731605	PREDICTED: Homo sapiens hypothetical LOC731605 (LOC731605), mRNA.	2.22833	1.75165	0.0220659	0.0988993	0.0784348	0.226904
ILMN_1914249			zb31c09.r1 Soares_parathyroid_tumor_NbHPA Homo sapiens cDNA clone IMAGE:305200 5, mRNA sequence	6.49092	5.06987	0.00042498	0.00109241	0.0031694	0.00510225
ILMN_3307901	GAN	8139	Homo sapiens gigaxonin (GAN), mRNA.	-1.98944	2.91439	0.00114859	3.54e-05	0.00727347	0.000248529
ILMN_1725963	LOC647719	647719	PREDICTED: Homo sapiens similar to H2B histone family, member F (LOC647719), mRNA.	4.03922	26.4149	3.52e-06	0	5.6449e-05	3e-09
ILMN_1712171	LOC286260	286260	PREDICTED: Homo sapiens hypothetical protein LOC286260 (LOC286260), mRNA.	5.89445	2.12476	0.0169184	0.273108	0.0636734	0.47406
ILMN_1915553			Homo sapiens full length insert cDNA clone ZD44H09	1.33669	2.52701	0.314112	0.00308712	0.531755	0.0126431
ILMN_1667564	ALDH3A2	224	Homo sapiens aldehyde dehydrogenase 3 family, member A2 (ALDH3A2), transcript variant 1, mRNA.	1.86938	2.63926	4.513e-05	4e-07	0.000486529	4.899e-06
ILMN_1872493			on70h06.s1 Soares_NFL_T_GBC_S1 Homo sapiens cDNA clone IMAGE:1562075 3, mRNA sequence	2.33124	4.44468	0.150751	0.0183889	0.327067	0.058127
ILMN_1722789	THEG	51298	Homo sapiens Theg homolog (mouse) (THEG), transcript variant 2, mRNA.	2.62507	1.11905	0.0146605	0.738227	0.0569439	0.868859
ILMN_1761882	C3orf14	57415	Homo sapiens chromosome 3 open reading frame 14 (C3orf14), mRNA.	-1.27131	2.37021	0.217517	0.00023194	0.41924	0.00130885
ILMN_2113938	TOR1AIP2	163590	Homo sapiens torsin A interacting protein 2 (TOR1AIP2), mRNA.	1.46265	2.01273	0.00012799	3.8e-07	0.00116036	4.732e-06
ILMN_1871107			BX096642 Soares infant brain 1NIB Homo sapiens cDNA clone IMAGp998M12139, mRNA sequence	5.47054	-1.23625	8.681e-05	0.462699	0.000838876	0.66431
ILMN_1821280			Homo sapiens cDNA FLJ33772 fis, clone BRSSN2000175	2.05924	3.68615	1e-08	0	4.77e-07	0
ILMN_2406410	RHBDD2	57414	Homo sapiens rhomboid domain containing 2 (RHBDD2), transcript variant 1, mRNA.	1.07918	2.04427	0.0553372	0	0.158518	2e-09
ILMN_1915616			tq42f05.x1 NCI_CGAP_Ut1 Homo sapiens cDNA clone IMAGE:2211489 3, mRNA sequence	3.87858	2.5016	5.817e-05	0.0017027	0.000602431	0.00751369
ILMN_1861874			zk79a05.r1 Soares_pregnant_uterus_NbHPU Homo sapiens cDNA clone IMAGE:489008 5, mRNA sequence	-3.07615	4.29182	3.4e-07	4e-08	7.864e-06	7.18e-07
ILMN_1917221			BX111122 Soares breast 3NbHBst Homo sapiens cDNA clone IMAGp998P06340, mRNA sequence	2.51829	-1.41966	0.0146037	0.336731	0.0567843	0.543749
ILMN_2290204	ARHGAP28	79822	Homo sapiens Rho GTPase activating protein 28 (ARHGAP28), transcript variant 1, mRNA.	2.60565	2.05894	0.00010487	0.00131241	0.000981827	0.00598853
ILMN_1682227	ZNF404	342908	Homo sapiens zinc finger protein 404 (ZNF404), mRNA.	4.56604	14.7001	2.58e-06	0	4.3713e-05	2.1e-08
ILMN_2057573	FAM62B	57488	Homo sapiens family with sequence similarity 62 (C2 domain containing) member B (FAM62B), mRNA.	1.51947	2.36981	1e-08	0	4.96e-07	0
ILMN_1766560	ANKHD1-EIF4EBP3	404734	Homo sapiens ANKHD1-EIF4EBP3 readthrough (ANKHD1-EIF4EBP3), mRNA.	2.57697	4.94458	9.21e-06	0	0.00012677	1.08e-07
ILMN_1661158	LOC284701	284701	PREDICTED: Homo sapiens hypothetical protein LOC284701, transcript variant 2 (LOC284701), mRNA.	1.14106	6.4811	0.627939	1.246e-05	0.797428	9.8537e-05
ILMN_1886816			qq31a07.x1 Soares_NhHMPu_S1 Homo sapiens cDNA clone IMAGE:1934100 3, mRNA sequence	2.14666	12.8418	0.0298023	1e-06	0.0989499	1.0881e-05
ILMN_1770400	ZNF385C	201181	Homo sapiens zinc finger protein 385C (ZNF385C), mRNA.	2.0867	3.30229	0.11309	0.0131988	0.267695	0.0439896
ILMN_1886637			hd24g10.y1 Human Retina cDNA (Un-normalized, unamplified): hd/he Homo sapiens cDNA clone hd24g10 5, mRNA sequence	2.29116	3.67911	0.00396102	0.00010618	0.0199603	0.000655885
ILMN_3274380	LOC100133312	100133312	PREDICTED: Homo sapiens misc_RNA (LOC100133312), miscRNA.	3.41619	-1.01882	0.0299963	0.969195	0.0994227	0.986558
ILMN_1873823			wd19d12.x1 Soares_NFL_T_GBC_S1 Homo sapiens cDNA clone IMAGE:2328599 3, mRNA sequence	2.10396	6.36076	0.00044598	2.2e-07	0.00329096	2.944e-06
ILMN_2207988	SERPINI1	5274	Homo sapiens serpin peptidase inhibitor, clade I (neuroserpin), member 1 (SERPINI1), mRNA.	4.62153	9.67178	4.1e-07	0	9.259e-06	9.9e-08
ILMN_1689400	CLK1	1195	Homo sapiens CDC-like kinase 1 (CLK1), transcript variant 2, mRNA.	2.2887	2.25846	3e-06	3.58e-06	4.9317e-05	3.319e-05
ILMN_3235340	ACER2	340485	Homo sapiens alkaline ceramidase 2 (ACER2), mRNA.	4.45658	2.66735	0.00010473	0.00439644	0.000981427	0.0171973
ILMN_1663913	OR1S2	219958	Homo sapiens olfactory receptor, family 1, subfamily S, member 2 (OR1S2), mRNA.	9.61271	4.94939	3.4e-07	2.466e-05	7.896e-06	0.000180462
ILMN_1755514	LOC653071	653071	PREDICTED: Homo sapiens similar to CG32820-PA, isoform A, transcript variant 4 (LOC653071), mRNA.	9.81809	3.64115	0	4e-08	1.1e-08	6.84e-07
ILMN_2190624	CDH6	1004	Homo sapiens cadherin 6, type 2, K-cadherin (fetal kidney) (CDH6), mRNA.	2.78644	6.46715	0.154568	0.0204393	0.332725	0.0635052
ILMN_1667356	CCDC128	129285	Homo sapiens coiled-coil domain containing 128 (CCDC128), mRNA.	1.83755	2.92195	2.04e-06	0	3.5803e-05	6.3e-08
ILMN_1778358	ATP8A1	10396	Homo sapiens ATPase, aminophospholipid transporter (APLT), Class I, type 8A, member 1 (ATP8A1), mRNA.	3.75149	2.72318	4.3e-07	1.583e-05	9.603e-06	0.000121683
ILMN_3245346	EFR3B	22979	Homo sapiens EFR3 homolog B (S. cerevisiae) (EFR3B), mRNA.	5.3968	18.3148	1.941e-05	2e-08	0.000238081	3.51e-07
ILMN_1716426	KIAA1086	23217	PREDICTED: Homo sapiens KIAA1086 (KIAA1086), mRNA.	1.09435	5.36019	0.873475	0.00834533	0.941283	0.0298801
ILMN_1757081	SYN2	6854	Homo sapiens synapsin II (SYN2), transcript variant IIb, mRNA.	1.10319	2.01806	0.499735	0.00069482	0.701139	0.00342047
ILMN_1708983	CASC1	55259	Homo sapiens cancer susceptibility candidate 1 (CASC1), transcript variant 3, mRNA.	1.27579	6.72311	0.0129263	0	0.0513956	4e-09
ILMN_1675677	TMPRSS3	64699	Homo sapiens transmembrane protease, serine 3 (TMPRSS3), transcript variant D, mRNA.	1.95616	5.28484	1.26e-06	0	2.3956e-05	1e-09
ILMN_2188521	PVRL3	25945	Homo sapiens poliovirus receptor-related 3 (PVRL3), mRNA.	1.84567	2.22019	1.1e-07	1e-08	3.186e-06	2.66e-07
ILMN_1706690	KHK	3795	Homo sapiens ketohexokinase (fructokinase) (KHK), transcript variant a, mRNA.	2.6314	-1.32334	4e-08	0.0164633	1.446e-06	0.0529283
ILMN_1861057			Homo sapiens hypothetical protein LOC338620, mRNA (cDNA clone IMAGE:6023208), partial cds	2.24435	2.74788	1.524e-05	1.15e-06	0.000194046	1.2267e-05
ILMN_2334112	WHSC1	7468	Homo sapiens Wolf-Hirschhorn syndrome candidate 1 (WHSC1), transcript variant 1, mRNA.	6.53771	3.47044	5.7e-07	5.239e-05	1.2228e-05	0.000351879
ILMN_3245314	LOC100133999	100133999	PREDICTED: Homo sapiens hypothetical protein LOC100133999 (LOC100133999), mRNA.	1.29368	5.10914	0.105545	2.7e-07	0.254728	3.464e-06
ILMN_1709814	NMRAL1	57407	Homo sapiens NmrA-like family domain containing 1 (NMRAL1), mRNA.	-1.09097	3.77779	0.48029	1.2e-07	0.685428	1.744e-06
ILMN_1802162	RFESD	317671	Homo sapiens Rieske (Fe-S) domain containing (RFESD), mRNA.	1.54256	2.58724	2.593e-05	0	0.000303755	2.7e-08
ILMN_3305993	LOC728602	728602	PREDICTED: Homo sapiens misc_RNA (LOC728602), partial miscRNA.	2.30891	2.31959	0.00060472	0.00057775	0.00425537	0.00291106
ILMN_2100285	CCDC147	159686	Homo sapiens coiled-coil domain containing 147 (CCDC147), mRNA.	1.40243	6.70251	0.0599358	5e-08	0.168209	8.61e-07
ILMN_1662578	C1GALT1	56913	Homo sapiens core 1 synthase, glycoprotein-N-acetylgalactosamine 3-beta-galactosyltransferase, 1 (C1GALT1), mRNA.	1.55755	2.33969	0.0103927	9.099e-05	0.0432213	0.000570675
ILMN_1702321	LOC651763	651763	PREDICTED: Homo sapiens similar to anaphase promoting complex subunit 1 (LOC651763), mRNA.	12.0659	3.66232	0	0	0	2e-09
ILMN_1678141	LOC339799	339799	PREDICTED: Homo sapiens similar to eukaryotic translation initiation factor 3, subunit 5 epsilon, 47kDa, transcript variant 3 (LOC339799), mRNA.	1.63188	3.03956	0.257581	0.0255811	0.46834	0.07643
ILMN_1811682	CYLN2	7461	Homo sapiens cytoplasmic linker 2 (CYLN2), transcript variant 2, mRNA.	2.98062	4.44518	2.29e-06	2e-08	3.9546e-05	3.86e-07
ILMN_3241034	SNORD3C	780853	Homo sapiens small nucleolar RNA, C/D box 3C (SNORD3C), small nucleolar RNA.	2.07221	3.11206	0.00020645	2.34e-06	0.0017276	2.2864e-05
ILMN_1681846	ZNF540	163255	Homo sapiens zinc finger protein 540 (ZNF540), mRNA.	1.23158	17.0093	0.330504	0	0.548691	8.1e-08
ILMN_1892765			hd01g11.x1 Soares_NFL_T_GBC_S1 Homo sapiens cDNA clone IMAGE:2908292 3 similar to contains L1.t2 L1 repetitive element ;, mRNA sequence	1.721	6.7503	0.440825	0.0127947	0.652339	0.0428207
ILMN_1659150	HCN2	610	Homo sapiens hyperpolarization activated cyclic nucleotide-gated potassium channel 2 (HCN2), mRNA.	4.15245	1.7206	0.024282	0.349853	0.0845892	0.557343
ILMN_3308798	MIR23B	407011	Homo sapiens microRNA 23b (MIR23B), microRNA.	3.50218	12.1013	7.69e-06	0	0.000109178	1.3e-08
ILMN_2120555	ADCY1	107	Homo sapiens adenylate cyclase 1 (brain) (ADCY1), mRNA.	2.47299	2.55231	5e-08	7e-08	1.728e-06	1.103e-06
ILMN_3240888	FAM184B	27146	Homo sapiens family with sequence similarity 184, member B (FAM184B), mRNA.	6.4589	1.09113	0	0.46253	7.9e-08	0.66418
ILMN_1677487	ANKZF1	55139	Homo sapiens ankyrin repeat and zinc finger domain containing 1 (ANKZF1), transcript variant 2, mRNA.	1.5738	2.0977	0.00031484	2.35e-06	0.00247743	2.2925e-05
ILMN_2217212	ZNF564	163050	Homo sapiens zinc finger protein 564 (ZNF564), mRNA.	1.72753	2.08305	0.011529	0.00166286	0.0469566	0.00736194
ILMN_3237785	LOC642826	642826	Homo sapiens hypothetical LOC642826 (LOC642826), non-coding RNA.	5.94731	7.60924	0.00010733	3.049e-05	0.00100046	0.000217716
ILMN_1694268	HES6	55502	Homo sapiens hairy and enhancer of split 6 (Drosophila) (HES6), mRNA.	3.15509	6.2345	0	0	0	0
ILMN_1770667	HECA	51696	Homo sapiens headcase homolog (Drosophila) (HECA), mRNA.	9.64111	11.3683	9e-08	9e-08	2.753e-06	1.348e-06
ILMN_1732468	HSPA4L	22824	Homo sapiens heat shock 70kDa protein 4-like (HSPA4L), mRNA.	2.37197	2.6772	3.08e-06	7.1e-07	5.0455e-05	8.073e-06
ILMN_1659047	HIST2H2AA3	8337	Homo sapiens histone cluster 2, H2aa3 (HIST2H2AA3), mRNA.	5.98679	19.5919	0	0	0	0
ILMN_1697123	LOC441126	441126	PREDICTED: Homo sapiens hypothetical LOC441126 (LOC441126), mRNA.	6.20218	13.6065	0	0	2e-09	0
ILMN_1815570	HOXA6	3203	Homo sapiens homeobox A6 (HOXA6), mRNA.	1.98094	2.0711	2.676e-05	5.86e-06	0.000312168	5.0876e-05
ILMN_1675956	LYST	1130	Homo sapiens lysosomal trafficking regulator (LYST), mRNA.	1.62926	2.28324	0.0239639	0.00081361	0.0837365	0.00393121
ILMN_1662651	LOC646943	646943	PREDICTED: Homo sapiens hypothetical protein LOC646943 (LOC646943), mRNA.	1.04488	4.51967	0.832034	3.02e-06	0.920858	2.8637e-05
ILMN_1903135			xf28f11.x1 NCI_CGAP_Ut1 Homo sapiens cDNA clone IMAGE:2619405 3, mRNA sequence	2.87674	1.01306	1.1e-07	0.887158	3.045e-06	0.94883
ILMN_1899842			Homo sapiens cDNA: FLJ21291 fis, clone COL01963	-1.20896	3.86344	0.225157	4.4e-07	0.429208	5.391e-06
ILMN_2133146	NUDT21	11051	Homo sapiens nudix (nucleoside diphosphate linked moiety X)-type motif 21 (NUDT21), mRNA.	3.23987	-1.5082	0.0297225	0.409647	0.0987335	0.615985
ILMN_1848906			BX100285 Soares_NFL_T_GBC_S1 Homo sapiens cDNA clone IMAGp998L095850, mRNA sequence	1.10748	2.38435	0.750365	0.0158669	0.874942	0.0513321
ILMN_2045419	BNIP3L	665	Homo sapiens BCL2/adenovirus E1B 19kDa interacting protein 3-like (BNIP3L), mRNA.	2.84125	3.60909	9.2e-07	1.4e-07	1.8381e-05	1.996e-06
ILMN_2178201	ZNF43	7594	Homo sapiens zinc finger protein 43 (ZNF43), mRNA.	3.01064	-1.15198	0.00074201	0.525701	0.00504807	0.716216
ILMN_2319588	OSGIN1	29948	Homo sapiens oxidative stress induced growth inhibitor 1 (OSGIN1), transcript variant 2, mRNA.	4.0767	10.4341	3.4e-07	0	7.886e-06	3.4e-08
ILMN_1743367	FZD4	8322	Homo sapiens frizzled homolog 4 (Drosophila) (FZD4), mRNA.	1.48172	27.3056	0.00056227	0	0.00399964	0
ILMN_1731958	SYT10	341359	Homo sapiens synaptotagmin X (SYT10), mRNA.	2.31085	-1.19836	6.46e-06	0.0974835	9.4359e-05	0.2244
ILMN_1750004	LOC653211	653211	PREDICTED: Homo sapiens hypothetical protein LOC653211 (LOC653211), mRNA.	4.8587	5.75478	0.00068995	0.00027424	0.00475606	0.00151579
ILMN_3246453	LOC162632	162632	Homo sapiens TL132 pseudogene (LOC162632), non-coding RNA.	9.29737	3.49514	0	1.2e-07	2e-09	1.798e-06
ILMN_2066060	HLA-DRB6	3128	Homo sapiens major histocompatibility complex, class II, DR beta 6 (pseudogene) (HLA-DRB6), non-coding RNA.	2.43618	1.88248	0.00032001	0.00845626	0.0025135	0.0302293
ILMN_1735495	TBC1D8	11138	Homo sapiens TBC1 domain family, member 8 (with GRAM domain) (TBC1D8), mRNA.	1.23893	2.44228	0.196044	7.139e-05	0.391104	0.000461384
ILMN_3241568	LOC100134152	100134152	PREDICTED: Homo sapiens similar to synaptotagmin XV-b (LOC100134152), mRNA.	2.49024	-1.01635	3.7e-07	0.842548	8.47e-06	0.926026
ILMN_2222880	SLC25A42	284439	Homo sapiens solute carrier family 25, member 42 (SLC25A42), mRNA.	1.94756	2.94065	1.9e-07	0	4.944e-06	1.7e-08
ILMN_2274355	PCDHGB6	56100	Homo sapiens protocadherin gamma subfamily B, 6 (PCDHGB6), transcript variant 1, mRNA.	2.32012	-1.32146	0.00123261	0.227811	0.00772083	0.417565
ILMN_2363591	SDCBP	6386	Homo sapiens syndecan binding protein (syntenin) (SDCBP), transcript variant 2, mRNA.	1.48721	2.35451	1e-08	0	4.13e-07	0
ILMN_1736165	MLL3	58508	Homo sapiens myeloid/lymphoid or mixed-lineage leukemia 3 (MLL3), mRNA.	3.84286	5.78563	0.00042142	3.599e-05	0.00314878	0.000252108
ILMN_1914857	DFNB59	494513	Homo sapiens deafness, autosomal recessive 59 (DFNB59), mRNA.	1.73088	2.83091	0.0634054	0.001976	0.175501	0.008554
ILMN_1757467	H1F0	3005	Homo sapiens H1 histone family, member 0 (H1F0), mRNA.	1.88472	2.86946	0	0	1e-09	0
ILMN_1656042	KIAA0319L	79932	Homo sapiens KIAA0319-like (KIAA0319L), transcript variant 1, mRNA.	-1.02351	8.78829	0.805175	0	0.906725	1e-09
ILMN_1789405	C22orf25	128989	Homo sapiens chromosome 22 open reading frame 25 (C22orf25), mRNA.	2.24719	4.31975	3.845e-05	3e-08	0.00042371	5.99e-07
ILMN_1666111	YTHDC1	91746	Homo sapiens YTH domain containing 1 (YTHDC1), transcript variant 1, mRNA.	4.69987	4.77145	8e-08	1e-07	2.304e-06	1.435e-06
ILMN_1830484			UI-H-EZ1-bcb-d-20-0-UI.s1 NCI_CGAP_Ch2 Homo sapiens cDNA clone UI-H-EZ1-bcb-d-20-0-UI 3, mRNA sequence	3.59369	6.27023	0.00063015	7.09e-06	0.00440677	6.0209e-05
ILMN_1726388	ACBD7	414149	PREDICTED: Homo sapiens acyl-Coenzyme A binding domain containing 7 (ACBD7), mRNA.	2.97299	4.25714	0	0	1.23e-07	2e-09
ILMN_2048119	TBX19	9095	Homo sapiens T-box 19 (TBX19), mRNA.	2.24061	3.63173	0.0251604	0.00137177	0.0870623	0.0062264
ILMN_1667826	LOC647174	647174	PREDICTED: Homo sapiens nexin-related serine protease inhibitor (LOC647174), mRNA.	5.89092	-1.38929	8e-08	0.0539337	2.29e-06	0.141042
ILMN_1701991	SYNJ1	8867	Homo sapiens synaptojanin 1 (SYNJ1), transcript variant 2, mRNA.	2.02611	2.40915	1.962e-05	2.44e-06	0.00023994	2.3772e-05
ILMN_2210713	COMMD8	54951	Homo sapiens COMM domain containing 8 (COMMD8), mRNA.	2.3914	2.89834	0.00668532	0.00224015	0.0304494	0.0095617
ILMN_3189585	FLJ31306	379025	PREDICTED: Homo sapiens hypothetical protein FLJ31306 (FLJ31306), mRNA.	1.85797	2.08053	7e-08	1e-08	2.006e-06	1.8e-07
ILMN_3242448	SNORA11D	100124541	Homo sapiens small nucleolar RNA, H/ACA box 11D (SNORA11D), small nucleolar RNA.	1.94428	2.27554	0.00059216	0.00010643	0.00417938	0.000657267
ILMN_3180294	LOC100128994	100128994	PREDICTED: Homo sapiens hypothetical protein LOC100128994 (LOC100128994), mRNA.	10.0753	8.02479	0	0	4.8e-08	2.4e-08
ILMN_2061565	PLCH2	9651	Homo sapiens phospholipase C, eta 2 (PLCH2), mRNA.	9.47409	1.06484	0	0.689178	2.03e-07	0.83722
ILMN_3241670	C3orf71	646450	Homo sapiens chromosome 3 open reading frame 71 (C3orf71), mRNA.	4.56664	9.48179	0.00019248	2.81e-06	0.00163152	2.6801e-05
ILMN_1776119	ABCC10	89845	Homo sapiens ATP-binding cassette, sub-family C (CFTR/MRP), member 10 (ABCC10), mRNA.	1.88426	2.87805	0.00179766	1.864e-05	0.0105103	0.000140915
ILMN_3202396	LOC390735	390735	PREDICTED: Homo sapiens hCG1642987 (LOC390735), mRNA.	2.45481	2.01612	6.133e-05	0.00057235	0.000629002	0.00288692
ILMN_2253286	PRKCZ	5590	Homo sapiens protein kinase C, zeta (PRKCZ), transcript variant 3, mRNA.	1.6368	2.7793	0.102893	0.00294837	0.249998	0.0121496
ILMN_1721338	C22orf23	84645	Homo sapiens chromosome 22 open reading frame 23 (C22orf23), mRNA.	3.52383	6.62236	0.0017036	2.789e-05	0.0100573	0.000201492
ILMN_2214678	MXD1	4084	Homo sapiens MAX dimerization protein 1 (MXD1), mRNA.	2.30927	3.00122	0	0	1.64e-07	5e-09
ILMN_1813796	TMEM169	92691	Homo sapiens transmembrane protein 169 (TMEM169), mRNA.	1.70441	2.29993	6.218e-05	9.5e-07	0.000636961	1.0386e-05
ILMN_2277201	ATR	545	Homo sapiens ataxia telangiectasia and Rad3 related (ATR), mRNA.	1.20167	4.33992	0.744646	0.0210449	0.871818	0.0650706
ILMN_1768482	CD8A	925	Homo sapiens CD8a molecule (CD8A), transcript variant 2, mRNA.	1.95906	2.90912	0.0191529	0.00057002	0.0701418	0.00287718
ILMN_1736650	JMJD2A	9682	Homo sapiens jumonji domain containing 2A (JMJD2A), mRNA.	-1.36177	3.00634	0.295221	0.00105726	0.511786	0.00495765
ILMN_1708174	GGA1	26088	Homo sapiens golgi associated, gamma adaptin ear containing, ARF binding protein 1 (GGA1), transcript variant 3, mRNA.	1.65556	2.55112	0.0982119	0.00639642	0.241865	0.0238214
ILMN_3237617	RNU5A	26831	Homo sapiens RNA, U5A small nuclear (RNU5A), small nuclear RNA.	1.00112	4.23553	0.997268	0.00028975	0.998943	0.00158958
ILMN_2299045	BMP2K	55589	Homo sapiens BMP2 inducible kinase (BMP2K), transcript variant 2, mRNA.	1.54252	5.03848	0.199413	0.00014915	0.395757	0.000886924
ILMN_1902005			UI-CF-DU1-abf-c-01-0-UI.s1 UI-CF-DU1 Homo sapiens cDNA clone UI-CF-DU1-abf-c-01-0-UI 3, mRNA sequence	7.59602	1.31826	3.5e-07	0.229956	8.176e-06	0.420341
ILMN_2201596	CYTL1	54360	Homo sapiens cytokine-like 1 (CYTL1), mRNA.	4.49262	1.3507	4.78e-06	0.180417	7.3112e-05	0.354037
ILMN_1758649	LOC647589	647589	PREDICTED: Homo sapiens similar to sine oculis homeobox homolog 7 (LOC647589), mRNA.	3.00512	-2.5488	0.00872439	0.018093	0.0376736	0.057341
ILMN_1857413			xv24e03.x1 Soares_NFL_T_GBC_S1 Homo sapiens cDNA clone IMAGE:2814076 3, mRNA sequence	-1.04319	4.89464	0.834303	2.64e-06	0.921863	2.5432e-05
ILMN_1812787	LOC653717	653717	PREDICTED: Homo sapiens similar to hect domain and RLD 2, transcript variant 1 (LOC653717), mRNA.	2.12976	2.31404	0.00915692	0.00478538	0.0391519	0.0185106
ILMN_1685572	MAGEB6	158809	Homo sapiens melanoma antigen family B, 6 (MAGEB6), mRNA.	1.54393	2.2345	0.0713071	0.00143521	0.191709	0.00648017
ILMN_1896471			ho33b03.x1 NCI_CGAP_Lu24 Homo sapiens cDNA clone IMAGE:3039149 3, mRNA sequence	3.34	-1.0549	1.6e-07	0.580066	4.194e-06	0.758316
ILMN_1814229	LOC653562	653562	PREDICTED: Homo sapiens similar to solute carrier family 6 (neurotransmitter transporter, creatine), member 8, transcript variant 1 (LOC653562), mRNA.	1.14006	2.42776	0.0126139	0	0.0504332	3.7e-08
ILMN_2053103	SLC40A1	30061	Homo sapiens solute carrier family 40 (iron-regulated transporter), member 1 (SLC40A1), mRNA.	1.09776	9.01591	0.516875	0	0.715543	5.4e-08
ILMN_1717056	TXNRD1	7296	Homo sapiens thioredoxin reductase 1 (TXNRD1), transcript variant 5, mRNA.	1.50629	2.25377	5.3e-07	0	1.1385e-05	3e-09
ILMN_1689770	ARHGEF10L	55160	Homo sapiens Rho guanine nucleotide exchange factor (GEF) 10-like (ARHGEF10L), transcript variant 1, mRNA.	-1.30588	6.00792	0.317391	1.524e-05	0.535373	0.000117567
ILMN_1743246	LOC644929	644929	PREDICTED: Homo sapiens hypothetical protein LOC644929 (LOC644929), mRNA.	1.94178	5.56813	0.120523	0.00084005	0.280202	0.00404495
ILMN_1755281	FBXO15	201456	Homo sapiens F-box protein 15 (FBXO15), mRNA.	2.06559	2.78535	2.9e-07	0	6.855e-06	1.05e-07
ILMN_1674747	LOC730024	730024	PREDICTED: Homo sapiens similar to male sterility domain containing 1 (LOC730024), mRNA.	2.33346	1.0928	0.00061404	0.604703	0.00431003	0.776884
ILMN_1777061	ZSWIM6	57688	PREDICTED: Homo sapiens zinc finger, SWIM-type containing 6 (ZSWIM6), mRNA.	1.91543	2.94315	0	0	1.1e-08	0
ILMN_1798379	NTM	50863	Homo sapiens neurotrimin (NTM), transcript variant 2, mRNA.	3.67128	-1.19321	0.00824534	0.680123	0.0360656	0.830893
ILMN_1803580	LOC645941	645941	PREDICTED: Homo sapiens hypothetical LOC645941 (LOC645941), mRNA.	1.27338	4.92695	0.403146	4.524e-05	0.618575	0.000308816
ILMN_3237564	PP14571	100130449	Homo sapiens similar to hCG1777210 (PP14571), non-coding RNA.	2.24458	1.18576	6.606e-05	0.190955	0.000669741	0.36865
ILMN_2350315	ST3GAL3	6487	Homo sapiens ST3 beta-galactoside alpha-2,3-sialyltransferase 3 (ST3GAL3), transcript variant 8, mRNA.	3.10376	7.9148	0	0	1.95e-07	0
ILMN_1705144	ULK1	8408	Homo sapiens unc-51-like kinase 1 (C. elegans) (ULK1), mRNA.	1.52352	2.13736	2e-07	0	5.087e-06	6e-09
ILMN_1739156	DOPEY1	23033	Homo sapiens dopey family member 1 (DOPEY1), mRNA.	9.2611	10.6451	0	0	8e-09	1e-09
ILMN_1681829	ZNF606	80095	Homo sapiens zinc finger protein 606 (ZNF606), mRNA.	2.63789	2.0223	1e-08	7.1e-07	3.04e-07	8.073e-06
ILMN_1829131	LOC730226	730226	PREDICTED: Homo sapiens hypothetical LOC730226 (LOC730226), mRNA.	1.70259	7.62278	0.0500641	7.3e-07	0.147045	8.309e-06
ILMN_1674817	C1orf115	79762	Homo sapiens chromosome 1 open reading frame 115 (C1orf115), mRNA.	1.4758	2.90364	0.0152509	4.4e-06	0.0586859	3.9684e-05
ILMN_1814985	PDLIM7	9260	Homo sapiens PDZ and LIM domain 7 (enigma) (PDLIM7), transcript variant 1, mRNA.	2.39636	2.52563	0.0104604	0.00739147	0.0434353	0.0269997
ILMN_2193233	MGC29506	51237	Homo sapiens hypothetical protein MGC29506 (MGC29506), mRNA.	5.44611	5.23969	0.00209915	0.00226112	0.0119555	0.00964163
ILMN_1716988	OPN3	23596	Homo sapiens opsin 3 (OPN3), mRNA.	1.88047	3.09595	2.714e-05	1e-08	0.000316082	1.38e-07
ILMN_1768558	LOC727848	727848	PREDICTED: Homo sapiens similar to actin-like protein (LOC727848), mRNA.	1.55866	2.18665	0.109976	0.0096889	0.262597	0.0339158
ILMN_1812617	LOC649679	649679	PREDICTED: Homo sapiens similar to Tubulin beta-4q chain, transcript variant 1 (LOC649679), mRNA.	3.82083	1.22067	1e-08	0.0458507	5.1e-07	0.12355
ILMN_2354953	NQO1	1728	Homo sapiens NAD(P)H dehydrogenase, quinone 1 (NQO1), transcript variant 1, mRNA.	1.80276	2.4922	0.00012925	3.14e-06	0.00116948	2.9618e-05
ILMN_1774228	LOC650280	650280	PREDICTED: Homo sapiens hypothetical protein LOC650280 (LOC650280), mRNA.	2.60955	2.50693	0.0134816	0.0198941	0.05321	0.0620477
ILMN_1887731	ANRIL	100048912	Homo sapiens antisense noncoding RNA in the INK4 locus (ANRIL) on chromosome 9.	4.36546	4.65599	0.00275769	0.0026687	0.0148958	0.0111243
ILMN_1762606	AQP11	282679	Homo sapiens aquaporin 11 (AQP11), mRNA.	6.24457	21.1367	0	0	0	0
ILMN_2075436	PDIA3P	171423	Homo sapiens protein disulfide isomerase family A, member 3 pseudogene (PDIA3P), non-coding RNA.	4.86204	3.56418	0.00272364	0.0129937	0.0147422	0.0434007
ILMN_3237270	LOC100133609	100133609	PREDICTED: Homo sapiens similar to membrane-associated ring finger (C3HC4) 3 (LOC100133609), mRNA.	1.03989	9.54273	0.87494	1.9e-07	0.942046	2.636e-06
ILMN_1699164	LOC653438	653438	PREDICTED: Homo sapiens similar to CG33096-PB, isoform B, transcript variant 4 (LOC653438), mRNA.	4.81546	3.19037	0.0291392	0.0867747	0.0972988	0.205312
ILMN_1869034			BX088983 Soares_parathyroid_tumor_NbHPA Homo sapiens cDNA clone IMAGp998K073119 ; IMAGE:1240062, mRNA sequence	-1.07009	5.93159	0.416076	0	0.630554	2e-09
ILMN_2059452	SLC12A2	6558	Homo sapiens solute carrier family 12 (sodium/potassium/chloride transporters), member 2 (SLC12A2), mRNA.	2.84813	2.88189	3.785e-05	3.385e-05	0.000418162	0.000238959
ILMN_1786944	LOC651546	651546	PREDICTED: Homo sapiens hypothetical protein LOC651546 (LOC651546), mRNA.	5.34429	4.58863	3.99e-06	4.55e-06	6.2561e-05	4.0789e-05
ILMN_1885808			on50d02.s1 NCI_CGAP_Co8 Homo sapiens cDNA clone IMAGE:1560099 3 similar to contains MER18.t1 MER18 repetitive element ;, mRNA sequence	6.46874	-1.0344	1.77e-06	0.885659	3.1609e-05	0.947979
ILMN_1894500			AGENCOURT_7978253 Lupski_dorsal_root_ganglion Homo sapiens cDNA clone IMAGE:6185260 5, mRNA sequence	5.72062	1.4159	0.00174567	0.418376	0.010252	0.624214
ILMN_1692133	ZNF226	7769	Homo sapiens zinc finger protein 226 (ZNF226), transcript variant 1, mRNA.	2.79644	2.36763	0.00043041	0.00199152	0.00320154	0.0086084
ILMN_1856609			CM0-CT0275-221199-105-c11 CT0275 Homo sapiens cDNA, mRNA sequence	3.84715	4.35986	0.0014615	0.00072621	0.00889665	0.00355539
ILMN_2211910	LOC649159	649159	Homo sapiens similar to CG7467-PA, isoform A (LOC649159), mRNA.	2.4444	-1.11729	3.2e-07	0.150171	7.513e-06	0.309695
ILMN_2190684	CRYBG3	131544	Homo sapiens beta-gamma crystallin domain containing 3 (CRYBG3), mRNA.	10.7121	10.1723	0	0	0	0
ILMN_2152581	STK38	11329	Homo sapiens serine/threonine kinase 38 (STK38), mRNA.	1.48488	2.09216	2.39e-06	0	4.0983e-05	4e-08
ILMN_1681136	CCDC33	80125	Homo sapiens coiled-coil domain containing 33 (CCDC33), transcript variant 1, mRNA.	2.50423	-1.31282	0.0218103	0.408244	0.0776991	0.614737
ILMN_1690583	LOC728608	728608	PREDICTED: Homo sapiens similar to centaurin, gamma-like family, member 1 (LOC728608), mRNA.	1.87042	2.11817	8.011e-05	9.05e-06	0.000784729	7.431e-05
ILMN_1752952	MMP28	79148	Homo sapiens matrix metallopeptidase 28 (MMP28), transcript variant 1, mRNA.	3.54396	1.59612	0.00341862	0.247857	0.0177487	0.442934
ILMN_1736563	LOC730050	730050	PREDICTED: Homo sapiens similar to heat shock 70kDa protein 6 (HSP70B) (LOC730050), mRNA.	7.82394	6.63778	0.00016702	0.00035046	0.00145026	0.00187567
ILMN_2145889	FAM122C	159091	Homo sapiens family with sequence similarity 122C (FAM122C), mRNA.	4.61885	2.95602	0.0017712	0.0159309	0.0103813	0.0514993
ILMN_3245564	RICH2	9912	Homo sapiens Rho-type GTPase-activating protein RICH2 (RICH2), mRNA.	2.92598	2.8678	3.84e-06	4.36e-06	6.0707e-05	3.9357e-05
ILMN_3297872	LOC729417	729417	PREDICTED: Homo sapiens hypothetical LOC729417 (LOC729417), mRNA.	11.2307	21.3449	0	0	9e-09	1e-09
ILMN_2380801	FYN	2534	Homo sapiens FYN oncogene related to SRC, FGR, YES (FYN), transcript variant 3, mRNA.	1.52245	2.15142	0.0175526	0.00025555	0.0655022	0.00142507
ILMN_1841930			UI-H-BI2-ahe-g-01-0-UI.s1 NCI_CGAP_Sub4 Homo sapiens cDNA clone IMAGE:2726592 3, mRNA sequence	1.65868	2.08268	0.0240816	0.00263778	0.0840298	0.0110087
ILMN_1749054	LOC196993	196993	PREDICTED: Homo sapiens hypothetical protein LOC196993 (LOC196993), mRNA.	3.44558	-1.10204	8e-08	0.357782	2.427e-06	0.565622
ILMN_1774259	FAM63B	54629	Homo sapiens family with sequence similarity 63, member B (FAM63B), transcript variant 1, mRNA.	1.50085	13.4734	0.21524	1.12e-06	0.416121	1.2017e-05
ILMN_3297934	MGC42157	439933	PREDICTED: Homo sapiens misc_RNA (MGC42157), miscRNA.	5.15867	1.02325	3e-08	0.862295	1.029e-06	0.936425
ILMN_2207505	LEP	3952	Homo sapiens leptin (obesity homolog, mouse) (LEP), mRNA.	1.98282	2.33503	0.00017308	2.182e-05	0.00149353	0.000162002
ILMN_1699339	LOC646010	646010	PREDICTED: Homo sapiens hypothetical protein LOC646010 (LOC646010), mRNA.	4.0764	9.26737	0.00053523	3.82e-06	0.00383596	3.5028e-05
ILMN_3199438	LOC440366	440366	Homo sapiens hect domain and RLD 2 pseudogene (LOC440366), non-coding RNA.	3.54108	3.56569	0.00301459	0.00254594	0.0160364	0.0106857
ILMN_2113535	PCYOX1	51449	Homo sapiens prenylcysteine oxidase 1 (PCYOX1), mRNA.	2.4578	4.03651	6e-08	0	1.95e-06	1e-08
ILMN_1684168	GSTZ1	2954	Homo sapiens glutathione transferase zeta 1 (maleylacetoacetate isomerase) (GSTZ1), transcript variant 2, mRNA.	8.80398	3.32821	2e-07	0.00016687	5.173e-06	0.000978788
ILMN_1779492	SMURF1	57154	Homo sapiens SMAD specific E3 ubiquitin protein ligase 1 (SMURF1), transcript variant 2, mRNA.	2.63526	2.39553	0.00596316	0.00937934	0.0278244	0.0330297
ILMN_1765872	SIPA1L3	23094	Homo sapiens signal-induced proliferation-associated 1 like 3 (SIPA1L3), mRNA.	1.15287	9.09424	0.34134	0	0.559768	7e-08
ILMN_1721727	USP6	9098	Homo sapiens ubiquitin specific peptidase 6 (Tre-2 oncogene) (USP6), mRNA.	6.89307	9.29394	0	0	1.6e-08	1e-09
ILMN_1792710	DAPK3	1613	Homo sapiens death-associated protein kinase 3 (DAPK3), mRNA.	1.87256	2.78947	5.478e-05	3.5e-07	0.000573167	4.358e-06
ILMN_1712786	AHCYL2	23382	Homo sapiens S-adenosylhomocysteine hydrolase-like 2 (AHCYL2), mRNA.	1.66611	2.91221	0.00012336	2e-08	0.00112609	3.78e-07
ILMN_3250893	CNNM3	26505	Homo sapiens cyclin M3 (CNNM3), transcript variant 1, mRNA.	2.33915	2.35345	0.00068348	0.00081359	0.00471768	0.00393121
ILMN_1665903	KIF25	3834	Homo sapiens kinesin family member 25 (KIF25), transcript variant 1, mRNA.	3.50053	-1.43084	0.00392425	0.295078	0.0198067	0.498352
ILMN_1746924	ZNF610	162963	Homo sapiens zinc finger protein 610 (ZNF610), mRNA.	2.23413	1.48553	0.0104085	0.166109	0.0432716	0.33314
ILMN_1762899	EGR1	1958	Homo sapiens early growth response 1 (EGR1), mRNA.	1.62094	2.02799	8.977e-05	1.72e-06	0.000860794	1.7545e-05
ILMN_2138662	SORCS3	22986	Homo sapiens sortilin-related VPS10 domain containing receptor 3 (SORCS3), mRNA.	2.14109	8.63282	0.0014986	1e-08	0.00908627	1.63e-07
ILMN_1679401	TRPM4	54795	Homo sapiens transient receptor potential cation channel, subfamily M, member 4 (TRPM4), mRNA.	1.82904	2.8785	0.00551118	5.8e-05	0.0260571	0.000384608
ILMN_1727466	KCNMB4	27345	Homo sapiens potassium large conductance calcium-activated channel, subfamily M, beta member 4 (KCNMB4), mRNA.	2.71788	4.3549	4.9e-07	1e-08	1.0732e-05	1.71e-07
ILMN_1682818	TTLL3	26140	Homo sapiens tubulin tyrosine ligase-like family, member 3 (TTLL3), transcript variant 2, mRNA.	1.57041	2.22794	0.0009979	4.32e-06	0.00646902	3.9016e-05
ILMN_1759772	LRRC56	115399	Homo sapiens leucine rich repeat containing 56 (LRRC56), mRNA.	4.57539	7.43248	7.669e-05	3.96e-06	0.000756415	3.6149e-05
ILMN_2133187	POL3S	339105	Homo sapiens polyserase 3 (POL3S), mRNA.	2.11856	-1.07292	0.0111483	0.787963	0.0456733	0.897119
ILMN_3237156	LOC100009676	100009676	Homo sapiens hypothetical LOC100009676 (LOC100009676), non-coding RNA.	1.77637	2.08236	1.49e-06	9e-08	2.7503e-05	1.342e-06
ILMN_1658405	LOC100101266	100101266	Homo sapiens hepatitis A virus cellular receptor 1 pseudogene (LOC100101266), non-coding RNA.	1.03741	5.362	0.773136	2e-08	0.888555	3.95e-07
ILMN_2295879	NGDN	25983	Homo sapiens neuroguidin, EIF4E binding protein (NGDN), transcript variant 2, mRNA. XM_941350 XM_945161 XM_945163 XM_945166 XM_945170	1.73083	2.21789	0.00535872	0.00031433	0.0255051	0.0017076
ILMN_1681558	LOC728956	728956	PREDICTED: Homo sapiens similar to keratin associated protein 1.5 (LOC728956), mRNA.	1.04713	3.56005	0.922149	0.0164457	0.965457	0.0528817
ILMN_1753370	ABTB2	25841	Homo sapiens ankyrin repeat and BTB (POZ) domain containing 2 (ABTB2), mRNA.	1.11623	7.03416	0.741763	6.095e-05	0.870054	0.000401186
ILMN_1745617	LOC646494	646494	PREDICTED: Homo sapiens similar to TBC1 domain family, member 3 (LOC646494), mRNA.	11.0717	1.21172	0	0.0582001	3e-09	0.149872
ILMN_1702698	LSM11	134353	Homo sapiens LSM11, U7 small nuclear RNA associated (LSM11), mRNA.	2.05863	2.22979	0.00160014	0.00070212	0.00958037	0.00345139
ILMN_1746408	MIDN	90007	Homo sapiens midnolin (MIDN), mRNA.	1.36858	2.20255	0.00023487	1e-08	0.001928	1.92e-07
ILMN_1677363	LOC650683	650683	PREDICTED: Homo sapiens hypothetical LOC650683 (LOC650683), mRNA.	3.62339	1.18482	0.00041477	0.550007	0.00310718	0.735254
ILMN_1724501	LOC649957	649957	PREDICTED: Homo sapiens similar to solute carrier family 19, member 3 (LOC649957), mRNA.	5.55537	6.50025	0.007198	0.00580252	0.0323425	0.0218677
ILMN_1702633	RETSAT	54884	Homo sapiens retinol saturase (all-trans-retinol 13,14-reductase) (RETSAT), mRNA.	1.70072	2.67968	0.00021967	3.5e-07	0.0018216	4.38e-06
ILMN_1789567	MAGED2	10916	Homo sapiens melanoma antigen family D, 2 (MAGED2), transcript variant 1, mRNA.	1.30261	2.0181	0.00022729	0	0.00187487	1.13e-07
ILMN_1787244	LOC652357	652357	PREDICTED: Homo sapiens similar to promyelocytic leukemia protein isoform 10 (LOC652357), mRNA.	3.08587	3.29725	0.00546897	0.00255379	0.0259052	0.0107101
ILMN_1766411	AP1S2	8905	Homo sapiens adaptor-related protein complex 1, sigma 2 subunit (AP1S2), mRNA.	1.44883	2.0523	3e-08	0	9.41e-07	0
ILMN_1863484			DA645971 MAMMA1 Homo sapiens cDNA clone MAMMA1000318 5, mRNA sequence	5.28009	4.41173	5.5e-07	3.34e-06	1.1874e-05	3.1271e-05
ILMN_1759549	SRGAP2	23380	Homo sapiens SLIT-ROBO Rho GTPase activating protein 2 (SRGAP2), transcript variant 1, mRNA.	1.32276	2.05419	0.01403	5.62e-06	0.0549211	4.9072e-05
ILMN_1732226	DHX57	90957	Homo sapiens DEAH (Asp-Glu-Ala-Asp/His) box polypeptide 57 (DHX57), transcript variant 3, mRNA.	4.34249	4.47534	0.00011262	9.302e-05	0.00104235	0.000582399
ILMN_1652079	LOC641846	641846	PREDICTED: Homo sapiens hypothetical protein LOC641846 (LOC641846), mRNA.	-1.05218	2.83102	0.733041	2.322e-05	0.864714	0.000171337
ILMN_1739423	RN7SK	125050	Homo sapiens RNA, 7SK small nuclear (RN7SK), non-coding RNA.	2.09671	3.89512	0.00064957	1.65e-06	0.00451923	1.6887e-05
ILMN_3255124	ATL1	51062	Homo sapiens atlastin GTPase 1 (ATL1), transcript variant 1, mRNA.	2.37473	3.2744	0.00400131	0.00035105	0.0201263	0.0018778
ILMN_1674135	RALGPS1	9649	Homo sapiens Ral GEF with PH domain and SH3 binding motif 1 (RALGPS1), mRNA.	2.27622	3.04409	1.1e-07	0	3.028e-06	9.5e-08
ILMN_1721081	SP4	6671	Homo sapiens Sp4 transcription factor (SP4), mRNA.	1.93033	2.8891	8e-08	0	2.363e-06	8e-09
ILMN_1651282	COL17A1	1308	Homo sapiens collagen, type XVII, alpha 1 (COL17A1), mRNA.	5.36022	1.04371	2.7e-05	0.859777	0.000314737	0.935017
ILMN_1716790	APBB2	323	Homo sapiens amyloid beta (A4) precursor protein-binding, family B, member 2 (Fe65-like) (APBB2), mRNA.	1.31957	9.32214	0.229543	1.2e-07	0.434351	1.699e-06
ILMN_1878728	LOC732150	732150	PREDICTED: Homo sapiens hypothetical protein LOC732150 (LOC732150), mRNA.	6.48524	2.91379	0.00904369	0.088585	0.0387904	0.20875
ILMN_1674789	LOC651738	651738	PREDICTED: Homo sapiens hypothetical LOC651738 (LOC651738), mRNA.	4.09705	4.95804	0.00053618	0.00018352	0.00384155	0.00106537
ILMN_1657790	SFRS11	9295	Homo sapiens splicing factor, arginine/serine-rich 11 (SFRS11), mRNA.	2.29476	2.15314	0.00035356	0.00069221	0.0027175	0.00340905
ILMN_1666007	TRAPPC6B	122553	Homo sapiens trafficking protein particle complex 6B (TRAPPC6B), mRNA.	2.90739	2.90103	0.00100943	0.00102594	0.00653477	0.0048309
ILMN_2377459	PSCD2	9266	Homo sapiens pleckstrin homology, Sec7 and coiled-coil domains 2 (cytohesin-2) (PSCD2), transcript variant 2, mRNA.	1.60409	2.22894	7.886e-05	2.7e-07	0.000774241	3.569e-06
ILMN_1788498	SLC25A3	5250	Homo sapiens solute carrier family 25 (mitochondrial carrier; phosphate carrier), member 3 (SLC25A3), nuclear gene encoding mitochondrial protein, transcript variant 4, mRNA.	2.24102	1.35525	0.0079879	0.26058	0.0351678	0.458911
ILMN_3296519	LOC728002	728002	PREDICTED: Homo sapiens misc_RNA (LOC728002), miscRNA.	3.24576	2.73789	0.00030072	0.00171037	0.00237853	0.0075419
ILMN_1856238			yy43f04.s1 Soares melanocyte 2NbHM Homo sapiens cDNA clone IMAGE:274015 3, mRNA sequence	2.00852	3.37316	0.192254	0.0259833	0.386067	0.0774331
ILMN_1714087	DGKH	160851	Homo sapiens diacylglycerol kinase, eta (DGKH), transcript variant 1, mRNA.	1.361	2.35775	0.00359507	1e-07	0.0184743	1.444e-06
ILMN_3270411	LOC100129890	100129890	PREDICTED: Homo sapiens similar to hCG1750329 (LOC100129890), mRNA.	2.28449	2.00931	2.142e-05	0.00014031	0.00025886	0.000838604
ILMN_1778957	PNRC2	55629	Homo sapiens proline-rich nuclear receptor coactivator 2 (PNRC2), mRNA.	3.34437	4.59823	9.032e-05	1.493e-05	0.000865578	0.000115477
ILMN_3213727	LOC100131530	100131530	PREDICTED: Homo sapiens hypothetical protein LOC100131530 (LOC100131530), mRNA.	8.6406	3.40932	8e-06	0.00144794	0.000112575	0.00652828
ILMN_1704380	INCA1	388324	Homo sapiens inhibitor of CDK, cyclin A1 interacting protein 1 (INCA1), mRNA.	5.18243	3.29573	1.06e-06	2.599e-05	2.0676e-05	0.0001892
ILMN_1766159	MIER2	54531	Homo sapiens mesoderm induction early response 1, family member 2 (MIER2), mRNA.	4.96242	4.72984	0.00173551	0.00217152	0.0102011	0.00930317
ILMN_2347798	IFI6	2537	Homo sapiens interferon, alpha-inducible protein 6 (IFI6), transcript variant 2, mRNA.	1.53308	2.08678	2.543e-05	1.3e-07	0.000298831	1.829e-06
ILMN_1732615	ASMTL	8623	PREDICTED: Homo sapiens acetylserotonin O-methyltransferase-like (ASMTL), mRNA.	1.87906	3.12504	3.4e-07	0	7.96e-06	7e-09
ILMN_1739943	SBNO1	55206	Homo sapiens strawberry notch homolog 1 (Drosophila) (SBNO1), mRNA.	1.8203	2.47575	0.00595058	0.00025209	0.0277766	0.00140769
ILMN_2041355	TCP10	6953	Homo sapiens t-complex 10 homolog (mouse) (TCP10), mRNA.	5.17594	4.60755	0.0011833	0.00205497	0.00745837	0.00884842
ILMN_1861045			wm30d11.x1 NCI_CGAP_Ut4 Homo sapiens cDNA clone IMAGE:2437461 3, mRNA sequence	4.49637	4.25021	0.0019491	0.00140313	0.0112575	0.00635295
ILMN_1685339	TPM1	7168	Homo sapiens tropomyosin 1 (alpha) (TPM1), transcript variant 6, mRNA.	2.10273	2.87126	2.211e-05	1.8e-07	0.000266013	2.505e-06
ILMN_2145997	SP4	6671	Homo sapiens Sp4 transcription factor (SP4), mRNA.	2.61406	2.92981	0	0	1.69e-07	2.3e-08
ILMN_1665060	LOC643888	643888	PREDICTED: Homo sapiens hypothetical LOC643888 (LOC643888), mRNA.	1.21659	2.2541	0.310167	0.00057394	0.527455	0.00289344
ILMN_2408877	MLL3	58508	Homo sapiens myeloid/lymphoid or mixed-lineage leukemia 3 (MLL3), mRNA.	2.43078	2.38437	2.3e-07	7e-07	5.667e-06	7.946e-06
ILMN_1702305	NCAM1	4684	Homo sapiens neural cell adhesion molecule 1 (NCAM1), transcript variant 1, mRNA.	1.47532	19.7226	3.68e-06	0	5.8524e-05	0
ILMN_1795251	SPARCL1	8404	Homo sapiens SPARC-like 1 (mast9, hevin) (SPARCL1), mRNA.	1.87115	4.21175	0.174442	0.00577987	0.36148	0.021791
ILMN_1916404			wq17h04.x1 NCI_CGAP_Kid12 Homo sapiens cDNA clone IMAGE:2471575 3, mRNA sequence	5.71114	-1.27207	0.00026479	0.52855	0.00213216	0.718587
ILMN_3261668	LOC100127894	100127894	PREDICTED: Homo sapiens hypothetical protein LOC100127894 (LOC100127894), mRNA.	-1.23558	3.30187	0.0676411	6.1e-07	0.184229	7.117e-06
ILMN_1771049	LOC646573	646573	PREDICTED: Homo sapiens similar to CG33331-PA (LOC646573), mRNA.	-1.01457	3.22953	0.975424	0.0247819	0.989232	0.074418
ILMN_1687571	LOC728734	728734	PREDICTED: Homo sapiens similar to kidney-specific protein (KS), transcript variant 1 (LOC728734), mRNA.	2.11283	1.18473	0.00630315	0.475344	0.0290499	0.675459
ILMN_1705218	TRAPPC2	6399	Homo sapiens trafficking protein particle complex 2 (TRAPPC2), transcript variant 1, mRNA.	-2.13958	2.66882	0.0266468	0.00531879	0.0908927	0.0202593
ILMN_1715479	LOC649246	649246	PREDICTED: Homo sapiens hypothetical protein LOC649246 (LOC649246), mRNA.	6.70842	4.51169	0.00010326	0.00073887	0.000970509	0.0036099
ILMN_1782786	LOC647995	647995	PREDICTED: Homo sapiens similar to COMM domain containing 4 (LOC647995), mRNA.	3.88334	-1.21213	0.00348271	0.623104	0.0180083	0.790231
ILMN_1673885	HOXB6	3216	Homo sapiens homeo box B6 (HOXB6), transcript variant 3, mRNA.	3.5074	1.04728	3e-07	0.668815	7.194e-06	0.823413
ILMN_1681325	LOC727825	727825	PREDICTED: Homo sapiens hypothetical protein LOC727825 (LOC727825), mRNA.	3.09875	3.66115	0.00013285	3.535e-05	0.00119635	0.000248235
ILMN_2382906	PLCG1	5335	Homo sapiens phospholipase C, gamma 1 (PLCG1), transcript variant 2, mRNA.	2.26763	2.49406	2.029e-05	1.119e-05	0.000247087	8.9632e-05
ILMN_1813430	TRIM69	140691	Homo sapiens tripartite motif-containing 69 (TRIM69), transcript variant a, mRNA.	1.26352	3.58603	0.405205	0.00015511	0.620281	0.00091777
ILMN_1668979	DNAJB14	79982	Homo sapiens DnaJ (Hsp40) homolog, subfamily B, member 14 (DNAJB14), transcript variant 1, mRNA.	9.65962	4.91859	0	1.6e-07	3.3e-08	2.255e-06
ILMN_2361807	OS9	10956	Homo sapiens amplified in osteosarcoma (OS9), transcript variant 1, mRNA.	2.14994	2.87166	0.00096246	3.571e-05	0.00627544	0.000250329
ILMN_1743853	LOC284861	284861	Homo sapiens hypothetical gene supported by BC039313 (LOC284861), mRNA.	5.36019	5.43467	0.0155754	0.0151034	0.0596628	0.0492042
ILMN_2170595	RRM2B	50484	Homo sapiens ribonucleotide reductase M2 B (TP53 inducible) (RRM2B), mRNA.	8.08163	9.1831	3.6e-07	1.8e-07	8.364e-06	2.501e-06
ILMN_1872266			UI-E-CK1-abr-h-04-0-UI.r1 UI-E-CK1 Homo sapiens cDNA clone UI-E-CK1-abr-h-04-0-UI 5, mRNA sequence	8.77661	4.10914	0	6.8e-07	7.9e-08	7.792e-06
ILMN_1795464	LTA	4049	Homo sapiens lymphotoxin alpha (TNF superfamily, member 1) (LTA), transcript variant 2, mRNA.	5.35698	4.84698	0.00020528	0.00059537	0.00171968	0.00298872
ILMN_1765258	HLA-E	3133	Homo sapiens major histocompatibility complex, class I, E (HLA-E), mRNA.	1.29155	2.18623	0.00065972	0	0.00457838	9.5e-08
ILMN_1674297	HCFC2	29915	Homo sapiens host cell factor C2 (HCFC2), mRNA.	1.49399	2.01203	0.0273108	0.00080147	0.092623	0.00387891
ILMN_1804629	TPK1	27010	Homo sapiens thiamin pyrophosphokinase 1 (TPK1), transcript variant 2, mRNA.	1.7543	2.07827	2e-08	0	7.66e-07	6.6e-08
ILMN_3223953	LOC729519	729519	PREDICTED: Homo sapiens hypothetical LOC729519 (LOC729519), mRNA.	11.3256	7.35922	0.00108165	0.00445263	0.00691901	0.0173869
ILMN_1803772	POLD4	57804	Homo sapiens polymerase (DNA-directed), delta 4 (POLD4), mRNA.	1.75607	2.6867	0.0001691	6.4e-07	0.00146616	7.448e-06
ILMN_1807072	GOSR2	9570	Homo sapiens golgi SNAP receptor complex member 2 (GOSR2), transcript variant C, mRNA.	2.47259	5.83622	0.0500088	0.00084529	0.146953	0.00406685
ILMN_1806415	TTLL1	25809	Homo sapiens tubulin tyrosine ligase-like family, member 1 (TTLL1), transcript variant 1, mRNA.	2.10301	2.17916	2.56e-06	1.52e-06	4.3334e-05	1.5691e-05
ILMN_2122760	TTC22	55001	Homo sapiens tetratricopeptide repeat domain 22 (TTC22), mRNA.	1.90133	4.7128	0.355415	0.0349648	0.573548	0.0990327
ILMN_1790761	POSTN	10631	Homo sapiens periostin, osteoblast specific factor (POSTN), mRNA.	4.72132	2.09439	0.00334328	0.108162	0.0174322	0.243137
ILMN_1906743			UI-E-CQ1-agd-d-24-0-UI.s1 UI-E-CQ1 Homo sapiens cDNA clone UI-E-CQ1-agd-d-24-0-UI 3, mRNA sequence	2.75303	4.02924	0.0202024	0.00153433	0.0730918	0.00686232
ILMN_1680682	TADA2A	6871	Homo sapiens transcriptional adaptor 2A (TADA2A), transcript variant 1, mRNA.	2.76041	1.44472	0.00579028	0.302877	0.0271731	0.507323
ILMN_1654324	HEYL	26508	Homo sapiens hairy/enhancer-of-split related with YRPW motif-like (HEYL), mRNA.	5.25117	3.73155	0.00051069	0.00301577	0.00368574	0.0123982
ILMN_1866427			wu03g11.x1 NCI_CGAP_GC6 Homo sapiens cDNA clone IMAGE:2515940 3, mRNA sequence	3.43157	3.22869	0.0143006	0.0162484	0.0558188	0.0523681
ILMN_1783818	AKAP11	11215	Homo sapiens A kinase (PRKA) anchor protein 11 (AKAP11), mRNA.	7.95207	-1.00081	3.5e-07	0.996929	8.061e-06	0.998545
ILMN_3246206	SNORA79	677845	Homo sapiens small nucleolar RNA, H/ACA box 79 (SNORA79), small nucleolar RNA.	3.34951	5.59277	0	0	1.4e-08	0
ILMN_1777314	CNPY4	245812	Homo sapiens canopy 4 homolog (zebrafish) (CNPY4), mRNA.	3.92013	9.47759	9.05e-06	2e-08	0.000124775	3.22e-07
ILMN_2135232	SFRS3	6428	Homo sapiens splicing factor, arginine/serine-rich 3 (SFRS3), mRNA.	3.11307	-1.23919	0.0124978	0.611171	0.0500918	0.781308
ILMN_2307266	ARL6	84100	Homo sapiens ADP-ribosylation factor-like 6 (ARL6), transcript variant 1, mRNA.	14.1471	19.1765	0	0	1.27e-07	1.1e-08
ILMN_1680624	CREG1	8804	Homo sapiens cellular repressor of E1A-stimulated genes 1 (CREG1), mRNA.	1.49661	2.18217	8.7e-07	0	1.7619e-05	6e-09
ILMN_2413780	SEZ6L2	26470	Homo sapiens seizure related 6 homolog (mouse)-like 2 (SEZ6L2), transcript variant 2, mRNA.	3.19686	1.62941	1e-08	0.00024395	4.68e-07	0.00136845
ILMN_3271218	LOC100128737	100128737	PREDICTED: Homo sapiens hypothetical protein LOC100128737 (LOC100128737), mRNA.	1.5149	3.09413	0.0513548	5.063e-05	0.149905	0.000341424
ILMN_1654629	TMEM175	84286	Homo sapiens transmembrane protein 175 (TMEM175), mRNA.	1.96415	2.81741	1e-08	0	2.91e-07	1e-09
ILMN_1672157	PUS1	80324	Homo sapiens pseudouridylate synthase 1 (PUS1), transcript variant 1, mRNA.	1.0775	4.64747	0.496986	1e-08	0.699093	1.48e-07
ILMN_3252936	KRT18P17	344866	PREDICTED: Homo sapiens misc_RNA (KRT18P17), miscRNA.	4.50736	7.0249	1e-08	0	5.69e-07	1.6e-08
ILMN_2218780	PPM2C	54704	Homo sapiens protein phosphatase 2C, magnesium-dependent, catalytic subunit (PPM2C), nuclear gene encoding mitochondrial protein, mRNA.	3.85852	6.54489	0.00047909	1.477e-05	0.00349341	0.000114497
ILMN_2290998	CCS	9973	Homo sapiens copper chaperone for superoxide dismutase (CCS), mRNA.	1.53994	3.1119	0.0339168	2.894e-05	0.10941	0.000207949
ILMN_1683415	CAMK2D	817	Homo sapiens calcium/calmodulin-dependent protein kinase (CaM kinase) II delta (CAMK2D), transcript variant 3, mRNA.	2.49412	5.05873	0.00146372	7.39e-06	0.0089079	6.2556e-05
ILMN_2187533	CSRNP2	81566	Homo sapiens cysteine-serine-rich nuclear protein 2 (CSRNP2), mRNA.	2.07087	3.49265	0	0	4.3e-08	0
ILMN_1790249	F8A1	8263	Homo sapiens coagulation factor VIII-associated (intronic transcript) 1 (F8A1), mRNA.	1.19959	2.03606	0.0825102	5.14e-06	0.213054	4.5387e-05
ILMN_1720431	ZNF420	147923	Homo sapiens zinc finger protein 420 (ZNF420), mRNA.	2.0326	1.8184	0.00180736	0.00622013	0.0105592	0.0232453
ILMN_1782618	C9orf16	79095	Homo sapiens chromosome 9 open reading frame 16 (C9orf16), mRNA.	1.9621	2.54354	0	0	5.5e-08	1e-09
ILMN_1807593	LOC283999	283999	PREDICTED: Homo sapiens hypothetical protein LOC283999 (LOC283999), mRNA.	1.19309	2.05453	0.0775548	1.597e-05	0.203839	0.000122618
ILMN_1729455	EML1	2009	Homo sapiens echinoderm microtubule associated protein like 1 (EML1), transcript variant 2, mRNA.	2.5391	4.60315	4.6e-06	1e-08	7.0787e-05	1.82e-07
ILMN_1753665	PRR4	11272	Homo sapiens proline rich 4 (lacrimal) (PRR4), transcript variant 1, mRNA.	2.07114	-3.04466	0.00062679	2.713e-05	0.00438586	0.000196702
ILMN_3245471	SCARNA20	677681	Homo sapiens small Cajal body-specific RNA 20 (SCARNA20), guide RNA.	7.15374	19.1236	0	0	3e-09	0
ILMN_3268697	LOC100129882	100129882	PREDICTED: Homo sapiens similar to mCG49427 (LOC100129882), mRNA.	2.16333	1.33781	0.0127365	0.291679	0.050826	0.494559
ILMN_1657238	LOC643274	643274	PREDICTED: Homo sapiens hypothetical protein LOC643274 (LOC643274), mRNA.	-1.16259	2.00372	0.216629	0.00023938	0.418107	0.00134586
ILMN_1691668	C6orf154	221424	Homo sapiens chromosome 6 open reading frame 154 (C6orf154), mRNA.	1.22385	9.73304	0.135822	0	0.304418	5e-09
ILMN_2339655	MAPK7	5598	Homo sapiens mitogen-activated protein kinase 7 (MAPK7), transcript variant 2, mRNA.	4.08429	3.62082	1.68e-06	2.57e-06	3.0357e-05	2.4841e-05
ILMN_1794095	HTR1E	3354	Homo sapiens 5-hydroxytryptamine (serotonin) receptor 1E (HTR1E), mRNA.	4.58694	1.1511	3e-08	0.239703	8.98e-07	0.433139
ILMN_1787923	PNPLA2	57104	Homo sapiens patatin-like phospholipase domain containing 2 (PNPLA2), mRNA.	2.64717	4.26444	1.765e-05	2.2e-07	0.000219789	2.88e-06
ILMN_2401714	MS4A1	931	Homo sapiens membrane-spanning 4-domains, subfamily A, member 1 (MS4A1), transcript variant 3, mRNA.	6.37428	8.57259	1.52e-06	1.2e-07	2.8043e-05	1.804e-06
ILMN_1747197	SLC41A2	84102	Homo sapiens solute carrier family 41, member 2 (SLC41A2), mRNA.	2.53215	2.62967	0.00015628	0.00010795	0.00136945	0.000665366
ILMN_1717690	LOC650826	650826	PREDICTED: Homo sapiens similar to CG9804-PA, transcript variant 2 (LOC650826), mRNA.	2.66161	1.85171	0.0003347	0.0108635	0.00260592	0.0373748
ILMN_1809931	NDRG1	10397	Homo sapiens N-myc downstream regulated gene 1 (NDRG1), mRNA.	1.60746	3.81743	0.00045635	0	0.0033529	9.5e-08
ILMN_1711223	LOC649362	649362	PREDICTED: Homo sapiens hypothetical protein LOC649362 (LOC649362), mRNA.	3.98824	2.99436	5e-08	3.2e-07	1.655e-06	4.033e-06
ILMN_1806713	ZNF18	7566	Homo sapiens zinc finger protein 18 (ZNF18), mRNA.	1.91517	2.75963	1.33e-06	1e-08	2.504e-05	1.48e-07
ILMN_2356786	ADD1	118	Homo sapiens adducin 1 (alpha) (ADD1), transcript variant 1, mRNA.	1.63621	2.06692	0.0284803	0.0030035	0.0956614	0.0123531
ILMN_1809477	CARHSP1	23589	Homo sapiens calcium regulated heat stable protein 1, 24kDa (CARHSP1), transcript variant 2, mRNA.	1.76303	2.45083	1e-08	0	3.25e-07	1e-09
ILMN_3248008	LOC442308	442308	Homo sapiens similar to tubulin, beta 5 (LOC442308), non-coding RNA.	1.43917	4.84559	0.574974	0.0314225	0.759279	0.0906214
ILMN_3242586	RHOU	58480	Homo sapiens ras homolog gene family, member U (RHOU), mRNA.	1.06221	2.89856	0.60614	6e-08	0.781889	9.44e-07
ILMN_1861270			Homo sapiens mRNA; cDNA DKFZp686N1644 (from clone DKFZp686N1644)	3.07708	2.83862	0.00036194	0.00043488	0.00276483	0.00226902
ILMN_1673704	INA	9118	Homo sapiens internexin neuronal intermediate filament protein, alpha (INA), mRNA.	2.46962	3.84874	0	0	4.7e-08	0
ILMN_2049693	C11orf71	54494	Homo sapiens chromosome 11 open reading frame 71 (C11orf71), mRNA.	1.85968	2.17516	7.551e-05	8.33e-06	0.000747109	6.9445e-05
ILMN_1779188	LOC644184	644184	PREDICTED: Homo sapiens hypothetical protein LOC644184 (LOC644184), mRNA.	1.00411	3.19816	0.993629	0.0319039	0.997548	0.0917582
ILMN_3239734	LOC100134822	100134822	PREDICTED: Homo sapiens misc_RNA (LOC100134822), miscRNA.	4.52575	-1.01598	0	0.800777	2e-09	0.904701
ILMN_1711599	LOC642573	642573	PREDICTED: Homo sapiens similar to zinc finger protein 62 homolog (mouse) (LOC642573), mRNA.	-1.0012	6.48931	0.991121	0	0.996279	4.7e-08
ILMN_1783443	ALOX15	246	PREDICTED: Homo sapiens arachidonate 15-lipoxygenase (ALOX15), mRNA.	1.06562	2.33722	0.776439	0.00164417	0.890425	0.00729213
ILMN_1682493	LOC648926	648926	PREDICTED: Homo sapiens similar to Melanoma-associated antigen 1 (MAGE-1 antigen) (Antigen MZ2-E) (LOC648926), mRNA.	10.7217	5.15933	4e-08	2.45e-06	1.253e-06	2.3841e-05
ILMN_2043569	MOSPD2	158747	Homo sapiens motile sperm domain containing 2 (MOSPD2), mRNA.	2.49471	3.67648	9.53e-05	2.5e-06	0.000907076	2.4285e-05
ILMN_1733925	LOC391004	391004	PREDICTED: Homo sapiens novel protein similar to preferentially expressed antigen in melanoma (PRAME) (LOC391004), misc RNA.	1.82553	3.28529	0.0612653	0.00107834	0.171027	0.00504551
ILMN_1736806	PAG1	55824	Homo sapiens phosphoprotein associated with glycosphingolipid microdomains 1 (PAG1), mRNA.	10.9383	32.7592	8e-08	0	2.467e-06	1.9e-08
ILMN_1832656			RC2-CT0321-110100-013-c08 CT0321 Homo sapiens cDNA, mRNA sequence	8.8661	21.0773	0	0	0	0
ILMN_1755004	SNORD27	9301	Homo sapiens small nucleolar RNA, C/D box 27 (SNORD27), small nucleolar RNA.	6.61668	1.93065	0.00576776	0.284644	0.027097	0.486834
ILMN_1724315	LMTK2	22853	Homo sapiens lemur tyrosine kinase 2 (LMTK2), mRNA.	3.518	4.48024	0.00022061	4.58e-05	0.00182736	0.00031236
ILMN_1697448	TXNIP	10628	Homo sapiens thioredoxin interacting protein (TXNIP), mRNA.	1.96094	3.09444	3.1e-07	0	7.399e-06	1.9e-08
ILMN_1734736	VPS16	64601	Homo sapiens vacuolar protein sorting 16 homolog (S. cerevisiae) (VPS16), transcript variant 1, mRNA.	2.11193	3.4834	7.057e-05	1.9e-07	0.000706311	2.568e-06
ILMN_1889547			TC121268 Human fetal brain, large insert, pCMV expression library Homo sapiens cDNA clone TC121268 5 similar to PREDICTED: Homo sapiens hypothetical LOC401433 (LOC401433), mRNA sequence	-1.7749	3.18268	0.0499009	0.00251962	0.146729	0.0105988
ILMN_1708151	LAGE3	8270	Homo sapiens L antigen family, member 3 (LAGE3), mRNA.	1.66181	2.66542	1.25e-06	0	2.3789e-05	1.4e-08
ILMN_1722532	JMJD1A	55818	Homo sapiens jumonji domain containing 1A (JMJD1A), mRNA.	1.57513	2.05507	0.00048504	5.63e-06	0.00353075	4.9132e-05
ILMN_1901934			602971152F1 NIH_MGC_12 Homo sapiens cDNA clone IMAGE:5110692 5, mRNA sequence	2.61962	2.63151	3.85e-06	3.88e-06	6.0708e-05	3.554e-05
ILMN_2291644	SIRT5	23408	Homo sapiens sirtuin (silent mating type information regulation 2 homolog) 5 (S. cerevisiae) (SIRT5), transcript variant 2, mRNA.	3.41975	4.10389	0.00059732	0.0002116	0.00421012	0.00120687
ILMN_2414254	ZNF302	55900	Homo sapiens zinc finger protein 302 (ZNF302), transcript variant 2, mRNA.	3.70856	1.10715	5.048e-05	0.655239	0.000535101	0.813975
ILMN_1664294	LEPRE1	64175	Homo sapiens leucine proline-enriched proteoglycan (leprecan) 1 (LEPRE1), mRNA.	1.53858	2.40747	3.34e-06	0	5.404e-05	1.9e-08
ILMN_2358919	TP53I3	9540	Homo sapiens tumor protein p53 inducible protein 3 (TP53I3), transcript variant 2, mRNA.	1.80221	2.90701	4.7e-07	0	1.0297e-05	1.2e-08
ILMN_1716234	LOC648796	648796	PREDICTED: Homo sapiens similar to FLJ44477 protein (LOC648796), mRNA.	10.4859	1.39214	0	0.0809455	1.45e-07	0.194288
ILMN_1857113			BX088936 Soares_testis_NHT Homo sapiens cDNA clone IMAGp998G123255 ; IMAGE:1292195, mRNA sequence	-1.28811	2.58179	0.182975	9.097e-05	0.37331	0.000570637
ILMN_2290118	MEGF9	1955	Homo sapiens multiple EGF-like-domains 9 (MEGF9), mRNA.	1.81864	2.05957	0.00014165	2.258e-05	0.0012624	0.000167215
ILMN_1678810	KIF27	55582	PREDICTED: Homo sapiens kinesin family member 27 (KIF27), mRNA.	5.28179	10.9946	0	0	1.44e-07	2e-09
ILMN_2357682	CCNT2	905	Homo sapiens cyclin T2 (CCNT2), transcript variant a, mRNA.	2.66467	-1.03062	0.0229238	0.939691	0.0808304	0.973532
ILMN_1681301	AIM2	9447	Homo sapiens absent in melanoma 2 (AIM2), mRNA.	2.75091	1.87509	0.0153761	0.123423	0.0590669	0.268714
ILMN_1887017			7g92g05.x1 NCI_CGAP_Co16 Homo sapiens cDNA clone IMAGE:3313976 3 similar to contains Alu repetitive element;, mRNA sequence	3.26862	1.58017	0.00012535	0.0730899	0.00114012	0.179475
ILMN_1859127			PREDICTED: Homo sapiens hypothetical LOC388214 (LOC388214), mRNA	2.7717	-2.03873	1e-08	1.15e-06	2.8e-07	1.2318e-05
ILMN_1773114	GRIK1	2897	Homo sapiens glutamate receptor, ionotropic, kainate 1 (GRIK1), transcript variant 2, mRNA.	-1.76003	3.16368	0.00500869	8.172e-05	0.0241593	0.00051918
ILMN_2064694	STIM1	6786	Homo sapiens stromal interaction molecule 1 (STIM1), mRNA.	1.32925	2.00913	0.0665698	0.00036127	0.181942	0.00192648
ILMN_1728747	STXBP1	6812	Homo sapiens syntaxin binding protein 1 (STXBP1), transcript variant 1, mRNA.	1.73493	2.21228	0.00173951	9.412e-05	0.0102196	0.000588393
ILMN_1843648			hl92a07.x1 NCI_CGAP_Lu24 Homo sapiens cDNA clone IMAGE:3009396 3, mRNA sequence	4.45101	2.91218	0.0150753	0.0654913	0.0581897	0.164512
ILMN_1707630	USH3A	7401	Homo sapiens Usher syndrome 3A (USH3A), transcript variant 3, mRNA.	3.76057	2.21809	2e-07	3.345e-05	5.092e-06	0.000236476
ILMN_2291538	HSFY2	159119	Homo sapiens heat shock transcription factor, Y linked 2 (HSFY2), transcript variant 1, mRNA.	2.3459	1.29363	4.301e-05	0.0964573	0.000467307	0.222525
ILMN_1759048	SDHALP1	255812	Homo sapiens succinate dehydrogenase complex, subunit A, flavoprotein pseudogene 1 (SDHALP1) on chromosome 3.	2.34717	1.15362	0.00798005	0.558376	0.0351391	0.741862
ILMN_1831943			HESC4_33_E11.g1_A037 NIH_MGC_262 Homo sapiens cDNA clone IMAGE:7474271 5, mRNA sequence	2.72462	1.89191	0.00156127	0.0279789	0.00940122	0.0822033
ILMN_1738783	GDF9	2661	Homo sapiens growth differentiation factor 9 (GDF9), mRNA.	2.43184	6.54543	0.0126173	7.4e-06	0.0504383	6.2624e-05
ILMN_2176502	UNC5B	219699	Homo sapiens unc-5 homolog B (C. elegans) (UNC5B), mRNA.	-1.07258	7.9058	0.397521	0	0.613288	1e-09
ILMN_2332964	LGMN	5641	Homo sapiens legumain (LGMN), transcript variant 2, mRNA.	1.54144	2.51642	1.4e-07	0	3.715e-06	1e-09
ILMN_1763455	VSTM1	284415	Homo sapiens V-set and transmembrane domain containing 1 (VSTM1), mRNA.	-1.18453	6.45742	0.574843	2.407e-05	0.759231	0.000176749
ILMN_1760990	SH3GL3	6457	Homo sapiens SH3-domain GRB2-like 3 (SH3GL3), mRNA.	-1.08047	2.86337	0.594097	2.499e-05	0.773481	0.000182624
ILMN_1867439			Homo sapiens mRNA; cDNA DKFZp667C1617 (from clone DKFZp667C1617)	1.69442	2.34662	0.164989	0.0331758	0.348421	0.0947196
ILMN_1847771			BX098062 NCI_CGAP_Lym12 Homo sapiens cDNA clone IMAGp998F045264, mRNA sequence	4.07958	2.62864	0.00022397	0.00520671	0.00185133	0.0199012
ILMN_1661200	SLCO3A1	28232	PREDICTED: Homo sapiens solute carrier organic anion transporter family, member 3A1, transcript variant 3 (SLCO3A1), mRNA.	3.15709	1.15825	7e-08	0.16119	2.161e-06	0.325816
ILMN_1767620	LOC650341	650341	PREDICTED: Homo sapiens hypothetical protein LOC650341 (LOC650341), mRNA.	-1.02193	3.15365	0.852693	1.1e-07	0.930627	1.687e-06
ILMN_3187283	LOC100128460	100128460	PREDICTED: Homo sapiens misc_RNA (LOC100128460), miscRNA.	3.0165	3.11922	0.0006381	0.00042473	0.00445307	0.00222218
ILMN_1761834	LOC401525	401525	PREDICTED: Homo sapiens similar to CDK2-associated protein 2 (LOC401525), mRNA.	4.49657	2.09639	0.00023033	0.0373909	0.00189608	0.104602
ILMN_3213167	LOC100132739	100132739	PREDICTED: Homo sapiens hypothetical protein LOC100132739 (LOC100132739), mRNA.	7.48941	1.0702	2e-07	0.747902	5.204e-06	0.875452
ILMN_1744056	TAAR1	134864	Homo sapiens trace amine associated receptor 1 (TAAR1), mRNA.	1.09521	3.43399	0.430418	2.4e-07	0.643037	3.124e-06
ILMN_1686883	LOC644766	644766	PREDICTED: Homo sapiens hypothetical protein LOC644766 (LOC644766), mRNA.	-2.47286	2.11222	0.00485098	0.015619	0.0235473	0.0506432
ILMN_1788005	PLEC1	5339	Homo sapiens plectin 1, intermediate filament binding protein 500kDa (PLEC1), transcript variant 2, mRNA.	4.88554	1.27003	0.0082514	0.650731	0.0360822	0.810682
ILMN_2148668	RCBTB2	1102	Homo sapiens regulator of chromosome condensation (RCC1) and BTB (POZ) domain containing protein 2 (RCBTB2), mRNA.	18.4778	32.8129	0	0	0	0
ILMN_1855975	LOC729792	729792	PREDICTED: Homo sapiens hypothetical LOC729792 (LOC729792), mRNA.	5.26485	6.24	0.00012866	3.796e-05	0.00116568	0.000264076
ILMN_1668834	RSF1	51773	Homo sapiens remodeling and spacing factor 1 (RSF1), mRNA.	2.9333	2.06666	0.00011027	0.00282551	0.0010238	0.0117066
ILMN_1679232	KIDINS220	57498	Homo sapiens kinase D-interacting substrate of 220 kDa (KIDINS220), mRNA.	1.49064	2.1893	2.65e-06	0	4.4603e-05	2.2e-08
ILMN_2316740	FOXP4	116113	Homo sapiens forkhead box P4 (FOXP4), transcript variant 1, mRNA.	3.78984	5.15799	0.00075602	0.000123	0.00512637	0.000745742
ILMN_1658869	LOC645401	645401	PREDICTED: Homo sapiens hypothetical protein LOC645401 (LOC645401), mRNA.	3.61582	1.26284	0.0147747	0.605119	0.0572914	0.777098
ILMN_1805999	MYO1D	4642	Homo sapiens myosin ID (MYO1D), mRNA.	2.45569	5.17493	0	0	3e-09	0
ILMN_1676411	PMS2L2	5380	Homo sapiens postmeiotic segregation increased 2-like 2 pseudogene (PMS2L2), non-coding RNA.	2.19982	2.14226	2.3e-07	4.1e-07	5.774e-06	5.067e-06
ILMN_1699728	BTD	686	Homo sapiens biotinidase (BTD), mRNA.	3.83168	7.97861	1.8e-07	0	4.642e-06	7e-09
ILMN_3191922	KRT8P9	390601	PREDICTED: Homo sapiens misc_RNA (KRT8P9), miscRNA.	1.31405	2.42885	0.0412899	7.4e-06	0.127618	6.2624e-05
ILMN_1775405	ARL4A	10124	Homo sapiens ADP-ribosylation factor-like 4A (ARL4A), transcript variant 1, mRNA.	1.69532	2.73358	8.301e-05	7e-08	0.00080782	1.157e-06
ILMN_2106002	ACBD7	414149	Homo sapiens acyl-Coenzyme A binding domain containing 7 (ACBD7), mRNA.	-1.22895	4.96756	0.43133	4.541e-05	0.643806	0.000309808
ILMN_1691966	FLJ35934	400579	Homo sapiens FLJ35934 protein (FLJ35934), mRNA.	3.50052	2.80049	0.00133853	0.00629204	0.00826933	0.0234862
ILMN_1810069	CCNYL1	151195	Homo sapiens cyclin Y-like 1 (CCNYL1), mRNA.	1.87609	2.83335	0	0	1.08e-07	0
ILMN_1721087	SHC2	25759	Homo sapiens SHC (Src homology 2 domain containing) transforming protein 2 (SHC2), mRNA.	4.69331	3.14666	5.79e-06	7.5e-05	8.6056e-05	0.000481724
ILMN_2119774	CYP2R1	120227	Homo sapiens cytochrome P450, family 2, subfamily R, polypeptide 1 (CYP2R1), mRNA.	2.67568	4.04052	0	0	8e-09	0
ILMN_1805535	VRK3	51231	Homo sapiens vaccinia related kinase 3 (VRK3), transcript variant 1, mRNA.	3.16849	2.71965	0.00047869	0.00149585	0.00349205	0.00671421
ILMN_3277134	LOC285412	285412	PREDICTED: Homo sapiens misc_RNA (LOC285412), miscRNA.	2.51968	3.61268	1.18e-06	0	2.2688e-05	3.2e-08
ILMN_1669409	VSIG4	11326	Homo sapiens V-set and immunoglobulin domain containing 4 (VSIG4), transcript variant 1, mRNA.	5.24706	5.11467	0.00103463	0.00174789	0.00666058	0.00768803
ILMN_1895223			wd14d12.x1 Soares_NFL_T_GBC_S1 Homo sapiens cDNA clone IMAGE:2328119 3, mRNA sequence	1.14976	4.24268	0.756648	0.00510653	0.878829	0.0195695
ILMN_1758895	CTSK	1513	Homo sapiens cathepsin K (CTSK), mRNA.	2.3001	4.12489	1.07e-06	0	2.088e-05	5e-08
ILMN_2154186	HNRNPCL1	343069	Homo sapiens heterogeneous nuclear ribonucleoprotein C-like 1 (HNRNPCL1), mRNA.	1.21721	4.33099	0.607149	0.0023983	0.782465	0.0101489
ILMN_2347541	NIN	51199	Homo sapiens ninein (GSK3B interacting protein) (NIN), transcript variant 3, mRNA.	1.46581	2.21234	0.0136854	6.844e-05	0.0538393	0.000444155
ILMN_1916390			BX095709 Soares pineal gland 3NbHPG Homo sapiens cDNA clone IMAGp998I24464, mRNA sequence	2.35109	3.17057	0.00764713	0.00078303	0.0339575	0.00380095
ILMN_1748352	CTSL2	1515	Homo sapiens cathepsin L2 (CTSL2), mRNA.	2.68928	4.84632	0	0	1e-09	0
ILMN_1727080	MYO6	4646	Homo sapiens myosin VI (MYO6), mRNA.	1.45623	2.03348	8.49e-06	1e-08	0.000118413	1.2e-07
ILMN_1803392	TAX1BP3	30851	Homo sapiens Tax1 (human T-cell leukemia virus type I) binding protein 3 (TAX1BP3), mRNA.	1.41225	2.27311	5.2e-07	0	1.129e-05	1e-09
ILMN_1793988	BDNF	627	Homo sapiens brain-derived neurotrophic factor (BDNF), transcript variant 3, mRNA.	5.29901	6.97843	0.00023502	0.00014814	0.00192888	0.00088159
ILMN_1784655	TLCD1	116238	Homo sapiens TLC domain containing 1 (TLCD1), mRNA.	2.81276	6.2527	1e-08	0	3.8e-07	0
ILMN_1714444	KLF12	11278	Homo sapiens Kruppel-like factor 12 (KLF12), mRNA.	1.8491	2.30944	1.813e-05	6.3e-07	0.000224971	7.289e-06
ILMN_1664537	USP11	8237	Homo sapiens ubiquitin specific peptidase 11 (USP11), mRNA.	1.53332	2.05856	3e-08	0	1.002e-06	2e-09
ILMN_1664283	C9orf75	286262	Homo sapiens chromosome 9 open reading frame 75 (C9orf75), mRNA.	1.50874	2.19379	0.0009608	1.05e-06	0.00626888	1.1315e-05
ILMN_1837979			UI-H-BW1-aoa-f-10-0-UI.s1 NCI_CGAP_Sub7 Homo sapiens cDNA clone IMAGE:3084067 3, mRNA sequence	1.13582	5.2617	0.820893	0.00986449	0.915186	0.0344438
ILMN_1681608	ZNF100	163227	Homo sapiens zinc finger protein 100 (ZNF100), mRNA.	2.97197	-3.2215	0.0298848	0.0221707	0.0991612	0.0679215
ILMN_1803371	LOC643368	643368	PREDICTED: Homo sapiens similar to F40G9.9 (LOC643368), mRNA.	6.14853	1.15411	0.00048344	0.704686	0.00352127	0.846564
ILMN_1679545	LOC440910	440910	PREDICTED: Homo sapiens hypothetical protein LOC440910, transcript variant 2 (LOC440910), mRNA.	1.81507	5.5262	0.337615	0.0106346	0.556398	0.0366995
ILMN_3238910	LOC653545	653545	Homo sapiens double homeobox, 4-like (LOC653545), mRNA.	2.64303	3.64632	0.0992642	0.0305833	0.243773	0.088628
ILMN_2131293	ALG1L	200810	Homo sapiens asparagine-linked glycosylation 1-like (ALG1L), mRNA.	2.8354	4.2929	0	0	0	0
ILMN_1825880			AGENCOURT_10407585 NIH_MGC_82 Homo sapiens cDNA clone IMAGE:6620990 5, mRNA sequence	2.26449	2.08976	0.0112937	0.0196995	0.0461253	0.0615462
ILMN_3285162	LOC100131541	100131541	PREDICTED: Homo sapiens similar to MRSS6228 (LOC100131541), mRNA.	2.13968	1.59333	0.00591211	0.0657985	0.0276352	0.165095
ILMN_1775082	AGL	178	Homo sapiens amylo-1, 6-glucosidase, 4-alpha-glucanotransferase (glycogen debranching enzyme, glycogen storage disease type III) (AGL), transcript variant 6, mRNA.	4.65279	1.76878	0.016666	0.339932	0.0629086	0.546866
ILMN_1723847	CILP	8483	Homo sapiens cartilage intermediate layer protein, nucleotide pyrophosphohydrolase (CILP), mRNA.	7.34326	1.22571	0	0.135115	1.2e-08	0.28718
ILMN_3247928	LOC100132567	100132567	PREDICTED: Homo sapiens hypothetical protein LOC100132567 (LOC100132567), mRNA.	-1.42797	3.31659	0.436943	0.0228833	0.64901	0.0696942
ILMN_3244286	TANC2	26115	Homo sapiens tetratricopeptide repeat, ankyrin repeat and coiled-coil containing 2 (TANC2), mRNA.	1.57807	2.52236	6.22e-06	0	9.1392e-05	4.2e-08
ILMN_1859531			603071720F1 NIH_MGC_119 Homo sapiens cDNA clone IMAGE:5163701 5, mRNA sequence	8.73839	2.97151	1.99e-06	0.00263094	3.501e-05	0.0109859
ILMN_1672066	C20orf194	25943	PREDICTED: Homo sapiens chromosome 20 open reading frame 194, transcript variant 3 (C20orf194), mRNA.	6.84951	-1.03153	5e-08	0.862239	1.607e-06	0.936425
ILMN_1654771	LOC647958	647958	PREDICTED: Homo sapiens similar to SET domain and mariner transposase fusion gene (LOC647958), mRNA.	4.51673	-1.44625	0.00087909	0.314696	0.00581755	0.520421
ILMN_3249079	LOC100134330	100134330	PREDICTED: Homo sapiens hypothetical protein LOC100134330 (LOC100134330), mRNA.	3.4187	4.05821	0.00766678	0.00191764	0.0340384	0.00833398
ILMN_1722849	UNC13A	23025	Homo sapiens unc-13 homolog A (C. elegans) (UNC13A), mRNA.	3.24878	1.10568	4.13e-06	0.466964	6.4573e-05	0.66794
ILMN_1659490	LOC653158	653158	PREDICTED: Homo sapiens similar to hypothetical protein MGC40405, transcript variant 1 (LOC653158), mRNA.	1.57322	2.76486	0.00012796	2e-08	0.00116031	2.97e-07
ILMN_1756637	LOC440748	440748	PREDICTED: Homo sapiens hypothetical LOC440748 (LOC440748), mRNA.	4.16096	1.48552	0.0120488	0.415878	0.0486508	0.62182
ILMN_2085844	GXYLT2	727936	Homo sapiens glucoside xylosyltransferase 2 (GXYLT2), mRNA.	-1.23959	3.55903	0.0515522	6e-08	0.150333	9.66e-07
ILMN_1741711	DOPEY2	9980	Homo sapiens dopey family member 2 (DOPEY2), mRNA.	12.3721	19.6329	0	0	5.5e-08	5e-09
ILMN_1687947	HIST1H2BE	8344	Homo sapiens histone cluster 1, H2be (HIST1H2BE), mRNA.	1.05798	15.4096	0.322489	0	0.540333	0
ILMN_1802315	SPPL2B	56928	Homo sapiens signal peptide peptidase-like 2B (SPPL2B), transcript variant 3, mRNA.	5.12496	1.60709	1.431e-05	0.0628849	0.000184302	0.159391
ILMN_2144791	GOLGA6B	55889	Homo sapiens golgi autoantigen, golgin subfamily a, 6B (GOLGA6B), mRNA.	2.48433	4.59938	1.7e-07	0	4.411e-06	1.1e-08
ILMN_1652819	OPA3	80207	Homo sapiens optic atrophy 3 (autosomal recessive, with chorea and spastic paraplegia) (OPA3), transcript variant 2, mRNA.	2.22909	3.27366	0.0834156	0.0140431	0.214712	0.0463433
ILMN_1729320	ALOX15	246	Homo sapiens arachidonate 15-lipoxygenase (ALOX15), mRNA.	8.87581	-1.04166	0	0.451348	0	0.654768
ILMN_1693291	LOC647219	647219	PREDICTED: Homo sapiens similar to Achaete-scute homolog 3 (bHLH transcriptional regulator Sgn-1) (Mash-3) (LOC647219), mRNA.	4.64579	2.36126	0.00457848	0.0600863	0.0224596	0.153742
ILMN_1675701	FAM114A2	10827	Homo sapiens family with sequence similarity 114, member A2 (FAM114A2), mRNA.	3.92999	5.92096	0	0	4e-09	1e-09
ILMN_2415179	CLSTN1	22883	Homo sapiens calsyntenin 1 (CLSTN1), transcript variant 1, mRNA.	1.44384	2.01492	4e-08	0	1.448e-06	0
ILMN_1703142	MARCH2	51257	Homo sapiens membrane-associated ring finger (C3HC4) 2 (MARCH2), transcript variant 3, mRNA.	16.906	25.0591	0	0	1e-09	0
ILMN_1741159	MAP3K8	1326	Homo sapiens mitogen-activated protein kinase kinase kinase 8 (MAP3K8), mRNA.	2.57034	5.65338	0	0	8.5e-08	0
ILMN_1761927	IL1F8	27177	Homo sapiens interleukin 1 family, member 8 (eta) (IL1F8), transcript variant 1, mRNA.	-1.35086	3.91198	0.121555	2.54e-05	0.281741	0.000185288
ILMN_3245878	SNORA70C	100124538	Homo sapiens small nucleolar RNA, H/ACA box 70C (retrotransposed) (SNORA70C), non-coding RNA.	5.52196	8.25325	4.65e-06	1.7e-07	7.1526e-05	2.37e-06
ILMN_1795085	CCDC116	164592	Homo sapiens coiled-coil domain containing 116 (CCDC116), mRNA.	2.68078	-3.98878	9.961e-05	2.97e-06	0.000941458	2.8223e-05
ILMN_1656368	ALDH4A1	8659	Homo sapiens aldehyde dehydrogenase 4 family, member A1 (ALDH4A1), nuclear gene encoding mitochondrial protein, transcript variant P5CDhS, mRNA.	2.95397	3.9282	1.2e-07	0	3.422e-06	1.13e-07
ILMN_1794187	FBXL3	26224	Homo sapiens F-box and leucine-rich repeat protein 3 (FBXL3), mRNA.	1.75924	2.30219	3.1e-07	1e-08	7.383e-06	1.27e-07
ILMN_1653263	GPRIN1	114787	Homo sapiens G protein regulated inducer of neurite outgrowth 1 (GPRIN1), mRNA.	4.16674	5.5387	1.2e-07	1e-08	3.357e-06	2.41e-07
ILMN_1706357	RFX2	5990	Homo sapiens regulatory factor X, 2 (influences HLA class II expression) (RFX2), transcript variant 1, mRNA.	8.24231	3.9726	0	0	0	1.5e-08
ILMN_1694887	LOC440345	440345	PREDICTED: Homo sapiens hypothetical protein LOC440345, transcript variant 2 (LOC440345), mRNA.	5.07349	2.16226	0.00018114	0.0394198	0.00155265	0.109335
ILMN_1709817	SLC35A5	55032	Homo sapiens solute carrier family 35, member A5 (SLC35A5), mRNA.	1.76452	2.18478	1e-08	0	3.32e-07	6e-09
ILMN_1803925	MTMR3	8897	Homo sapiens myotubularin related protein 3 (MTMR3), transcript variant 3, mRNA.	2.58702	3.64596	2.11e-06	6e-08	3.6741e-05	9.58e-07
ILMN_1757370	SMPD1	6609	Homo sapiens sphingomyelin phosphodiesterase 1, acid lysosomal (SMPD1), transcript variant ASM-2, mRNA.	11.7231	32.6065	0	0	2e-09	0
ILMN_2098571	MYNN	55892	Homo sapiens myoneurin (MYNN), mRNA.	3.88509	1.10332	0.00352613	0.792051	0.0181911	0.899701
ILMN_1798129	C4orf23	152992	Homo sapiens chromosome 4 open reading frame 23 (C4orf23), transcript variant 2, mRNA.	3.34577	2.99865	0.00869189	0.0210048	0.0375675	0.064985
ILMN_1883473			UI-E-EJ0-aif-j-07-0-UI.s1 UI-E-EJ0 Homo sapiens cDNA clone UI-E-EJ0-aif-j-07-0-UI 3, mRNA sequence	-1.26401	5.79242	0.328699	8.31e-06	0.546631	6.9337e-05
ILMN_1804604	C1QTNF3	114899	Homo sapiens C1q and tumor necrosis factor related protein 3 (C1QTNF3), transcript variant 2, mRNA.	3.19639	-1.48329	0.0166413	0.343683	0.0628305	0.551158
ILMN_1721910	SEPT8	23176	Homo sapiens septin 8 (SEPT8), transcript variant 4, mRNA.	1.84371	2.1068	0.0135985	0.00389381	0.0535603	0.0154937
ILMN_2157219	AASS	10157	Homo sapiens aminoadipate-semialdehyde synthase (AASS), nuclear gene encoding mitochondrial protein, mRNA.	3.99248	7.46274	0	0	4e-09	0
ILMN_1790680	PDE6D	5147	Homo sapiens phosphodiesterase 6D, cGMP-specific, rod, delta (PDE6D), mRNA.	2.69405	4.11772	0	0	4.8e-08	1e-09
ILMN_2143671	KPTN	11133	Homo sapiens kaptin (actin binding protein) (KPTN), mRNA.	4.26567	1.46058	0.00142198	0.286699	0.00869184	0.489236
ILMN_1737359	GOLGA6	55889	Homo sapiens golgi autoantigen, golgin subfamily a, 6 (GOLGA6), mRNA.	1.67385	2.04088	0.00231772	0.00026979	0.0129479	0.00149429
ILMN_3229210	LOC728440	728440	PREDICTED: Homo sapiens hypothetical LOC728440 (LOC728440), mRNA.	1.7737	2.83663	0.147592	0.0148757	0.322579	0.048576
ILMN_3244449	SNORD9	692053	Homo sapiens small nucleolar RNA, C/D box 9 (SNORD9), small nucleolar RNA.	1.07416	2.54194	0.562056	1.087e-05	0.750725	8.7383e-05
ILMN_2204876	FLVCR2	55640	Homo sapiens feline leukemia virus subgroup C cellular receptor family, member 2 (FLVCR2), mRNA.	1.35906	2.14817	0.0982609	0.00064914	0.241948	0.00322106
ILMN_1748927	LOC389124	389124	PREDICTED: Homo sapiens similar to IQ motif containing F1 (LOC389124), mRNA.	3.56385	5.915	0.00052275	2.886e-05	0.00375904	0.000207443
ILMN_1808636	LARP1B	55132	Homo sapiens La ribonucleoprotein domain family, member 1B (LARP1B), transcript variant 1, mRNA.	1.38789	2.10805	0.00016183	1e-08	0.00141242	2.36e-07
ILMN_1746442	LOC643995	643995	PREDICTED: Homo sapiens similar to Importin alpha-2 subunit (Karyopherin alpha-2 subunit) (SRP1-alpha) (RAG cohort protein 1), transcript variant 4 (LOC643995), mRNA.	1.0633	5.16645	0.584032	1e-08	0.76649	2.64e-07
ILMN_2315964	PSRC1	84722	Homo sapiens proline/serine-rich coiled-coil 1 (PSRC1), transcript variant 3, mRNA.	3.31677	1.8695	0.0241533	0.218446	0.0842261	0.405643
ILMN_2258004	METRNL	284207	Homo sapiens meteorin, glial cell differentiation regulator-like (METRNL), mRNA.	1.19178	2.09168	0.179762	4.447e-05	0.368973	0.000304269
ILMN_1686523	ANKRD36	375248	PREDICTED: Homo sapiens ankyrin repeat domain 36 (ANKRD36), mRNA.	6.10762	1.23872	1.7e-07	0.263411	4.53e-06	0.462059
ILMN_1704284	LOC648164	648164	PREDICTED: Homo sapiens similar to germinal histone H4 gene, transcript variant 1 (LOC648164), mRNA.	4.34817	12.7708	2.4e-07	0	5.848e-06	1e-08
ILMN_1847473			UI-E-CL1-afg-f-12-0-UI.s1 UI-E-CL1 Homo sapiens cDNA clone UI-E-CL1-afg-f-12-0-UI 3, mRNA sequence	2.47826	3.20225	0.0401263	0.017258	0.124969	0.055082
ILMN_3248394	SNORD63	26785	Homo sapiens small nucleolar RNA, C/D box 63 (SNORD63), small nucleolar RNA.	-1.05479	8.72204	0.650283	0	0.811569	7e-09
ILMN_3236112	TP53TG1	11257	Homo sapiens TP53 target 1 (non-protein coding) (TP53TG1), non-coding RNA.	6.51309	11.7078	8.453e-05	5.3e-06	0.000820503	4.6603e-05
ILMN_1856498			xb97d09.x1 NCI_CGAP_Co21 Homo sapiens cDNA clone IMAGE:2582705 3, mRNA sequence	4.88937	6.07494	1.6e-07	2e-08	4.338e-06	2.99e-07
ILMN_3309664	MIR300	100126297	Homo sapiens microRNA 300 (MIR300), microRNA.	3.03081	10.1367	0.0344513	0.00019089	0.110716	0.00110341
ILMN_1750798	LAD1	3898	PREDICTED: Homo sapiens ladinin 1, transcript variant 5 (LAD1), mRNA.	3.5728	1.209	1.6e-06	0.187832	2.9263e-05	0.364355
ILMN_2328094	DACT1	51339	Homo sapiens dapper, antagonist of beta-catenin, homolog 1 (Xenopus laevis) (DACT1), transcript variant 1, mRNA.	-1.13157	2.3107	0.0459307	0	0.137872	2.2e-08
ILMN_1789500	KIAA1875	340390	Homo sapiens KIAA1875 (KIAA1875), mRNA.	1.35913	2.0167	0.311653	0.0315138	0.528884	0.0908403
ILMN_1798779	LSP1	4046	Homo sapiens lymphocyte-specific protein 1 (LSP1), transcript variant 2, mRNA.	5.53126	2.96556	4.79e-06	0.00085446	7.3271e-05	0.0041036
ILMN_2349124	OSBPL2	9885	Homo sapiens oxysterol binding protein-like 2 (OSBPL2), transcript variant 2, mRNA.	-1.4885	2.17933	0.182601	0.0141489	0.372916	0.0466437
ILMN_1722407	C21orf41	54073	Homo sapiens chromosome 21 open reading frame 41 (C21orf41) on chromosome 21.	5.40402	1.04076	1.85e-06	0.849928	3.2914e-05	0.929839
ILMN_1700384	KIAA1522	57648	Homo sapiens KIAA1522 (KIAA1522), mRNA.	2.19111	-1.00766	0.0100591	0.978152	0.0421375	0.990925
ILMN_2198575	C5orf34	375444	Homo sapiens chromosome 5 open reading frame 34 (C5orf34), mRNA.	3.46081	-1.03445	0.00266521	0.916869	0.0144889	0.963366
ILMN_1758657	LOC653876	653876	PREDICTED: Homo sapiens similar to neuron navigator 2 isoform 2 (LOC653876), mRNA.	3.19031	2.04119	0.0244059	0.141854	0.0849362	0.297482
ILMN_1703335	LACTB	114294	Homo sapiens lactamase, beta (LACTB), nuclear gene encoding mitochondrial protein, transcript variant 1, mRNA.	1.54455	2.08474	1.23e-06	0	2.3514e-05	4.3e-08
ILMN_1805701	LOC647650	647650	PREDICTED: Homo sapiens hypothetical protein LOC647650 (LOC647650), mRNA.	3.9865	1.07779	6.339e-05	0.772638	0.000647303	0.888927
ILMN_1779280	OTUD3	23252	Homo sapiens OTU domain containing 3 (OTUD3), mRNA.	7.72828	-1.0095	0	0.928688	1.7e-08	0.968698
ILMN_1791144	PMS2L1	5379	PREDICTED: Homo sapiens postmeiotic segregation increased 2-like 1, transcript variant 5 (PMS2L1), mRNA.	-1.13441	2.02033	0.488445	0.00104992	0.692234	0.00492667
ILMN_1653394	LOC642916	642916	PREDICTED: Homo sapiens hypothetical protein LOC642916 (LOC642916), mRNA.	4.37061	1.07154	2.722e-05	0.735293	0.000316854	0.866929
ILMN_1798395	PIGH	5283	Homo sapiens phosphatidylinositol glycan anchor biosynthesis, class H (PIGH), mRNA.	2.26112	3.72534	4e-08	0	1.174e-06	4e-09
ILMN_1757038	LOC93556	93556	PREDICTED: Homo sapiens hypothetical protein BC011266, transcript variant 3 (LOC93556), mRNA.	3.19216	11.4028	0.00640504	8.8e-06	0.0294135	7.2599e-05
ILMN_1674032	ABCD3	5825	Homo sapiens ATP-binding cassette, sub-family D (ALD), member 3 (ABCD3), mRNA.	1.49156	2.32307	0.00128996	2.3e-07	0.00802907	3.067e-06
ILMN_1754562	ARHGEF17	9828	Homo sapiens Rho guanine nucleotide exchange factor (GEF) 17 (ARHGEF17), mRNA.	2.82058	4.08159	0.00012489	2.79e-06	0.00113705	2.6695e-05
ILMN_3240594	RNU4ATAC	100151683	Homo sapiens RNA, U4atac small nuclear (U12-dependent splicing) (RNU4ATAC), small nuclear RNA.	3.11734	5.70619	0	0	8e-09	0
ILMN_1659761	SNX29	92017	Homo sapiens sorting nexin 29 (SNX29), mRNA.	1.79729	2.57724	1.068e-05	5e-08	0.000143559	8.29e-07
ILMN_1680890	LOC647339	647339	PREDICTED: Homo sapiens similar to protocadherin 8 isoform 2 precursor (LOC647339), mRNA.	5.493	10.5247	0.00926987	0.00071193	0.0395383	0.00349378
ILMN_1815306	AP2A1	160	Homo sapiens adaptor-related protein complex 2, alpha 1 subunit (AP2A1), transcript variant 2, mRNA.	1.88586	2.37671	0.00243901	0.00017279	0.01349	0.00100837
ILMN_1805968	FAM115A	9747	Homo sapiens family with sequence similarity 115, member A (FAM115A), mRNA.	8.2684	8.33328	0	0	0	0
ILMN_3222998	LOC729513	729513	PREDICTED: Homo sapiens misc_RNA (LOC729513), miscRNA.	1.98877	2.2786	0.0112388	0.00363623	0.0459563	0.0145828
ILMN_1772239	LOC400406	400406	PREDICTED: Homo sapiens similar to ADAM metallopeptidase with thrombospondin type 1 motif, 7 preproprotein (LOC400406), mRNA.	1.8786	2.85325	0.159113	0.0272771	0.339559	0.0806066
ILMN_1908824			Human small nuclear RNA U6atac, partial sequence	3.20203	7.33307	1.8e-07	0	4.632e-06	9e-09
ILMN_1730660	GALIG	81625	Homo sapiens galectin-3 internal gene (GALIG), mRNA.	1.36342	2.87129	0.0188116	4e-07	0.0691924	4.966e-06
ILMN_3257030	FTHL16	2508	PREDICTED: Homo sapiens misc_RNA (FTHL16), miscRNA.	7.96461	5.73989	0.00115621	0.00683492	0.00731483	0.025232
ILMN_1832920			Homo sapiens mRNA; cDNA DKFZp762D186 (from clone DKFZp762D186)	1.29704	12.4026	0.104628	0	0.253159	1.3e-08
ILMN_3248078	FAM27A	548321	Homo sapiens family with sequence similarity 27, member A (FAM27A), non-coding RNA.	-1.43512	5.14747	0.180532	4.368e-05	0.370017	0.000299102
ILMN_2407799	IL24	11009	Homo sapiens interleukin 24 (IL24), transcript variant 2, mRNA.	1.73391	7.37284	0.0853719	9.84e-06	0.2184	7.9967e-05
ILMN_1812327	RNF19A	25897	Homo sapiens ring finger protein 19A (RNF19A), transcript variant 1, mRNA.	2.15119	2.46066	6.08e-05	9.52e-06	0.000624832	7.7704e-05
ILMN_1745851	LOC389676	389676	PREDICTED: Homo sapiens hypothetical LOC389676 (LOC389676), mRNA.	3.20652	1.45941	0.0013901	0.240269	0.00853116	0.433664
ILMN_2410929	PAPSS2	9060	Homo sapiens 3'-phosphoadenosine 5'-phosphosulfate synthase 2 (PAPSS2), transcript variant 1, mRNA.	2.40673	2.15519	0.0200237	0.0430836	0.0725838	0.117421
ILMN_2173919	MYO9A	4649	Homo sapiens myosin IXA (MYO9A), mRNA.	1.98108	2.4449	5.8e-07	2e-08	1.2365e-05	4.43e-07
ILMN_2194229	TMEM128	85013	Homo sapiens transmembrane protein 128 (TMEM128), mRNA.	2.39241	1.86711	0.00042595	0.00524358	0.00317583	0.0200244
ILMN_2303955	FKBP1B	2281	Homo sapiens FK506 binding protein 1B, 12.6 kDa (FKBP1B), transcript variant 2, mRNA.	-5.68959	2.016	0	2.889e-05	5.9e-08	0.000207658
ILMN_1851906			hi94g06.x1 Soares_NFL_T_GBC_S1 Homo sapiens cDNA clone IMAGE:2979994 3, mRNA sequence	6.578	-1.10835	0	0.372771	7.3e-08	0.580601
ILMN_1681996	LOC642361	642361	PREDICTED: Homo sapiens hypothetical LOC642361 (LOC642361), mRNA.	4.82275	2.68923	1.2e-07	7.868e-05	3.444e-06	0.000502265
ILMN_1905436			UI-H-EZ1-bba-f-06-0-UI.s1 NCI_CGAP_Ch2 Homo sapiens cDNA clone UI-H-EZ1-bba-f-06-0-UI 3, mRNA sequence	-1.09547	2.56181	0.7862	0.0133223	0.89529	0.0443325
ILMN_1717639	SIK1	150094	Homo sapiens salt-inducible kinase 1 (SIK1), mRNA.	6.38298	1.51446	0	0.00012077	0	0.000733277
ILMN_2296697	MAP3K3	4215	Homo sapiens mitogen-activated protein kinase kinase kinase 3 (MAP3K3), transcript variant 1, mRNA.	1.80385	12.9829	0.00043201	0	0.0032074	8e-09
ILMN_1749368	HIST1H3H	8357	Homo sapiens histone cluster 1, H3h (HIST1H3H), mRNA.	10.7776	57.0494	0	0	0	0
ILMN_1698478	SNAPC2	6618	Homo sapiens small nuclear RNA activating complex, polypeptide 2, 45kDa (SNAPC2), mRNA.	1.54003	2.08501	9.178e-05	3e-07	0.000877994	3.799e-06
ILMN_1904242			Homo sapiens cDNA: FLJ21363 fis, clone COL02986	3.73855	5.67403	0.00545664	0.00067103	0.0258639	0.00331437
ILMN_2093427	SHF	90525	Homo sapiens Src homology 2 domain containing F (SHF), mRNA.	-1.6696	2.3409	0.0264522	0.00121898	0.0903693	0.00561857
ILMN_1778318	FLJ20674	54621	Homo sapiens hypothetical protein FLJ20674 (FLJ20674), mRNA.	4.51196	6.06794	0.00167781	0.00049857	0.0099311	0.00255539
ILMN_1808404	RHBDF1	64285	Homo sapiens rhomboid 5 homolog 1 (Drosophila) (RHBDF1), mRNA.	1.51354	2.33001	6e-05	2e-08	0.000617946	4e-07
ILMN_1827170			qi34d03.x1 Soares_NhHMPu_S1 Homo sapiens cDNA clone IMAGE:1858373 3 similar to contains element KER repetitive element ;, mRNA sequence	3.00726	1.17156	4.162e-05	0.369312	0.000453791	0.576968
ILMN_1738700	OR4N5	390437	Homo sapiens olfactory receptor, family 4, subfamily N, member 5 (OR4N5), mRNA.	3.77591	3.05377	0.0197521	0.0464506	0.071798	0.12489
ILMN_1848916			Homo sapiens cDNA clone IMAGE:5312516	4.90688	3.43933	0	1e-08	4.9e-08	2.85e-07
ILMN_3258628	INPP5K	51763	Homo sapiens inositol polyphosphate-5-phosphatase K (INPP5K), transcript variant 2, mRNA.	2.17325	2.47994	3.63e-06	5.5e-07	5.7817e-05	6.495e-06
ILMN_1789639	FMOD	2331	Homo sapiens fibromodulin (FMOD), mRNA.	6.0638	3.0372	1.251e-05	0.00302803	0.000164631	0.0124377
ILMN_2355586	ATRN	8455	Homo sapiens attractin (ATRN), transcript variant 2, mRNA.	1.23299	3.69578	0.617018	0.00745952	0.789529	0.0271983
ILMN_1769018	PCSK4	54760	Homo sapiens proprotein convertase subtilisin/kexin type 4 (PCSK4), mRNA.	1.06543	2.82001	0.842426	0.004674	0.926166	0.0181391
ILMN_1659462	DUSP23	54935	Homo sapiens dual specificity phosphatase 23 (DUSP23), mRNA.	2.04049	3.42271	6.7e-07	0	1.4124e-05	2e-08
ILMN_3238977	LOC650368	650368	Homo sapiens asparagine-linked glycosylation 1 homolog pseudogene (LOC650368), non-coding RNA. XR_037148 XR_037345	4.16286	2.38781	3e-07	8.836e-05	7.18e-06	0.000556414
ILMN_3233388	RELL1	768211	Homo sapiens RELT-like 1 (RELL1), transcript variant 1, mRNA.	2.10843	2.67609	1.039e-05	4.9e-07	0.000140194	5.837e-06
ILMN_1740957	NVL	4931	Homo sapiens nuclear VCP-like (NVL), transcript variant 1, mRNA.	5.04779	1.16383	0.00125336	0.696128	0.00783107	0.841292
ILMN_1729613	LOC653962	653962	PREDICTED: Homo sapiens similar to Teratocarcinoma-derived growth factor 2 (Epidermal growth factor-like cripto protein CR3) (Cripto-3 growth factor) (LOC653962), mRNA.	-1.26728	5.58393	0.288204	9.81e-06	0.504062	7.9848e-05
ILMN_1805654	LOC388458	388458	PREDICTED: Homo sapiens hypothetical LOC388458 (LOC388458), mRNA.	3.18424	1.30198	0.00256221	0.466036	0.0140451	0.667221
ILMN_1750864	NIN	51199	Homo sapiens ninein (GSK3B interacting protein) (NIN), transcript variant 1, mRNA.	1.77521	3.23927	0.00102562	9.2e-07	0.00661795	1.0095e-05
ILMN_1698330	NIT1	4817	Homo sapiens nitrilase 1 (NIT1), mRNA.	5.87329	4.18229	0.00068002	0.00338777	0.0046986	0.0136935
ILMN_1767934	PCSK5	5125	Homo sapiens proprotein convertase subtilisin/kexin type 5 (PCSK5), mRNA.	11.6076	40.263	0	0	1e-09	0
ILMN_1684834	LBH	81606	PREDICTED: Homo sapiens hypothetical protein DKFZp566J091 (LBH), mRNA.	3.36926	1.9177	0.00158347	0.0658001	0.00950587	0.165095
ILMN_1735052	ULK1	8408	Homo sapiens unc-51-like kinase 1 (C. elegans) (ULK1), mRNA.	1.45879	2.06082	1.88e-06	0	3.3358e-05	1.5e-08
ILMN_1667580	LOC644457	644457	PREDICTED: Homo sapiens hypothetical protein LOC644457 (LOC644457), mRNA.	5.82561	1.1531	0.00019443	0.695759	0.00164368	0.841049
ILMN_1739042	LOC642995	642995	PREDICTED: Homo sapiens similar to transcriptional regulator ATRX isoform 1, transcript variant 2 (LOC642995), mRNA.	1.69711	8.5131	0.023913	3.5e-07	0.0835896	4.434e-06
ILMN_1793384	JAK1	3716	Homo sapiens Janus kinase 1 (JAK1), mRNA.	2.15724	3.641	0	0	2e-09	0
ILMN_2118832	RBM24	221662	Homo sapiens RNA binding motif protein 24 (RBM24), mRNA.	2.50385	1.67356	0.00041462	0.0288623	0.00310653	0.0843638
ILMN_2068202	MEF2B	4207	Homo sapiens myocyte enhancer factor 2B (MEF2B), mRNA.	5.60503	-1.05107	0	0.49739	9e-09	0.694029
ILMN_2243516	C11orf63	79864	Homo sapiens chromosome 11 open reading frame 63 (C11orf63), transcript variant 2, mRNA.	5.22373	5.14057	2e-08	2e-08	7.35e-07	4.09e-07
ILMN_1700042	TLN2	83660	Homo sapiens talin 2 (TLN2), mRNA.	17.538	43.7229	0	0	0	0
ILMN_3298200	LOC729065	729065	PREDICTED: Homo sapiens hypothetical LOC729065 (LOC729065), mRNA.	-1.2543	6.73939	0.347295	1.92e-06	0.565808	1.9277e-05
ILMN_1710177	LOC644670	644670	PREDICTED: Homo sapiens hypothetical LOC644670 (LOC644670), mRNA.	4.66872	3.22442	0.0010044	0.00741641	0.00650668	0.0270691
ILMN_1906300			BX105310 Soares_testis_NHT Homo sapiens cDNA clone IMAGp998J212640, mRNA sequence	2.91879	1.04768	2.337e-05	0.742072	0.000278436	0.871435
ILMN_1723522	APOLD1	81575	Homo sapiens apolipoprotein L domain containing 1 (APOLD1), mRNA.	2.41359	4.22699	0.00058317	3.36e-06	0.00412691	3.1457e-05
ILMN_1895548			Homo sapiens cDNA FLJ11664 fis, clone HEMBA1004632	9.8231	12.9166	8.74e-06	3.15e-06	0.00012143	2.9662e-05
ILMN_1652466	LOC644366	644366	PREDICTED: Homo sapiens hypothetical LOC644366 (LOC644366), mRNA.	2.53518	1.11619	1.6e-06	0.278232	2.9207e-05	0.479665
ILMN_1712161	BCOR	54880	Homo sapiens BCL6 co-repressor (BCOR), transcript variant 1, mRNA.	1.90253	3.26482	0.0981543	0.00584913	0.241799	0.0220241
ILMN_3306864	PPIAP19	390006	PREDICTED: Homo sapiens peptidylprolyl isomerase A (cyclophilin A) pseudogene 19 (PPIAP19), mRNA.	-1.03973	3.89832	0.766678	1.09e-06	0.884742	1.1739e-05
ILMN_1766377	PCDHB6	56130	Homo sapiens protocadherin beta 6 (PCDHB6), mRNA.	6.33426	1.24384	1.37e-06	0.332258	2.5659e-05	0.539158
ILMN_3235096	SNORA28	677811	Homo sapiens small nucleolar RNA, H/ACA box 28 (SNORA28), small nucleolar RNA.	2.80723	5.01066	1.97e-06	1e-08	3.478e-05	2.14e-07
ILMN_1772289	CHI3L1	1116	Homo sapiens chitinase 3-like 1 (cartilage glycoprotein-39) (CHI3L1), mRNA.	2.55615	-1.01558	4.578e-05	0.914173	0.000492181	0.962052
ILMN_1659692	LOC23117	23117	PREDICTED: Homo sapiens KIAA0220-like protein, transcript variant 16 (LOC23117), mRNA.	1.34511	7.36822	0.468176	0.00022105	0.675226	0.00125398
ILMN_1753467	SAMD4B	55095	Homo sapiens sterile alpha motif domain containing 4B (SAMD4B), mRNA.	2.58686	2.68434	0.0005802	0.00028802	0.00411028	0.00158202
ILMN_3245380	ZNF860	344787	Homo sapiens zinc finger protein 860 (ZNF860), mRNA. XM_001725699 XM_496634	2.652	2.77812	0.0140334	0.0128196	0.0549298	0.0428948
ILMN_1806044	LOC645378	645378	PREDICTED: Homo sapiens hypothetical protein LOC645378 (LOC645378), mRNA.	3.22781	3.74195	0.00061555	0.00017831	0.00431928	0.00103763
ILMN_3199655	LOC646784	646784	PREDICTED: Homo sapiens misc_RNA (LOC646784), miscRNA.	4.97975	4.4162	0.0202343	0.0294459	0.0731958	0.0857993
ILMN_1850086			DKFZp779O1834_r1 779 (synonym: hncc1) Homo sapiens cDNA clone DKFZp779O1834 5, mRNA sequence	1.14439	5.53951	0.603323	5.63e-06	0.779955	4.9107e-05
ILMN_2379520	HAGH	3029	Homo sapiens hydroxyacylglutathione hydrolase (HAGH), nuclear gene encoding mitochondrial protein, transcript variant 1, mRNA.	1.46839	2.12804	0.00023726	1.3e-07	0.00194557	1.935e-06
ILMN_1760890	SEPN1	57190	Homo sapiens selenoprotein N, 1 (SEPN1), transcript variant 2, mRNA.	4.12531	1.37915	0	0.00791237	7e-08	0.0285743
ILMN_1752884	AADACL2	344752	Homo sapiens arylacetamide deacetylase-like 2 (AADACL2), mRNA.	4.28208	2.10625	2.25e-06	0.00052337	3.891e-05	0.00266861
ILMN_3296943	LOC100131096	100131096	PREDICTED: Homo sapiens hypothetical protein LOC100131096 (LOC100131096), mRNA.	8.02661	-1.05891	0	0.615996	2.3e-08	0.785076
ILMN_1890314			AGENCOURT_10512390 NIH_MGC_127 Homo sapiens cDNA clone IMAGE:6713531 5, mRNA sequence	1.68702	2.36929	0.0997534	0.00516313	0.244605	0.0197538
ILMN_1700590	LOC645590	645590	PREDICTED: Homo sapiens similar to cAMP-dependent protein kinase type I-beta regulatory subunit (LOC645590), mRNA.	4.14405	1.91583	0.0012006	0.0952073	0.0075463	0.220296
ILMN_3235409	LOC100133585	100133585	PREDICTED: Homo sapiens similar to RABEP2 protein (LOC100133585), mRNA.	1.01276	3.19574	0.945494	0.00016979	0.975421	0.00099345
ILMN_1787127	SLC43A2	124935	Homo sapiens solute carrier family 43, member 2 (SLC43A2), mRNA.	2.91184	4.62064	1.187e-05	2.2e-07	0.000157534	2.913e-06
ILMN_3302813	MUC3A	4584	PREDICTED: Homo sapiens mucin 3A, cell surface associated (MUC3A), mRNA.	-1.13784	3.59182	0.667229	0.00195017	0.823281	0.00845127
ILMN_1732497	LOC253820	253820	PREDICTED: Homo sapiens similar to EGF-like-domain, multiple 3, transcript variant 3 (LOC253820), mRNA.	1.46278	3.76095	0.460621	0.0117808	0.6689	0.0400247
ILMN_1874446			UI-E-CK1-abk-e-12-0-UI.r1 UI-E-CK1 Homo sapiens cDNA clone UI-E-CK1-abk-e-12-0-UI 5, mRNA sequence	-1.00929	2.11356	0.924395	3.085e-05	0.966393	0.000219933
ILMN_1762741	GTDC1	79712	Homo sapiens glycosyltransferase-like domain containing 1 (GTDC1), transcript variant 1, mRNA.	2.22609	2.20193	0.00455521	0.00341014	0.022364	0.0137777
ILMN_1699722	LOC646074	646074	PREDICTED: Homo sapiens similar to POM121-like 1 (LOC646074), mRNA.	3.52837	1.06871	0.019468	0.889783	0.0710156	0.950051
ILMN_1815635	C9orf62	157927	PREDICTED: Homo sapiens chromosome 9 open reading frame 62 (C9orf62), mRNA.	3.25278	5.07467	0.00323467	0.00016196	0.0169781	0.000953384
ILMN_1757180	WDR49	151790	Homo sapiens WD repeat domain 49 (WDR49), mRNA.	-1.10991	6.70002	0.684473	5.51e-06	0.834634	4.8302e-05
ILMN_1786211	HERC1	8925	Homo sapiens hect (homologous to the E6-AP (UBE3A) carboxyl terminus) domain and RCC1 (CHC1)-like domain (RLD) 1 (HERC1), mRNA.	1.46217	2.01813	1.905e-05	2e-08	0.000234286	3.38e-07
ILMN_1672795	SH2D5	400745	PREDICTED: Homo sapiens SH2 domain containing 5 (SH2D5), mRNA.	2.68722	3.45658	0.00783927	0.00168475	0.0346676	0.0074442
ILMN_3241563	LOC642838	642838	PREDICTED: Homo sapiens similar to hCG1742442 (LOC642838), mRNA.	3.62973	-1.75656	0.0125329	0.239391	0.0501857	0.432741
ILMN_2224103	PAPSS1	9061	Homo sapiens 3'-phosphoadenosine 5'-phosphosulfate synthase 1 (PAPSS1), mRNA.	2.14894	2.5622	1e-06	1.5e-07	1.9741e-05	2.142e-06
ILMN_1679558	LOC283874	283874	Homo sapiens hypothetical protein LOC283874 (LOC283874), mRNA.	3.3601	5.05578	1e-08	0	4.18e-07	5e-09
ILMN_2144426	HIST2H2AA3	8337	Homo sapiens histone cluster 2, H2aa3 (HIST2H2AA3), mRNA.	4.92647	20.2397	6e-08	0	1.827e-06	1e-09
ILMN_2121408	HBEGF	1839	Homo sapiens heparin-binding EGF-like growth factor (HBEGF), mRNA.	5.72096	11.5777	0	0	5.3e-08	1e-09
ILMN_1838702			RST7186 Athersys RAGE Library Homo sapiens cDNA, mRNA sequence	5.17616	-1.35802	7.89e-06	0.17296	0.000111455	0.343302
ILMN_2388874	GRHL3	57822	Homo sapiens grainyhead-like 3 (Drosophila) (GRHL3), transcript variant 1, mRNA.	2.76785	1.05986	0.000652	0.771214	0.00453143	0.88791
ILMN_1730539	NPHP3	27031	Homo sapiens nephronophthisis 3 (adolescent) (NPHP3), mRNA.	1.67768	2.53262	0	0	2.5e-08	0
ILMN_1690105	STAT1	6772	Homo sapiens signal transducer and activator of transcription 1, 91kDa (STAT1), transcript variant alpha, mRNA.	1.65387	2.04255	3.45e-06	6e-08	5.5402e-05	9.83e-07
ILMN_1910334	FLJ36644	400617	PREDICTED: Homo sapiens hypothetical gene supported by AK093963 (FLJ36644), mRNA.	13.5671	9.09975	0	5e-08	7e-08	8.57e-07
ILMN_3289679	LOC391764	391764	PREDICTED: Homo sapiens similar to hCG1989915 (LOC391764), mRNA.	3.17563	2.28917	0.0054213	0.0330548	0.0257402	0.0944602
ILMN_2260725	WTAP	9589	Homo sapiens Wilms tumor 1 associated protein (WTAP), transcript variant 2, mRNA.	4.58218	2.39502	0.00567818	0.103664	0.0267398	0.235296
ILMN_2191402	HLCS	3141	Homo sapiens holocarboxylase synthetase (biotin-(proprionyl-Coenzyme A-carboxylase (ATP-hydrolysing)) ligase) (HLCS), mRNA.	4.08484	-1.0168	1.3e-07	0.900376	3.559e-06	0.955332
ILMN_2377210	PPM1B	5495	Homo sapiens protein phosphatase 1B (formerly 2C), magnesium-dependent, beta isoform (PPM1B), transcript variant 3, mRNA.	4.53109	14.5831	2.96e-06	0	4.8783e-05	3.6e-08
ILMN_2212690	ZC3H7A	29066	Homo sapiens zinc finger CCCH-type containing 7A (ZC3H7A), mRNA.	5.74991	2.52387	1.73e-06	0.00133344	3.1138e-05	0.00606929
ILMN_3247325	LOC100190939	100190939	Homo sapiens hypothetical LOC100190939 (LOC100190939), non-coding RNA.	8.40416	8.48815	3.3e-07	3.2e-07	7.796e-06	4.033e-06
ILMN_1742280	ZNF705D	728957	Homo sapiens zinc finger protein 705D (ZNF705D), mRNA.	1.36686	3.23531	0.0129047	2e-07	0.0513357	2.686e-06
ILMN_1866901			tr12f11.x1 NCI_CGAP_Ov23 Homo sapiens cDNA clone IMAGE:2218125 3, mRNA sequence	1.0133	6.66844	0.795971	0	0.900918	0
ILMN_1683857	SHC2	25759	Homo sapiens SHC (Src homology 2 domain containing) transforming protein 2 (SHC2), mRNA.	-1.63473	2.14442	0.0754466	0.0198812	0.199877	0.0620277
ILMN_2210519	HAPLN1	1404	Homo sapiens hyaluronan and proteoglycan link protein 1 (HAPLN1), mRNA.	6.29486	3.19627	0	6e-07	9.5e-08	7.052e-06
ILMN_1704611	LOC651150	651150	PREDICTED: Homo sapiens similar to T-box 1 isoform C (LOC651150), mRNA.	5.59172	1.33743	0.00074078	0.475212	0.00504183	0.675381
ILMN_1856039			wd31g02.x1 Soares_NFL_T_GBC_S1 Homo sapiens cDNA clone IMAGE:2329778 3, mRNA sequence	2.27924	5.04193	0.135915	0.00740442	0.304571	0.0270328
ILMN_3238955	SNORD10	652966	Homo sapiens small nucleolar RNA, C/D box 10 (SNORD10), small nucleolar RNA.	7.62489	5.02394	6.42e-05	0.00051407	0.000654513	0.00262657
ILMN_1664724	LOC652200	652200	PREDICTED: Homo sapiens similar to CG14980-PB (LOC652200), mRNA.	7.23489	1.19933	0	0.0167647	0	0.053725
ILMN_1792550	LOC652792	652792	PREDICTED: Homo sapiens similar to hydrocephalus inducing (LOC652792), mRNA.	4.04027	7.6105	8.253e-05	7.4e-07	0.000803924	8.432e-06
ILMN_1758613	RAPGEFL1	51195	Homo sapiens Rap guanine nucleotide exchange factor (GEF)-like 1 (RAPGEFL1), mRNA.	1.96281	2.12749	0.00015113	8.129e-05	0.00133354	0.000516796
ILMN_1676789	WDR33	55339	Homo sapiens WD repeat domain 33 (WDR33), transcript variant 1, mRNA.	2.79481	-3.25001	0.00190504	0.0004305	0.0110345	0.00224902
ILMN_1726952	FLJ12331	80052	Homo sapiens hypothetical protein FLJ12331 (FLJ12331), mRNA.	2.81264	-1.17293	4.992e-05	0.336747	0.000529839	0.543756
ILMN_1711988	KCNK12	56660	Homo sapiens potassium channel, subfamily K, member 12 (KCNK12), mRNA.	3.37825	2.32575	4.5e-07	8.83e-06	9.994e-06	7.2849e-05
ILMN_1685559	LOC641802	641802	PREDICTED: Homo sapiens hypothetical protein LOC641802 (LOC641802), mRNA.	-1.17247	5.14019	0.681135	0.00133575	0.832731	0.00607864
ILMN_3249110	CSRNP2	81566	Homo sapiens cysteine-serine-rich nuclear protein 2 (CSRNP2), mRNA.	2.00212	3.35197	0	0	8e-09	0
ILMN_3251616	C2orf67	151050	Homo sapiens chromosome 2 open reading frame 67 (C2orf67), mRNA.	6.94166	26.3283	2e-08	0	8.49e-07	2e-09
ILMN_1707598	SNORD14B	85388	Homo sapiens small nucleolar RNA, C/D box 14B (SNORD14B), small nucleolar RNA.	2.02337	3.11694	0.032717	0.00196169	0.106366	0.00849885
ILMN_1766718	LYSMD3	116068	Homo sapiens LysM, putative peptidoglycan-binding, domain containing 3 (LYSMD3), mRNA.	6.96909	7.15567	1e-08	2e-08	3.84e-07	3.99e-07
ILMN_1708432	PLCB1	23236	Homo sapiens phospholipase C, beta 1 (phosphoinositide-specific) (PLCB1), transcript variant 2, mRNA.	8.92678	11.281	3.52e-06	1.14e-06	5.6416e-05	1.2208e-05
ILMN_3246330	LOC100133578	100133578	PREDICTED: Homo sapiens similar to acetylserotonin O-methyltransferase-like (LOC100133578), mRNA.	2.61918	18.6422	0.00020694	0	0.0017304	1.3e-08
ILMN_1733175	LOC647044	647044	PREDICTED: Homo sapiens hypothetical LOC647044 (LOC647044), mRNA.	2.78135	2.83003	1.365e-05	1.144e-05	0.000176924	9.1303e-05
ILMN_1779448	EFHD1	80303	Homo sapiens EF-hand domain family, member D1 (EFHD1), mRNA.	1.18382	6.90886	0.0235424	0	0.0825746	0
ILMN_3278004	LOC100132652	100132652	PREDICTED: Homo sapiens misc_RNA (LOC100132652), miscRNA.	1.55528	2.97917	0.00246957	1.64e-06	0.013632	1.6822e-05
ILMN_1765550	HOMEZ	57594	Homo sapiens homeobox and leucine zipper encoding (HOMEZ), mRNA.	4.23391	6.68521	0.00564049	0.0012205	0.0265835	0.00562393
ILMN_1696911	FTHL8	2501	Homo sapiens ferritin, heavy polypeptide-like 8 (FTHL8) on chromosome X.	2.47204	2.61557	3.8e-07	2.8e-07	8.557e-06	3.68e-06
ILMN_1884983			oy41f08.s1 Soares_parathyroid_tumor_NbHPA Homo sapiens cDNA clone IMAGE:1668423 3, mRNA sequence	2.52639	4.18926	0.059423	0.00993763	0.167127	0.0346685
ILMN_1685056	FLRT1	23769	Homo sapiens fibronectin leucine rich transmembrane protein 1 (FLRT1), mRNA.	5.44494	4.83966	0.00074481	0.00127759	0.00506418	0.00585395
ILMN_3244200	LOC729372	729372	PREDICTED: Homo sapiens hypothetical LOC729372 (LOC729372), mRNA.	-1.10387	3.21719	0.769878	0.00441347	0.886403	0.0172596
ILMN_1698909	LOC642936	642936	PREDICTED: Homo sapiens similar to zinc finger protein 317 (LOC642936), mRNA.	-1.38879	2.08304	0.267753	0.0152732	0.480302	0.049682
ILMN_1660806	CSRP2	1466	Homo sapiens cysteine and glycine-rich protein 2 (CSRP2), mRNA.	1.51303	2.04188	4.9e-07	0	1.0647e-05	2.1e-08
ILMN_1774733	SOCS1	8651	Homo sapiens suppressor of cytokine signaling 1 (SOCS1), mRNA.	1.30717	2.33613	0.295365	0.00420245	0.511879	0.0165438
ILMN_1877911			BX352600 Homo sapiens B CELLS (RAMOS CELL LINE) COT 25-NORMALIZED Homo sapiens cDNA clone CS0DL006YK23 3-PRIME, mRNA sequence	6.55499	1.02686	7.8e-07	0.905523	1.6076e-05	0.95752
ILMN_1803197	RAB3IP	117177	Homo sapiens RAB3A interacting protein (rabin3) (RAB3IP), transcript variant beta 1, mRNA.	1.66706	2.49177	1.62e-06	0	2.9586e-05	4.8e-08
ILMN_1827283	LOC730704	730704	PREDICTED: Homo sapiens hypothetical protein LOC730704 (LOC730704), mRNA.	4.0845	3.22553	1.607e-05	9.893e-05	0.000202677	0.000614696
ILMN_1749915	C1orf63	57035	Homo sapiens chromosome 1 open reading frame 63 (C1orf63), mRNA.	2.73957	3.72489	1.53e-06	7e-08	2.8188e-05	1.098e-06
ILMN_1731175	XKR6	286046	Homo sapiens XK, Kell blood group complex subunit-related family, member 6 (XKR6), transcript variant 2, mRNA.	5.86126	6.14722	1.09e-06	1.12e-06	2.1149e-05	1.2017e-05
ILMN_1768139	RNU12	26823	Homo sapiens RNA, U12 small nuclear (RNU12) on chromosome X.	2.97375	3.88951	0.0101008	0.00241985	0.0422674	0.0102273
ILMN_3244515	LOC100134009	100134009	PREDICTED: Homo sapiens hypothetical protein LOC100134009 (LOC100134009), mRNA.	-1.16612	5.71189	0.496618	6.6e-06	0.698804	5.6498e-05
ILMN_1804117	FAM89B	23625	Homo sapiens family with sequence similarity 89, member B (FAM89B), transcript variant 3, mRNA.	1.66744	2.52451	0	0	2.3e-07	0
ILMN_1842797			UI-H-BW0-ain-e-07-0-UI.s1 NCI_CGAP_Sub6 Homo sapiens cDNA clone IMAGE:2729941 3, mRNA sequence	4.99006	6.08011	0.00153565	0.00024838	0.00927524	0.00139015
ILMN_1699085	C8orf16	83735	Homo sapiens chromosome 8 open reading frame 16 (C8orf16), mRNA.	1.95534	3.26737	0.00651209	7.808e-05	0.0298154	0.000498868
ILMN_1803454	PCGF3	10336	Homo sapiens polycomb group ring finger 3 (PCGF3), mRNA.	-2.30149	2.6191	0.0404597	0.0208096	0.125734	0.0644697
ILMN_1664644	ATG16L2	89849	Homo sapiens ATG16 autophagy related 16-like 2 (S. cerevisiae) (ATG16L2), mRNA.	10.0883	10.576	0	0	2.3e-08	9e-09
ILMN_2290444	PTGER3	5733	Homo sapiens prostaglandin E receptor 3 (subtype EP3) (PTGER3), transcript variant 8, mRNA.	2.0683	9.0115	0.263809	0.00268388	0.475753	0.0111774
ILMN_1685397	ITGA3	3675	Homo sapiens integrin, alpha 3 (antigen CD49C, alpha 3 subunit of VLA-3 receptor) (ITGA3), transcript variant a, mRNA.	1.25936	2.05098	8.66e-06	0	0.000120547	1e-09
ILMN_2193214	MPND	84954	Homo sapiens MPN domain containing (MPND), mRNA.	2.01114	1.83176	1.38e-06	8.65e-06	2.5836e-05	7.1636e-05
ILMN_1753411	LOC221442	221442	Homo sapiens hypothetical protein LOC221442 (LOC221442), mRNA.	2.49246	3.44477	0.0032079	0.00029536	0.0168637	0.00161664
ILMN_1857947	LOC727934	727934	PREDICTED: Homo sapiens hypothetical LOC727934 (LOC727934), mRNA.	8.22802	9.92127	0	0	1.67e-07	6.5e-08
ILMN_1750368	LOC642946	642946	PREDICTED: Homo sapiens hypothetical protein LOC642945, transcript variant 1 (LOC642946), mRNA.	2.18286	2.62251	8.85e-06	8.7e-07	0.000122676	9.678e-06
ILMN_1889144			MR3-FN0206-070201-014-b05 FN0206 Homo sapiens cDNA, mRNA sequence	4.4881	-1.22219	6.24e-06	0.328059	9.1575e-05	0.534653
ILMN_1718133	LOC650689	650689	PREDICTED: Homo sapiens hypothetical LOC650689 (LOC650689), mRNA.	3.29633	4.97281	0.00739371	0.00090264	0.0330743	0.00430255
ILMN_1899886			RST23048 Athersys RAGE Library Homo sapiens cDNA, mRNA sequence	3.69516	-1.10619	4.55e-06	0.549516	7.0064e-05	0.734888
ILMN_1652081	LOC644003	644003	PREDICTED: Homo sapiens similar to Mucin-2 precursor (Intestinal mucin 2) (LOC644003), mRNA.	2.31481	1.15913	0.0179102	0.596792	0.0665547	0.770961
ILMN_3207764	LOC645605	645605	PREDICTED: Homo sapiens hypothetical LOC645605 (LOC645605), mRNA.	2.33051	2.08981	0.0125147	0.0381312	0.0501254	0.106321
ILMN_2366998	CHTF8	54921	Homo sapiens CTF8, chromosome transmission fidelity factor 8 homolog (S. cerevisiae) (CHTF8), transcript variant 2, mRNA.	1.9229	3.184	0.0129585	0.00019918	0.0514932	0.00114446
ILMN_1874126			qd66f02.x1 Soares_testis_NHT Homo sapiens cDNA clone IMAGE:1734459 3, mRNA sequence	4.78372	1.00446	0	0.962329	5.5e-08	0.983406
ILMN_1695991	COLQ	8292	Homo sapiens collagen-like tail subunit (single strand of homotrimer) of asymmetric acetylcholinesterase (COLQ), transcript variant VIII, mRNA.	11.4386	11.0832	3.3e-07	1e-07	7.787e-06	1.537e-06
ILMN_1885273			Homo sapiens cDNA FLJ11226 fis, clone PLACE1008280	3.21888	3.16093	7.304e-05	3.769e-05	0.000726119	0.000262385
ILMN_1846567			BX107471 Soares_testis_NHT Homo sapiens cDNA clone IMAGp998B164165, mRNA sequence	2.54735	-1.99572	0.00034028	0.00190511	0.00263938	0.00828713
ILMN_3237446	SCARNA16	677781	Homo sapiens small Cajal body-specific RNA 16 (SCARNA16), guide RNA.	3.65595	6.86152	0	0	5e-09	0
ILMN_3228269	LOC730236	730236	PREDICTED: Homo sapiens hypothetical LOC730236 (LOC730236), mRNA.	1.83519	2.32271	0.00292547	0.00021112	0.0156414	0.00120445
ILMN_1658425	DAG1	1605	Homo sapiens dystroglycan 1 (dystrophin-associated glycoprotein 1) (DAG1), mRNA.	1.5251	2.31265	9.6e-07	0	1.9145e-05	9e-09
ILMN_1827277			BX094574 Soares melanocyte 2NbHM Homo sapiens cDNA clone IMAGp998D07579, mRNA sequence	2.30305	-4.34287	0.010088	0.00026642	0.0422325	0.00147841
ILMN_2166524	CCNYL1	151195	Homo sapiens cyclin Y-like 1 (CCNYL1), mRNA.	2.61374	4.26839	0	0	6.5e-08	0
ILMN_1752728	FUCA1	2517	Homo sapiens fucosidase, alpha-L- 1, tissue (FUCA1), mRNA.	1.73513	2.64687	2.8e-07	0	6.661e-06	1e-08
ILMN_1697088	ARMC5	79798	Homo sapiens armadillo repeat containing 5 (ARMC5), mRNA.	5.40351	6.65882	3.1e-07	8e-08	7.383e-06	1.217e-06
ILMN_1915949			EST388813 MAGE resequences, MAGO Homo sapiens cDNA, mRNA sequence	1.52257	7.53575	0.404855	0.00130751	0.620014	0.00596848
ILMN_1656655	LOC654046	654046	PREDICTED: Homo sapiens hypothetical protein LOC654046 (LOC654046), mRNA.	-1.07688	6.32135	0.613983	1e-08	0.787391	1.82e-07
ILMN_1752247	AKAP13	11214	Homo sapiens A kinase (PRKA) anchor protein 13 (AKAP13), transcript variant 1, mRNA.	1.78097	2.77223	5.55e-05	5e-08	0.000579875	7.51e-07
ILMN_1703415	ATP5I	521	PREDICTED: Homo sapiens ATP synthase, H+ transporting, mitochondrial F0 complex, subunit e (ATP5I), mRNA.	3.90257	3.41956	0.00247717	0.00323352	0.0136612	0.0131573
ILMN_1779195	LOC284428	284428	PREDICTED: Homo sapiens similar to methyl-CpG binding domain protein 3-like 2 (LOC284428), mRNA.	8.36296	8.61146	3e-08	2e-08	1e-06	3.25e-07
ILMN_1902872			RST4893 Athersys RAGE Library Homo sapiens cDNA, mRNA sequence	3.47302	-1.1415	0.00882982	0.73685	0.0380385	0.867973
ILMN_1743031	LOC646774	646774	PREDICTED: Homo sapiens hypothetical LOC646774 (LOC646774), mRNA.	4.54522	-1.33406	0.0115628	0.588495	0.0470659	0.765092
ILMN_1750307	LOC650247	650247	PREDICTED: Homo sapiens hypothetical protein LOC650247 (LOC650247), mRNA.	1.18168	4.61681	0.641859	0.00073914	0.806675	0.00361084
ILMN_1705484	LOC643441	643441	PREDICTED: Homo sapiens hypothetical LOC643441, transcript variant 2 (LOC643441), mRNA.	4.97536	1.73164	0.00429985	0.257394	0.0213652	0.455181
ILMN_2310019	ZNF565	147929	Homo sapiens zinc finger protein 565 (ZNF565), transcript variant 2, mRNA.	2.07516	3.64895	0.00165707	8.83e-06	0.00983845	7.2849e-05
ILMN_1813846	P2RX4	5025	Homo sapiens purinergic receptor P2X, ligand-gated ion channel, 4 (P2RX4), mRNA.	3.58093	4.55915	0.00235967	0.00085488	0.0131342	0.00410447
ILMN_3263601	LOC100129093	100129093	PREDICTED: Homo sapiens misc_RNA (LOC100129093), miscRNA.	5.718	7.06927	0.0078962	0.00258518	0.0348449	0.0108178
ILMN_1666268	LOC645942	645942	PREDICTED: Homo sapiens hypothetical protein LOC645942 (LOC645942), mRNA.	-1.03738	2.90177	0.776663	2.58e-06	0.890489	2.488e-05
ILMN_1877421			BX092644 Soares_NFL_T_GBC_S1 Homo sapiens cDNA clone IMAGp998O144505 ; IMAGE:1841893, mRNA sequence	5.59638	6.45749	0.00036741	0.00026202	0.00280026	0.00145652
ILMN_1897557			hy17g11.x1 NCI_CGAP_GC6 Homo sapiens cDNA clone IMAGE:3197636 3 similar to contains L1.t2 L1 repetitive element ;, mRNA sequence	5.48657	1.25006	0	0.0659365	1.12e-07	0.165358
ILMN_1669927	ICOS	29851	Homo sapiens inducible T-cell co-stimulator (ICOS), mRNA.	1.30988	2.39241	0.461721	0.0224068	0.669938	0.0685161
ILMN_1656670	HLA-G	3135	Homo sapiens HLA-G histocompatibility antigen, class I, G (HLA-G), mRNA.	2.0107	2.03489	3.987e-05	5.452e-05	0.000437386	0.000364315
ILMN_1651499	ERGIC1	57222	Homo sapiens endoplasmic reticulum-golgi intermediate compartment (ERGIC) 1 (ERGIC1), transcript variant 2, mRNA.	11.5972	5.88456	2.18e-06	0.00011889	3.7871e-05	0.000723538
ILMN_3242638	LOC100133473	100133473	PREDICTED: Homo sapiens hypothetical protein LOC100133473 (LOC100133473), mRNA.	2.03944	-1.42478	0.0112996	0.22825	0.0461454	0.418111
ILMN_1808748	CLCN6	1185	Homo sapiens chloride channel 6 (CLCN6), transcript variant ClC-6a, mRNA.	4.30809	1.43412	0.00022037	0.21641	0.00182642	0.402736
ILMN_2310296	C21orf58	54058	Homo sapiens chromosome 21 open reading frame 58 (C21orf58), transcript variant 2, mRNA.	3.72731	2.9332	1.604e-05	5.952e-05	0.000202484	0.000393162
ILMN_1903049			cs17g03.y1 Human Retinal pigment epithelium/choroid cDNA (Un-normalized, unamplified): cs Homo sapiens cDNA clone cs17g03 5, mRNA sequence	2.13825	2.45783	0.0006992	0.00016257	0.00481216	0.000956763
ILMN_1664453	LOC653276	653276	PREDICTED: Homo sapiens hypothetical LOC653276 (LOC653276), mRNA.	6.78328	1.12756	0	0.312864	5.3e-08	0.518588
ILMN_2215730	GABRA5	2558	Homo sapiens gamma-aminobutyric acid (GABA) A receptor, alpha 5 (GABRA5), mRNA.	4.47	4.62727	8.71e-06	3.35e-06	0.000121033	3.1315e-05
ILMN_1694589	PAQR8	85315	Homo sapiens progestin and adipoQ receptor family member VIII (PAQR8), mRNA.	1.88747	3.56088	4.159e-05	2e-08	0.000453612	3.09e-07
ILMN_1812805	ZNF699	374879	PREDICTED: Homo sapiens zinc finger protein 699 (ZNF699), mRNA.	2.17233	3.25235	0.0350192	0.00333829	0.112217	0.0135174
ILMN_1834456			7j57h05.x1 Soares_NSF_F8_9W_OT_PA_P_S1 Homo sapiens cDNA clone IMAGE:3390585 3, mRNA sequence	5.92013	5.12583	9.991e-05	0.00021738	0.000943576	0.00123562
ILMN_1667315	STAG3L1	54441	Homo sapiens stromal antigen 3-like 1 (STAG3L1), transcript variant 1, mRNA.	1.62283	2.20547	6.92e-06	1e-08	9.986e-05	2.83e-07
ILMN_1913937			602593470F1 NIH_MGC_79 Homo sapiens cDNA clone IMAGE:4721032 5, mRNA sequence	2.50855	-1.159	3.302e-05	0.375151	0.000373688	0.582857
ILMN_2070583	DEFB128	245939	Homo sapiens defensin, beta 128 (DEFB128), mRNA.	4.48875	2.11747	1e-08	1.787e-05	2.74e-07	0.000135785
ILMN_1842237			zr10b05.s1 Stratagene NT2 neuronal precursor 937230 Homo sapiens cDNA clone IMAGE:651057 3, mRNA sequence	7.64243	2.71279	7.81e-06	0.00563847	0.000110515	0.0213208
ILMN_1702320	JAKMIP2	9832	Homo sapiens janus kinase and microtubule interacting protein 2 (JAKMIP2), mRNA.	1.36378	2.33105	0.0448361	2.868e-05	0.135516	0.000206443
ILMN_2206953	PLCL1	5334	Homo sapiens phospholipase C-like 1 (PLCL1), mRNA.	2.0805	1.93071	0.00459703	0.00901235	0.0225389	0.0319278
ILMN_2198239	HGD	3081	Homo sapiens homogentisate 1,2-dioxygenase (homogentisate oxidase) (HGD), mRNA. XM_930683	5.9633	1.90134	0.00020786	0.10726	0.00173546	0.241582
ILMN_3204917	LOC728064	728064	PREDICTED: Homo sapiens similar to cubilin (intrinsic factor-cobalamin receptor) (LOC728064), mRNA.	7.04325	7.54558	1.324e-05	4.02e-06	0.000172954	3.6623e-05
ILMN_2410986	STAT3	6774	Homo sapiens signal transducer and activator of transcription 3 (acute-phase response factor) (STAT3), transcript variant 1, mRNA.	1.7494	2.57811	1.7e-07	0	4.442e-06	3e-09
ILMN_1789106	IPP	3652	Homo sapiens intracisternal A particle-promoted polypeptide (IPP), mRNA.	2.06543	1.72181	5.622e-05	0.00086817	0.000585495	0.00415962
ILMN_1788489	HIST1H3F	8968	Homo sapiens histone cluster 1, H3f (HIST1H3F), mRNA.	2.07524	3.24234	3e-08	0	1.099e-06	1e-09
ILMN_1741288	ZNF136	7695	PREDICTED: Homo sapiens zinc finger protein 136 (ZNF136), mRNA.	1.10152	5.32072	0.737401	0.0001289	0.867413	0.000777442
ILMN_1678097	KIAA2010	55671	Homo sapiens KIAA2010 (KIAA2010), transcript variant 2, mRNA.	1.59492	2.12656	0.0314972	0.00149284	0.103302	0.00670261
ILMN_1693338	CYP1B1	1545	Homo sapiens cytochrome P450, family 1, subfamily B, polypeptide 1 (CYP1B1), mRNA.	-1.21206	5.01072	0.391655	1.69e-05	0.607841	0.000129069
ILMN_1653566	LOC391282	391282	PREDICTED: Homo sapiens similar to 60S ribosomal protein L23a (LOC391282), mRNA.	1.14644	5.59592	0.845466	0.0221285	0.927488	0.0678318
ILMN_1714510	LOC651302	651302	PREDICTED: Homo sapiens similar to Zinc finger protein 192 (LD5-1) (LOC651302), mRNA.	2.39206	2.1616	6.28e-05	0.00048824	0.000642147	0.00250975
ILMN_1673273	LOC387761	387761	PREDICTED: Homo sapiens hypothetical LOC387761 (LOC387761), mRNA.	-1.00871	2.61053	0.947296	9.73e-06	0.976303	7.9213e-05
ILMN_2292387	TANK	10010	Homo sapiens TRAF family member-associated NFKB activator (TANK), transcript variant 1, mRNA.	7.59526	7.9578	0.0106683	0.00934634	0.0441328	0.0329262
ILMN_1732885	BTBD12	84464	Homo sapiens BTB (POZ) domain containing 12 (BTBD12), mRNA.	1.83697	2.6747	1e-08	0	2.94e-07	1e-09
ILMN_2407703	SYN1	6853	Homo sapiens synapsin I (SYN1), transcript variant Ia, mRNA.	5.096	2.56541	0	0	0	2.2e-08
ILMN_3246869	SCARNA21	677763	Homo sapiens small Cajal body-specific RNA 21 (SCARNA21), guide RNA.	4.5585	8.57307	0	0	3.3e-08	0
ILMN_1746243	TES	26136	Homo sapiens testis derived transcript (3 LIM domains) (TES), transcript variant 1, mRNA.	7.56246	2.49442	0	1.198e-05	1.9e-08	9.5076e-05
ILMN_1755199	LOC645151	645151	PREDICTED: Homo sapiens similar to KIAA0565 gene product (LOC645151), mRNA.	2.13373	4.35175	0.0675469	0.00227707	0.184032	0.00970368
ILMN_2075847	ZC3H10	84872	Homo sapiens zinc finger CCCH-type containing 10 (ZC3H10), mRNA.	1.88325	2.29108	3e-08	0	1.164e-06	1.9e-08
ILMN_2412101	PRKAG1	5571	Homo sapiens protein kinase, AMP-activated, gamma 1 non-catalytic subunit (PRKAG1), transcript variant 2, mRNA.	1.40316	2.06497	0.0101343	1.627e-05	0.0423738	0.000124781
ILMN_1712461	CBLN1	869	Homo sapiens cerebellin 1 precursor (CBLN1), mRNA.	2.17838	3.55343	7.06e-06	2e-08	0.00010153	2.99e-07
ILMN_1821360			AGENCOURT_10402360 NIH_MGC_82 Homo sapiens cDNA clone IMAGE:6615984 5, mRNA sequence	3.22765	7.38015	0.00524631	4.783e-05	0.0250931	0.000324224
ILMN_1774427	CALCOCO1	57658	Homo sapiens calcium binding and coiled-coil domain 1 (CALCOCO1), mRNA.	2.06492	3.16877	6.766e-05	6e-07	0.000682677	6.993e-06
ILMN_1692164	LOC646864	646864	PREDICTED: Homo sapiens similar to zinc finger protein 430 (LOC646864), mRNA.	1.95039	5.19235	0.136547	0.00185954	0.305609	0.00811351
ILMN_3216275	LOC642550	642550	PREDICTED: Homo sapiens misc_RNA (LOC642550), miscRNA.	5.43399	-1.15946	3e-08	0.215198	8.98e-07	0.401095
ILMN_1708907	MEIG1	644890	Homo sapiens meiosis expressed gene 1 homolog (mouse) (MEIG1), mRNA.	-1.04613	2.18846	0.743741	1.467e-05	0.87127	0.000113801
ILMN_2278152	TPM1	7168	Homo sapiens tropomyosin 1 (alpha) (TPM1), transcript variant 6, mRNA.	2.1978	2.77971	3.39e-06	1.7e-07	5.4626e-05	2.407e-06
ILMN_3218003	LOC728142	728142	PREDICTED: Homo sapiens hypothetical LOC728142 (LOC728142), mRNA.	7.87623	3.66305	6.9e-07	0.00038337	1.4472e-05	0.00202684
ILMN_1897448			BX103457 Soares fetal liver spleen 1NFLS Homo sapiens cDNA clone IMAGp998G12127, mRNA sequence	1.06028	4.19021	0.552632	0	0.743848	5.4e-08
ILMN_2272967	TRAPPC6B	122553	Homo sapiens trafficking protein particle complex 6B (TRAPPC6B), transcript variant 1, mRNA.	2.12862	2.26573	0.00122634	0.00065045	0.00768561	0.00322621
ILMN_1696434	LAMA1	284217	Homo sapiens laminin, alpha 1 (LAMA1), mRNA.	1.86522	3.03989	8.734e-05	1e-07	0.000843561	1.478e-06
ILMN_1726392	NIN	51199	Homo sapiens ninein (GSK3B interacting protein) (NIN), transcript variant 2, mRNA.	5.91367	6.92793	8e-08	1e-08	2.442e-06	1.71e-07
ILMN_1756404	LOC648309	648309	PREDICTED: Homo sapiens hypothetical protein LOC648309 (LOC648309), mRNA.	1.11429	3.94578	0.431854	2.8e-07	0.644211	3.616e-06
ILMN_1915958			zv03e08.r1 Soares_NhHMPu_S1 Homo sapiens cDNA clone IMAGE:752582 5 similar to contains L1.t2 L1 repetitive element ;, mRNA sequence	2.68917	3.18749	0.00051065	0.00012532	0.00368574	0.000758765
ILMN_1785785	NCOA1	8648	Homo sapiens nuclear receptor coactivator 1 (NCOA1), transcript variant 2, mRNA.	2.81281	3.76698	2.3e-06	1e-07	3.9573e-05	1.487e-06
ILMN_2311674	ADCY6	112	Homo sapiens adenylate cyclase 6 (ADCY6), transcript variant 2, mRNA.	1.45476	2.22021	0.0167119	2.739e-05	0.0630315	0.000198361
ILMN_1680928	DNM3	26052	Homo sapiens dynamin 3 (DNM3), mRNA.	1.3017	2.43452	0.0691686	1.408e-05	0.187343	0.000109763
ILMN_1680419	ASB7	140460	Homo sapiens ankyrin repeat and SOCS box-containing 7 (ASB7), transcript variant 1, mRNA.	3.82443	1.45294	0	0.00139564	5e-08	0.00632379
ILMN_1699631	GATS	352954	Homo sapiens opposite strand transcription unit to STAG3 (GATS), mRNA.	1.47787	2.22572	1.66e-05	0	0.000208065	1.04e-07
ILMN_1775573	DPY19L4	286148	Homo sapiens dpy-19-like 4 (C. elegans) (DPY19L4), mRNA.	1.56532	2.0826	1.69e-05	7e-08	0.000211444	1.057e-06
ILMN_1697527	LOC729444	729444	PREDICTED: Homo sapiens hypothetical LOC729444 (LOC729444), mRNA.	6.45045	-1.02996	3.744e-05	0.919042	0.000415145	0.963829
ILMN_2334296	IL18BP	10068	Homo sapiens interleukin 18 binding protein (IL18BP), transcript variant A, mRNA.	2.66198	1.64204	3.4e-07	0.00026889	7.9e-06	0.00149003
ILMN_1733533	LOC652582	652582	PREDICTED: Homo sapiens hypothetical protein LOC652582 (LOC652582), mRNA.	2.06973	2.97656	0.123773	0.0281372	0.285194	0.0825963
ILMN_1793559	C6orf204	387119	Homo sapiens chromosome 6 open reading frame 204 (C6orf204), transcript variant 2, mRNA.	15.4691	28.49	5.59e-06	8.9e-07	8.3563e-05	9.828e-06
ILMN_1770293	KLF5	688	Homo sapiens Kruppel-like factor 5 (intestinal) (KLF5), mRNA.	1.16633	10.3124	0.323691	0	0.541427	9e-09
ILMN_1773413	DOCK9	23348	Homo sapiens dedicator of cytokinesis 9 (DOCK9), mRNA.	3.15807	12.1751	2.91e-05	0	0.000335513	2.4e-08
ILMN_1849789			qx69c01.x1 NCI_CGAP_Ov36 Homo sapiens cDNA clone IMAGE:2006592 3, mRNA sequence	-1.0996	3.24481	0.299987	1.2e-07	0.516567	1.705e-06
ILMN_1696999	LOC650037	650037	PREDICTED: Homo sapiens similar to beta-1,4-mannosyltransferase (LOC650037), mRNA.	3.4357	1.39343	0.00267112	0.396164	0.0145144	0.60378
ILMN_1689029	WDR7	23335	Homo sapiens WD repeat domain 7 (WDR7), transcript variant 1, mRNA.	1.72914	2.59108	0.00030968	7.2e-07	0.00244169	8.165e-06
ILMN_1691572	TST	7263	Homo sapiens thiosulfate sulfurtransferase (rhodanese) (TST), nuclear gene encoding mitochondrial protein, mRNA.	2.15499	3.08263	0	0	1.2e-08	0
ILMN_1772768	PSG7	5676	Homo sapiens pregnancy specific beta-1-glycoprotein 7 (PSG7), mRNA.	7.90736	-1.01127	0	0.946588	2.2e-07	0.976615
ILMN_2106994	RABIF	5877	Homo sapiens RAB interacting factor (RABIF), mRNA.	8.70662	19.3927	4e-08	0	1.349e-06	2.6e-08
ILMN_2224907	C4orf34	201895	Homo sapiens chromosome 4 open reading frame 34 (C4orf34), mRNA.	1.85165	2.9598	2e-08	0	6.46e-07	1e-09
ILMN_1662766	LOC647439	647439	PREDICTED: Homo sapiens hypothetical protein LOC647439 (LOC647439), mRNA.	1.22801	8.87336	0.309449	6e-08	0.52667	1.014e-06
ILMN_2415748	WSB1	26118	Homo sapiens WD repeat and SOCS box-containing 1 (WSB1), transcript variant 2, mRNA.	1.83178	2.22277	1.48e-06	6e-08	2.742e-05	9.5e-07
ILMN_1681542	HIST1H4E	8367	Homo sapiens histone cluster 1, H4e (HIST1H4E), mRNA.	12.1879	39.8081	7.5e-07	1e-08	1.5601e-05	1.61e-07
ILMN_1722054	LOC389816	389816	PREDICTED: Homo sapiens cytokeratin associated protein (LOC389816), mRNA.	7.83361	3.27472	2.9e-07	0.00010654	6.859e-06	0.000657603
ILMN_2408796	C19orf28	126321	Homo sapiens chromosome 19 open reading frame 28 (C19orf28), transcript variant 2, mRNA.	4.61258	4.69551	0	0	0	0
ILMN_1763745	FLJ14166	79616	Homo sapiens hypothetical protein FLJ14166 (FLJ14166), mRNA.	2.17167	4.90536	4.249e-05	1e-08	0.000462143	2.18e-07
ILMN_1788951	LOC441007	441007	PREDICTED: Homo sapiens similar to zinc finger protein 75 (LOC441007), mRNA.	-1.05654	2.30264	0.762375	0.00101049	0.882316	0.00476429
ILMN_1704056	RPPH1	85495	Homo sapiens ribonuclease P RNA component H1 (RPPH1), RNase P RNA.	3.37185	7.03296	2e-08	0	6.54e-07	2e-09
ILMN_1704351	WDR25	79446	Homo sapiens WD repeat domain 25 (WDR25), mRNA.	1.25029	2.084	0.0447892	3.72e-06	0.135435	3.4197e-05
ILMN_1811866	LOC642393	642393	PREDICTED: Homo sapiens similar to mitochondrial ribosomal protein L20, transcript variant 4 (LOC642393), mRNA.	2.96826	4.21739	0.047844	0.0113828	0.142139	0.0388761
ILMN_3187357	LOC100130746	100130746	PREDICTED: Homo sapiens misc_RNA (LOC100130746), miscRNA.	1.57872	2.00348	0.0194978	0.00153209	0.0711079	0.0068535
ILMN_1904701			UI-H-EZ1-bbj-p-24-0-UI.s1 NCI_CGAP_Ch2 Homo sapiens cDNA clone UI-H-EZ1-bbj-p-24-0-UI 3, mRNA sequence	5.45216	2.95214	0.00616772	0.0578893	0.0285536	0.149259
ILMN_1739235	OMG	4974	Homo sapiens oligodendrocyte myelin glycoprotein (OMG), mRNA.	1.11312	2.28821	0.140139	4e-07	0.311075	4.885e-06
ILMN_3235003	LOC100132395	100132395	PREDICTED: Homo sapiens similar to hCG1810766 (LOC100132395), mRNA.	1.14604	6.90958	0.192833	0	0.386774	8e-09
ILMN_1858001			601437678F1 NIH_MGC_72 Homo sapiens cDNA clone IMAGE:3922723 5, mRNA sequence	4.15718	4.15897	0.00068047	0.00067878	0.00470035	0.00334954
ILMN_1810037	RUSC2	9853	Homo sapiens RUN and SH3 domain containing 2 (RUSC2), mRNA.	3.05819	-2.2643	0.00053614	0.00439244	0.00384155	0.0171843
ILMN_1816070			BX405679 Homo sapiens FETAL LIVER Homo sapiens cDNA clone CS0DM006YJ16 3-PRIME, mRNA sequence	1.32659	9.63386	0.550226	0.00017754	0.742045	0.00103342
ILMN_2385178	MIB2	142678	Homo sapiens mindbomb homolog 2 (Drosophila) (MIB2), mRNA.	8.58447	21.9764	0	0	1e-09	0
ILMN_1674060	FLJ42291	346547	Homo sapiens FLJ42291 protein (FLJ42291), mRNA.	3.37728	-1.12364	0.00020778	0.63577	0.00173508	0.79945
ILMN_1697628	ADARB1	104	Homo sapiens adenosine deaminase, RNA-specific, B1 (RED1 homolog rat) (ADARB1), transcript variant 1, mRNA.	3.25483	5.42241	0	0	2.8e-08	0
ILMN_1697460	REEP6	92840	Homo sapiens receptor accessory protein 6 (REEP6), mRNA.	8.25013	11.885	3e-08	0	9.41e-07	9.1e-08
ILMN_3243568	LOC100131835	100131835	PREDICTED: Homo sapiens hypothetical protein LOC100131835 (LOC100131835), mRNA.	9.71686	2.28977	3e-08	0.00145076	9.58e-07	0.00653851
ILMN_1743646	VASP	7408	Homo sapiens vasodilator-stimulated phosphoprotein (VASP), mRNA.	3.13967	2.76897	0.00433875	0.00901363	0.0215155	0.0319299
ILMN_1760556	C1orf63	57035	Homo sapiens chromosome 1 open reading frame 63 (C1orf63), transcript variant 1, mRNA.	2.23411	3.63912	2.2e-07	0	5.452e-06	2.4e-08
ILMN_3241104	LOC286135	286135	Homo sapiens hypothetical LOC286135 (LOC286135), non-coding RNA.	1.16521	4.6659	0.553395	7.637e-05	0.744469	0.000489266
ILMN_1686985	MTM1	4534	Homo sapiens myotubularin 1 (MTM1), mRNA.	5.32179	22.3121	1.93e-06	0	3.4201e-05	7e-09
ILMN_1849794			BX119501 Soares_pregnant_uterus_NbHPU Homo sapiens cDNA clone IMAGp998A084374 ; IMAGE:1721743, mRNA sequence	3.62129	1.16119	0	0.0571226	5e-08	0.147733
ILMN_2211728	GUCA1B	2979	Homo sapiens guanylate cyclase activator 1B (retina) (GUCA1B), mRNA.	-1.18101	5.52676	0.248229	0	0.45683	1.04e-07
ILMN_1720968	LOC649944	649944	PREDICTED: Homo sapiens hypothetical protein LOC649944, transcript variant 2 (LOC649944), mRNA.	3.51203	2.55469	0.00201698	0.0162558	0.0115753	0.0523815
ILMN_2334760	ARMCX3	51566	Homo sapiens armadillo repeat containing, X-linked 3 (ARMCX3), transcript variant 2, mRNA.	1.47149	2.04073	3.069e-05	3e-08	0.000351416	5.62e-07
ILMN_1695435	LOC653610	653610	PREDICTED: Homo sapiens similar to Histone H2A.o (H2A/o) (H2A.2) (H2a-615) (LOC653610), mRNA.	1.37992	30.5	0.0721815	0	0.193532	1e-09
ILMN_1709395	LOC647955	647955	PREDICTED: Homo sapiens similar to Phosphorylase b kinase alpha regulatory chain, skeletal muscle isoform (Phosphorylase kinase alpha M subunit) (LOC647955), mRNA.	1.10181	2.1699	0.784972	0.0268098	0.894704	0.0794489
ILMN_1786046	CASP9	842	Homo sapiens caspase 9, apoptosis-related cysteine peptidase (CASP9), transcript variant alpha, mRNA.	2.02508	2.2384	3.308e-05	1.023e-05	0.000374111	8.2801e-05
ILMN_1675454	CDH9	1007	Homo sapiens cadherin 9, type 2 (T1-cadherin) (CDH9), mRNA.	1.00135	4.39725	0.998017	0.0140892	0.999242	0.0464728
ILMN_1663453	HIST1H2AI	8329	Homo sapiens histone cluster 1, H2ai (HIST1H2AI), mRNA.	2.49405	3.16911	0.00527889	0.00099027	0.0252276	0.00468156
ILMN_3235539	LOC729859	729859	PREDICTED: Homo sapiens misc_RNA (LOC729859), miscRNA.	19.5103	7.25961	0	5e-08	1.4e-08	8.3e-07
ILMN_2132898	SPRN	503542	Homo sapiens shadow of prion protein homolog (zebrafish) (SPRN), mRNA.	5.64667	4.27551	0.0121351	0.0273634	0.0489115	0.080791
ILMN_1713862	LOC653479	653479	PREDICTED: Homo sapiens similar to mitochondrial ribosomal protein L45, transcript variant 1 (LOC653479), mRNA.	2.65042	-1.17721	0.0002155	0.423115	0.00178956	0.628623
ILMN_1775034	LOC649987	649987	PREDICTED: Homo sapiens similar to Meiosis expressed protein 1 (LOC649987), mRNA.	2.19712	12.1973	0.00365031	1e-08	0.0186993	2.11e-07
ILMN_1800091	RARRES1	5918	Homo sapiens retinoic acid receptor responder (tazarotene induced) 1 (RARRES1), transcript variant 1, mRNA.	7.46072	-1.28078	2.22e-06	0.310598	3.8369e-05	0.516063
ILMN_2392274	CD82	3732	Homo sapiens CD82 molecule (CD82), transcript variant 2, mRNA.	2.91049	3.25957	0.00081498	0.00035088	0.00546044	0.00187718
ILMN_1742789	LPXN	9404	Homo sapiens leupaxin (LPXN), mRNA.	1.92907	2.25156	0	0	6.4e-08	6e-09
ILMN_1765986	INHBC	3626	Homo sapiens inhibin, beta C (INHBC), mRNA.	-1.03503	2.56445	0.718449	2.63e-06	0.855304	2.5346e-05
ILMN_3290635	LOC100132000	100132000	PREDICTED: Homo sapiens similar to mCG141110 (LOC100132000), mRNA.	1.0518	10.3113	0.738865	0	0.868229	4.8e-08
ILMN_1796206	LOC642678	642678	PREDICTED: Homo sapiens similar to myeloid/lymphoid or mixed-lineage leukemia 3 isoform 2 (LOC642678), mRNA.	2.10447	2.62663	0.00544794	0.00082382	0.0258407	0.00397487
ILMN_1657194	TSNAXIP1	55815	Homo sapiens translin-associated factor X interacting protein 1 (TSNAXIP1), mRNA.	3.09482	7.69019	0.00248597	6.86e-06	0.0136986	5.8455e-05
ILMN_1688848	TMEM44	93109	Homo sapiens transmembrane protein 44 (TMEM44), transcript variant 1, mRNA.	1.7219	2.06884	0.0777199	0.0235561	0.204163	0.0713941
ILMN_1666665	COL23A1	91522	Homo sapiens collagen, type XXIII, alpha 1 (COL23A1), mRNA.	1.15274	3.33741	0.645557	0.00138419	0.809217	0.00627674
ILMN_2223772	GP6	51206	Homo sapiens glycoprotein VI (platelet) (GP6), mRNA.	4.01137	9.99872	0.00019925	7.3e-07	0.00167685	8.258e-06
ILMN_1714349	GLCE	26035	Homo sapiens glucuronic acid epimerase (GLCE), mRNA.	1.67734	2.85913	0	0	2.5e-08	0
ILMN_1652700	LOC647102	647102	PREDICTED: Homo sapiens ETS domain protein Elk-1-like (LOC647102), mRNA.	1.06969	3.42044	0.889942	0.023038	0.949835	0.0700481
ILMN_1761829	HK1	3098	Homo sapiens hexokinase 1 (HK1), nuclear gene encoding mitochondrial protein, transcript variant 1, mRNA.	1.97255	2.0179	0.00361737	0.00288044	0.0185634	0.0118997
ILMN_1738976	OR2A20P	401428	Homo sapiens olfactory receptor, family 2, subfamily A, member 20 pseudogene (OR2A20P), non-coding RNA.	6.81861	2.13862	0.00104994	0.144182	0.00674261	0.301017
ILMN_1769329	LOC645752	645752	PREDICTED: Homo sapiens similar to Golgin subfamily A member 6 (Golgin linked to PML) (Golgin-like protein), transcript variant 1 (LOC645752), mRNA.	9.33846	1.27775	9e-08	0.271278	2.675e-06	0.471886
ILMN_1690136	NIPBL	25836	Homo sapiens Nipped-B homolog (Drosophila) (NIPBL), transcript variant A, mRNA.	1.8145	2.20911	1.78e-06	2.2e-07	3.1737e-05	2.97e-06
ILMN_2389528	MTL5	9633	Homo sapiens metallothionein-like 5, testis-specific (tesmin) (MTL5), transcript variant 2, mRNA.	1.08668	2.75758	0.740319	0.00325926	0.869009	0.0132416
ILMN_2402936	LOC440926	440926	Homo sapiens H3 histone, family 3A pseudogene (LOC440926), non-coding RNA.	2.23629	1.92357	9.018e-05	0.0006407	0.000864362	0.00318384
ILMN_1723156	PTPRA	5786	Homo sapiens protein tyrosine phosphatase, receptor type, A (PTPRA), transcript variant 1, mRNA.	1.72858	2.37884	4.819e-05	3.4e-07	0.000514377	4.272e-06
ILMN_3251686	UBTD2	92181	Homo sapiens ubiquitin domain containing 2 (UBTD2), mRNA.	1.74588	2.2462	0.00026146	6.35e-06	0.00210925	5.4694e-05
ILMN_1701655	SLC24A6	80024	Homo sapiens solute carrier family 24 (sodium/potassium/calcium exchanger), member 6 (SLC24A6), mRNA.	8.27016	19.5558	0	0	6e-09	0
ILMN_1755120	MAN1A2	10905	Homo sapiens mannosidase, alpha, class 1A, member 2 (MAN1A2), mRNA.	1.41361	2.06331	2.717e-05	0	0.000316386	1.02e-07
ILMN_1825182			ym06b01.s1 Soares infant brain 1NIB Homo sapiens cDNA clone IMAGE:47119 3, mRNA sequence	7.47425	1.44589	0.00023872	0.377452	0.00195498	0.585261
ILMN_1663444	LIN7B	64130	Homo sapiens lin-7 homolog B (C. elegans) (LIN7B), mRNA.	1.10091	5.97361	0.481009	1e-08	0.685886	2.33e-07
ILMN_1690064	RUNDC2C	440352	Homo sapiens RUN domain containing 2C (RUNDC2C), non-coding RNA.	1.75	2.21796	1e-08	0	5.31e-07	7e-09
ILMN_1915910			naa03h05.x1 NCI_CGAP_Pr28 Homo sapiens cDNA clone IMAGE:3253880 3, mRNA sequence	4.81626	6.45422	0.00272155	0.0012182	0.0147359	0.00561605
ILMN_2227195	CCDC65	85478	Homo sapiens coiled-coil domain containing 65 (CCDC65), mRNA.	2.75122	-1.95735	0.00042152	0.00843275	0.00314878	0.0301567
ILMN_1801043	GSN	2934	Homo sapiens gelsolin (amyloidosis, Finnish type) (GSN), transcript variant 2, mRNA.	1.43039	8.5812	0.403787	8.71e-05	0.619097	0.000549451
ILMN_1725679	ZNF596	169270	Homo sapiens zinc finger protein 596 (ZNF596), transcript variant 3, mRNA.	-1.6818	5.83271	0.00378109	2e-08	0.0192247	3.66e-07
ILMN_1835631			AV645572 GLC Homo sapiens cDNA clone GLCABG03 3, mRNA sequence	1.41465	2.03142	0.0488559	0.00048353	0.144321	0.00248882
ILMN_1768115	TSPAN12	23554	Homo sapiens tetraspanin 12 (TSPAN12), mRNA.	1.78815	4.26097	0.00827696	1.41e-06	0.0361739	1.4666e-05
ILMN_1726972	LOC648859	648859	PREDICTED: Homo sapiens hypothetical LOC648859 (LOC648859), mRNA.	3.96298	1.27615	0.00439723	0.547459	0.0217622	0.73356
ILMN_2231478	TSPYL3	128854	Homo sapiens TSPY-like 3 (pseudogene) (TSPYL3), non-coding RNA.	-1.35268	5.69508	0.197818	1.78e-06	0.393648	1.8083e-05
ILMN_1702235	LOC649571	649571	PREDICTED: Homo sapiens similar to Cysteine-rich protein 1 (Cysteine-rich intestinal protein) (CRIP) (LOC649571), mRNA.	-1.13737	3.48817	0.797445	0.0261297	0.901797	0.0777696
ILMN_1902455			wq09e07.x1 NCI_CGAP_Kid12 Homo sapiens cDNA clone IMAGE:2470788 3, mRNA sequence	1.10107	10.07	0.411233	0	0.626172	4e-09
ILMN_1680925	SLC9A3R1	9368	Homo sapiens solute carrier family 9 (sodium/hydrogen exchanger), member 3 regulator 1 (SLC9A3R1), mRNA.	2.16501	3.43038	0	0	8e-09	0
ILMN_1750800	ACO1	48	Homo sapiens aconitase 1, soluble (ACO1), mRNA.	1.65588	2.1794	0	0	1.3e-08	0
ILMN_1683234	DNAJC1	64215	Homo sapiens DnaJ (Hsp40) homolog, subfamily C, member 1 (DNAJC1), mRNA.	2.53851	3.64547	6.205e-05	2.02e-06	0.000635695	2.012e-05
ILMN_3247587	SLC48A1	55652	Homo sapiens solute carrier family 48 (heme transporter), member 1 (SLC48A1), mRNA.	1.40253	2.06059	0.186576	0.0105296	0.378147	0.0364063
ILMN_2307861	COL6A3	1293	Homo sapiens collagen, type VI, alpha 3 (COL6A3), transcript variant 1, mRNA.	-1.01718	5.12159	0.973018	0.00570028	0.987801	0.0215235
ILMN_1652969	ZNF479	90827	Homo sapiens zinc finger protein 479 (ZNF479), mRNA.	1.40311	2.82051	0.42454	0.018933	0.637908	0.0595367
ILMN_1668671	FLJ35424	285492	Homo sapiens hypothetical protein FLJ35424 (FLJ35424), mRNA.	3.86215	-1.01699	0	0.806687	6.1e-08	0.90724
ILMN_1719782	LOC652097	652097	PREDICTED: Homo sapiens hypothetical protein LOC652097 (LOC652097), mRNA.	1.74691	3.22783	0.187567	0.0117829	0.379458	0.0400283
ILMN_1719695	NFKBIZ	64332	Homo sapiens nuclear factor of kappa light polypeptide gene enhancer in B-cells inhibitor, zeta (NFKBIZ), transcript variant 2, mRNA.	1.53557	2.18648	4.632e-05	6e-08	0.000496914	9.73e-07
ILMN_1675748	LOC653853	653853	PREDICTED: Homo sapiens similar to hypothetical protein FLJ40722, transcript variant 3 (LOC653853), mRNA.	-1.0145	7.93771	0.935538	1.6e-07	0.971415	2.234e-06
ILMN_1665778	FLJ45256	400511	Homo sapiens FLJ45256 protein (FLJ45256), mRNA.	1.20386	4.0148	0.5239	0.0006252	0.721594	0.00311731
ILMN_3297947	LOC728368	728368	PREDICTED: Homo sapiens misc_RNA (LOC728368), miscRNA.	3.39582	-1.08593	0.00386539	0.809834	0.0195768	0.908892
ILMN_2320906	RTN3	10313	Homo sapiens reticulon 3 (RTN3), transcript variant 1, mRNA.	2.27113	2.73048	7e-08	1e-08	2.052e-06	2.14e-07
ILMN_3247732	ZRSR2	8233	Homo sapiens zinc finger (CCCH type), RNA-binding motif and serine/arginine rich 2 (ZRSR2), mRNA.	2.83348	2.2247	0.00183717	0.0126218	0.0107069	0.0423469
ILMN_1694027	SESN3	143686	Homo sapiens sestrin 3 (SESN3), mRNA.	4.02427	5.1597	0	0	6e-08	6e-09
ILMN_1682518	LOC653197	653197	PREDICTED: Homo sapiens similar to hypothetical protein FLJ33915, transcript variant 1 (LOC653197), mRNA.	3.34115	6.47079	0.0942134	0.0136529	0.234458	0.0452733
ILMN_1803714	MMP20	9313	Homo sapiens matrix metallopeptidase 20 (MMP20), mRNA.	3.37663	2.33691	0.020883	0.0848823	0.0751233	0.201752
ILMN_1774689	TUSC3	7991	Homo sapiens tumor suppressor candidate 3 (TUSC3), transcript variant 1, mRNA.	2.7889	2.52377	8.823e-05	0.00022704	0.000849514	0.00128411
ILMN_1915432			7q57g05.x1 NCI_CGAP_Lu24 Homo sapiens cDNA clone IMAGE:3702704 3, mRNA sequence	1.67424	5.77535	0.409021	0.0145099	0.624088	0.0476345
ILMN_1815719	PLCG2	5336	Homo sapiens phospholipase C, gamma 2 (phosphatidylinositol-specific) (PLCG2), mRNA.	2.35118	1.81155	3.3e-07	2.761e-05	7.651e-06	0.000199808
ILMN_2387251	ZSWIM3	140831	Homo sapiens zinc finger, SWIM-type containing 3 (ZSWIM3), mRNA.	3.04976	3.27756	0.00362365	0.00199361	0.0185888	0.00861663
ILMN_1781173	HDAC9	9734	Homo sapiens histone deacetylase 9 (HDAC9), transcript variant 3, mRNA.	3.19962	-1.08565	0.00012036	0.715832	0.00110338	0.853809
ILMN_1673697	RBM4	5936	PREDICTED: Homo sapiens RNA binding motif protein 4, transcript variant 4 (RBM4), mRNA.	6.1496	7.78308	3.8e-07	1.2e-07	8.608e-06	1.804e-06
ILMN_1686261	TOM1L2	146691	Homo sapiens target of myb1-like 2 (chicken) (TOM1L2), transcript variant 3, mRNA.	6.71293	15.6201	2.3e-07	0	5.649e-06	3.7e-08
ILMN_1761309	ADCK5	203054	Homo sapiens aarF domain containing kinase 5 (ADCK5), mRNA.	11.9156	27.8158	0	0	7.3e-08	1e-09
ILMN_2198499	MCART1	92014	Homo sapiens mitochondrial carrier triple repeat 1 (MCART1), nuclear gene encoding mitochondrial protein, mRNA.	2.01031	3.62412	0.183931	0.0223833	0.374502	0.0684533
ILMN_1856775			UI-E-EJ0-aiq-j-21-0-UI.s1 UI-E-EJ0 Homo sapiens cDNA clone UI-E-EJ0-aiq-j-21-0-UI 3, mRNA sequence	5.56768	-2.75118	0	3.1e-07	7.3e-08	3.935e-06
ILMN_1700344	KRT126P	643865	PREDICTED: Homo sapiens keratin 126 pseudogene (KRT126P), mRNA.	1.0129	2.52274	0.861454	1.1e-07	0.935571	1.655e-06
ILMN_1661051	WBP11	51729	Homo sapiens WW domain binding protein 11 (WBP11), mRNA.	5.31557	-1.01565	5e-08	0.917571	1.607e-06	0.963506
ILMN_3239795	SIK2	23235	Homo sapiens salt-inducible kinase 2 (SIK2), mRNA.	3.33299	3.71822	0.0108316	0.00942915	0.0446422	0.0331734
ILMN_3200430	LOC644667	644667	PREDICTED: Homo sapiens misc_RNA (LOC644667), miscRNA.	4.15511	-1.29989	0.00835336	0.561929	0.0364304	0.744419
ILMN_1659659	MAGEH1	28986	Homo sapiens melanoma antigen family H, 1 (MAGEH1), mRNA.	12.8701	5.4476	0	0	0	0
ILMN_1666924	PINK1	65018	Homo sapiens PTEN induced putative kinase 1 (PINK1), nuclear gene encoding mitochondrial protein, mRNA.	2.38811	3.56857	1e-08	0	3.23e-07	3e-09
ILMN_2405400	GRK4	2868	Homo sapiens G protein-coupled receptor kinase 4 (GRK4), transcript variant 3, mRNA.	3.96966	5.22446	5e-08	0	1.656e-06	7.7e-08
ILMN_1801851	ALPPL2	251	Homo sapiens alkaline phosphatase, placental-like 2 (ALPPL2), mRNA.	2.67861	5.09128	0.0781025	0.00746959	0.2049	0.0272245
ILMN_2215043	RNF32	140545	Homo sapiens ring finger protein 32 (RNF32), mRNA.	-1.1207	3.57888	0.660529	0.00043869	0.819016	0.00228688
ILMN_3182020	LOC100129441	100129441	PREDICTED: Homo sapiens hypothetical protein LOC100129441 (LOC100129441), mRNA.	2.32174	3.24783	0.0001756	1.044e-05	0.00151257	8.4395e-05
ILMN_3238319	BEND6	221336	Homo sapiens BEN domain containing 6 (BEND6), mRNA.	1.24101	12.797	0.294846	0	0.511399	1e-07
ILMN_2292696	COX15	1355	Homo sapiens COX15 homolog, cytochrome c oxidase assembly protein (yeast) (COX15), nuclear gene encoding mitochondrial protein, transcript variant 1, mRNA.	4.39717	4.58401	0.00190071	0.00289342	0.0110135	0.0119481
ILMN_1703244	MAP1LC3B	81631	Homo sapiens microtubule-associated protein 1 light chain 3 beta (MAP1LC3B), mRNA.	1.41589	2.40577	1.077e-05	0	0.000144683	7e-09
ILMN_3239574	SNORD3A	780851	Homo sapiens small nucleolar RNA, C/D box 3A (SNORD3A), small nucleolar RNA.	1.65671	2.62134	2.82e-06	0	4.6857e-05	3.7e-08
ILMN_1759219	ZMAT5	55954	Homo sapiens zinc finger, matrin type 5 (ZMAT5), transcript variant 1, mRNA.	4.28946	-1.36052	0.00035209	0.363868	0.00270857	0.571615
ILMN_1753868	DKFZp686J0529	388468	PREDICTED: Homo sapiens hypothetical protein DKFZp686J0529, transcript variant 1 (DKFZp686J0529), mRNA.	1.88004	2.50596	0.0670047	0.0121339	0.182927	0.0410211
ILMN_1724040	ANKRD57	65124	Homo sapiens ankyrin repeat domain 57 (ANKRD57), mRNA.	1.54249	2.43343	1.837e-05	0	0.000227594	9.8e-08
ILMN_1762528	LOC646332	646332	PREDICTED: Homo sapiens similar to Ankyrin repeat domain protein 18A (LOC646332), mRNA.	-1.2208	2.12169	0.339393	0.003208	0.55789	0.0130636
ILMN_1807968	RPS6KA6	27330	Homo sapiens ribosomal protein S6 kinase, 90kDa, polypeptide 6 (RPS6KA6), mRNA.	6.59266	12.4446	1.4e-07	0	3.838e-06	6e-08
ILMN_1871457			PREDICTED: Homo sapiens hypothetical LOC389089 (LOC389089), mRNA	7.3276	10.1109	1.01e-06	1.8e-07	1.992e-05	2.461e-06
ILMN_1756542	TBC1D17	79735	Homo sapiens TBC1 domain family, member 17 (TBC1D17), mRNA.	1.99398	3.55712	0.0375157	0.00091265	0.118523	0.00434675
ILMN_1899026			BX097307 NCI_CGAP_Lu5 Homo sapiens cDNA clone IMAGp998P074068, mRNA sequence	4.16777	6.37516	1.7e-06	1.8e-07	3.0709e-05	2.455e-06
ILMN_1693762	LRRC48	83450	Homo sapiens leucine rich repeat containing 48 (LRRC48), mRNA.	-1.1082	8.86958	0.15656	0	0.33573	0
ILMN_1722738	ROGDI	79641	Homo sapiens rogdi homolog (Drosophila) (ROGDI), mRNA.	2.90255	3.51024	1.07e-06	1.6e-07	2.086e-05	2.246e-06
ILMN_1721583	C19orf63	284361	Homo sapiens chromosome 19 open reading frame 63 (C19orf63), transcript variant HSS1, mRNA.	1.70162	2.12801	0.116995	0.0328618	0.274467	0.0940501
ILMN_1788775	LOC650410	650410	PREDICTED: Homo sapiens hypothetical protein LOC650410 (LOC650410), mRNA.	1.37484	5.70802	0.372741	0.00039997	0.590177	0.00210518
ILMN_1665164	CTR9	9646	Homo sapiens Ctr9, Paf1/RNA polymerase II complex component, homolog (S. cerevisiae) (CTR9), mRNA.	1.47356	2.14546	0.00142602	1.45e-06	0.00871431	1.5017e-05
ILMN_1709204	CLEC4A	50856	Homo sapiens C-type lectin domain family 4, member A (CLEC4A), transcript variant 3, mRNA.	1.33318	2.00643	0.0666944	0.00030889	0.182214	0.00168232
ILMN_1750246	ZBTB1	22890	Homo sapiens zinc finger and BTB domain containing 1 (ZBTB1), mRNA.	-1.0211	3.01137	0.955622	0.00787149	0.979616	0.0284527
ILMN_1810797	WASF3	10810	Homo sapiens WAS protein family, member 3 (WASF3), mRNA.	9.05526	8.97938	0	0	3e-09	1e-09
ILMN_1728255	LALBA	3906	Homo sapiens lactalbumin, alpha- (LALBA), mRNA.	1.14208	3.61249	0.77871	0.0147931	0.891259	0.0483687
ILMN_2212999	KIF5C	3800	Homo sapiens kinesin family member 5C (KIF5C), mRNA.	1.5117	2.77443	3.46e-06	0	5.559e-05	2e-09
ILMN_1699324	LOC649044	649044	PREDICTED: Homo sapiens hypothetical protein LOC649043, transcript variant 1 (LOC649044), mRNA.	2.95594	1.89794	0.00532975	0.0721312	0.0253972	0.177618
ILMN_1783185	SOX21	11166	Homo sapiens SRY (sex determining region Y)-box 21 (SOX21), mRNA.	2.74834	4.50959	0.0512395	0.00477067	0.149661	0.0184612
ILMN_2385373	DHRS4L1	728635	Homo sapiens dehydrogenase/reductase (SDR family) member 4 like 1 (DHRS4L1), mRNA.	1.68188	3.96843	0.327567	0.0241656	0.545364	0.0729237
ILMN_1754988	N6AMT1	29104	Homo sapiens N-6 adenine-specific DNA methyltransferase 1 (putative) (N6AMT1), transcript variant 1, mRNA.	1.62882	2.09664	2.569e-05	3.5e-07	0.000301418	4.443e-06
ILMN_1683932	ZNF425	155054	Homo sapiens zinc finger protein 425 (ZNF425), mRNA.	1.96775	2.83482	0.00208162	4.912e-05	0.0118728	0.000332038
ILMN_1715988	AMAC1L2	83650	Homo sapiens acyl-malonyl condensing enzyme 1-like 2 (AMAC1L2), mRNA.	9.48559	1.38536	0	0.00270934	0	0.0112756
ILMN_2383229	A1CF	29974	Homo sapiens APOBEC1 complementation factor (A1CF), transcript variant 2, mRNA.	4.31349	2.41526	0.0120186	0.107906	0.0485452	0.242737
ILMN_1699170	C5orf45	51149	Homo sapiens chromosome 5 open reading frame 45 (C5orf45), transcript variant 1, mRNA.	1.1677	3.52451	0.759469	0.0303588	0.880524	0.0880691
ILMN_2073263	C11orf61	79684	Homo sapiens chromosome 11 open reading frame 61 (C11orf61), mRNA.	2.58591	1.67076	0.0025382	0.0698333	0.0139361	0.173148
ILMN_1671039	GALNT3	2591	Homo sapiens UDP-N-acetyl-alpha-D-galactosamine:polypeptide N-acetylgalactosaminyltransferase 3 (GalNAc-T3) (GALNT3), mRNA.	3.13365	3.73121	1e-08	0	2.54e-07	3.1e-08
ILMN_1651296	LOC143666	143666	PREDICTED: Homo sapiens hypothetical protein LOC143666 (LOC143666), mRNA.	5.88517	9.50874	3.61e-06	2e-07	5.7605e-05	2.707e-06
ILMN_1798448	IDS	3423	Homo sapiens iduronate 2-sulfatase (Hunter syndrome) (IDS), transcript variant 2, mRNA.	9.40308	4.77283	1.33e-06	0.00018909	2.5071e-05	0.00109406
ILMN_1746386	HHLA1	10086	PREDICTED: Homo sapiens HERV-H LTR-associating 1 (HHLA1), misc RNA.	3.58359	-1.58491	0.0135178	0.297836	0.0532954	0.501405
ILMN_1711276	LOC646407	646407	PREDICTED: Homo sapiens similar to mucosal vascular addressin cell adhesion molecule 1 isoform a precursor (LOC646407), mRNA.	3.56545	7.72505	1.34e-06	1e-08	2.518e-05	2.04e-07
ILMN_1762561	PLA2G10	8399	Homo sapiens phospholipase A2, group X (PLA2G10), mRNA.	-3.76118	2.20189	3e-08	2.331e-05	1.019e-06	0.000171886
ILMN_1762439	C19orf6	91304	Homo sapiens chromosome 19 open reading frame 6 (C19orf6), transcript variant 1, mRNA.	2.42911	2.42965	0.0188042	0.0187803	0.0691807	0.0591665
ILMN_1737376	SETD4	54093	Homo sapiens SET domain containing 4 (SETD4), transcript variant 2, mRNA.	3.19486	1.29499	0.0135196	0.525768	0.0532978	0.716245
ILMN_1796743	LOC652335	652335	PREDICTED: Homo sapiens similar to LIM and senescent cell antigen-like domains 1 (LOC652335), mRNA.	1.48437	7.07455	0.0654331	3e-08	0.179778	5.21e-07
ILMN_1910028			UI-E-EJ0-aik-g-22-0-UI.s1 UI-E-EJ0 Homo sapiens cDNA clone UI-E-EJ0-aik-g-22-0-UI 3, mRNA sequence	6.44878	6.04959	0	0	0	0
ILMN_1752380	ZNF565	147929	Homo sapiens zinc finger protein 565 (ZNF565), mRNA.	1.53356	2.00567	0.00017535	1.18e-06	0.00151117	1.2537e-05
ILMN_1788928	ABCB9	23457	Homo sapiens ATP-binding cassette, sub-family B (MDR/TAP), member 9 (ABCB9), transcript variant 4, mRNA.	2.62188	6.28418	0.0319146	0.00019882	0.104372	0.00114256
ILMN_1808245	RPESP	157869	Homo sapiens RPE-spondin (RPESP), mRNA.	1.79825	9.83477	0.00061259	0	0.0043011	5e-09
ILMN_3247159	SCARNA8	677776	Homo sapiens small Cajal body-specific RNA 8 (SCARNA8), guide RNA.	2.94594	4.47973	0	0	1.2e-08	0
ILMN_1712847	LOC644578	644578	PREDICTED: Homo sapiens similar to La ribonucleoprotein domain family member 2 isoform 2 (LOC644578), mRNA.	-1.91187	2.80836	0.00097621	5.287e-05	0.00635277	0.000354468
ILMN_3228094	LOC729438	729438	PREDICTED: Homo sapiens similar to opposite strand transcription unit to Stag3 (LOC729438), mRNA.	2.74488	2.78385	0.00234939	0.00173228	0.0130924	0.00762644
ILMN_1816055			zu71d08.s1 Soares_testis_NHT Homo sapiens cDNA clone IMAGE:743439 3 similar to contains MER22.t2 MER22 repetitive element ;, mRNA sequence	3.07352	1.4081	0.0291653	0.443658	0.0973474	0.64822
ILMN_1661491	SH3GL2	6456	Homo sapiens SH3-domain GRB2-like 2 (SH3GL2), mRNA.	20.8838	47.4945	0	0	0	0
ILMN_3213854	LOC344328	344328	PREDICTED: Homo sapiens misc_RNA (LOC344328), miscRNA.	3.1649	-1.79573	3.277e-05	0.0175749	0.000371379	0.0559427
ILMN_1759563	NRIP3	56675	Homo sapiens nuclear receptor interacting protein 3 (NRIP3), mRNA.	5.52964	15.247	3e-07	0	7.095e-06	1.9e-08
ILMN_1900371			601502337F1 NIH_MGC_70 Homo sapiens cDNA clone IMAGE:3904209 5, mRNA sequence	5.40122	3.08978	0.00771017	0.0452994	0.0341797	0.122288
ILMN_3273383	LOC100127885	100127885	PREDICTED: Homo sapiens hypothetical LOC100127885 (LOC100127885), mRNA.	3.22155	1.18625	0.026165	0.709379	0.0895692	0.849366
ILMN_1753341	LOC650776	650776	PREDICTED: Homo sapiens hypothetical LOC650776 (LOC650776), mRNA.	4.29674	1.01727	1e-08	0.842862	2.44e-07	0.926264
ILMN_1675106	YIPF2	78992	Homo sapiens Yip1 domain family, member 2 (YIPF2), mRNA.	4.664	-1.56889	1e-08	0.00202664	2.97e-07	0.00873867
ILMN_2379835	SUMO1	7341	Homo sapiens SMT3 suppressor of mif two 3 homolog 1 (S. cerevisiae) (SUMO1), transcript variant 1, mRNA.	2.11517	1.4213	0.00355323	0.12034	0.018303	0.263798
ILMN_2310814	MAPT	4137	Homo sapiens microtubule-associated protein tau (MAPT), transcript variant 4, mRNA.	2.34361	5.25673	4e-08	0	1.357e-06	1e-09
ILMN_2184575	FLJ16793	645121	Homo sapiens similar to cyclin I (FLJ16793), mRNA.	6.34998	1.53622	2.3e-07	0.0712895	5.778e-06	0.175967
ILMN_1696254	CYB5D2	124936	Homo sapiens cytochrome b5 domain containing 2 (CYB5D2), mRNA.	1.57379	2.05111	1e-08	0	2.77e-07	1e-09
ILMN_1700660	RNF135	84282	Homo sapiens ring finger protein 135 (RNF135), transcript variant 2, mRNA.	4.04868	4.32316	0.00703254	0.00373426	0.0317195	0.0149304
ILMN_1672065	LOC653284	653284	PREDICTED: Homo sapiens similar to zinc finger protein 420, transcript variant 1 (LOC653284), mRNA.	7.49631	5.06848	0	0	1.4e-08	4.5e-08
ILMN_1689212	RSHL3	345895	Homo sapiens radial spokehead-like 3 (RSHL3), mRNA.	1.46959	2.14075	0.0358618	0.00046127	0.114444	0.00238958
ILMN_1826447			BX107250 Soares_pregnant_uterus_NbHPU Homo sapiens cDNA clone IMAGp998M081119, mRNA sequence	1.13029	2.80751	0.561964	0.00026314	0.750697	0.00146223
ILMN_1740104	HOXC6	3223	Homo sapiens homeobox C6 (HOXC6), transcript variant 1, mRNA.	1.48431	4.21923	0.385805	0.00796249	0.602875	0.0287262
ILMN_3293694	LOC727768	727768	PREDICTED: Homo sapiens misc_RNA (LOC727768), miscRNA.	1.93548	2.05719	0.0159141	0.0101126	0.0606365	0.0351803
ILMN_1862873			ty72d09.x1 NCI_CGAP_Kid11 Homo sapiens cDNA clone IMAGE:2284625 3, mRNA sequence	2.32839	4.5677	0.175421	0.0195881	0.362732	0.0612387
ILMN_2259119	PRMT2	3275	Homo sapiens protein arginine methyltransferase 2 (PRMT2), transcript variant 1, mRNA.	1.59707	2.10492	0.00386547	7.527e-05	0.0195768	0.000483167
ILMN_1718961	BNIP3L	665	Homo sapiens BCL2/adenovirus E1B 19kDa interacting protein 3-like (BNIP3L), mRNA.	1.88768	2.65181	0	0	4e-09	0
ILMN_1723674	NKAIN3	286183	Homo sapiens Na+/K+ transporting ATPase interacting 3 (NKAIN3), mRNA.	-1.49736	4.10189	0.438292	0.0149985	0.650112	0.0488993
ILMN_2115125	CTGF	1490	Homo sapiens connective tissue growth factor (CTGF), mRNA.	1.72563	2.96791	0.00161931	2.4e-06	0.00966213	2.3409e-05
ILMN_1741224	GPR137C	283554	Homo sapiens G protein-coupled receptor 137C (GPR137C), mRNA.	2.33798	-3.92676	3.4e-07	0	7.84e-06	9e-09
ILMN_1664522	LOC727922	727922	PREDICTED: Homo sapiens similar to FUS-interacting serine-arginine-rich protein 1 (TLS-associated protein with Ser-Arg repeats) (TLS-associated protein with SR repeats) (TASR) (TLS-associated serine-arginine protein) (TLS-associated SR protein) (Neural-specific SR protein..., transcript variant 2 (LOC727922), mRNA.	1.05426	8.71223	0.621396	0	0.792516	3e-09
ILMN_3299074	LOC729960	729960	PREDICTED: Homo sapiens misc_RNA (LOC729960), miscRNA.	1.11889	8.85262	0.202836	0	0.400401	1e-09
ILMN_3247783	MGC21881	389741	Homo sapiens hypothetical locus MGC21881 (MGC21881), non-coding RNA.	5.09222	4.46223	2.36e-06	4.01e-06	4.0455e-05	3.6593e-05
ILMN_1740685	LOC652541	652541	PREDICTED: Homo sapiens hypothetical protein LOC652541 (LOC652541), mRNA.	12.0712	7.40953	0	3e-08	4e-08	4.73e-07
ILMN_1717809	RNF24	11237	Homo sapiens ring finger protein 24 (RNF24), mRNA.	1.33047	2.01798	0.00132699	1.6e-07	0.00820878	2.262e-06
ILMN_1874678			AGENCOURT_6808794 NIH_MGC_71 Homo sapiens cDNA clone IMAGE:5784515 5, mRNA sequence	9.34594	3.16016	9e-08	0.00010167	2.512e-06	0.000630163
ILMN_1767441	FBXL14	144699	Homo sapiens F-box and leucine-rich repeat protein 14 (FBXL14), mRNA.	1.94417	3.56042	0.00049157	1.18e-06	0.0035723	1.2616e-05
ILMN_1657009	NFASC	23114	Homo sapiens neurofascin homolog (chicken) (NFASC), mRNA.	3.00796	-1.06269	0.0262614	0.884874	0.089828	0.947519
ILMN_1761994	SMAD5	4090	Homo sapiens SMAD family member 5 (SMAD5), transcript variant 2, mRNA.	1.90619	2.1208	0.0764528	0.0292306	0.201719	0.0853138
ILMN_2074860	RN7SK	125050	Homo sapiens RNA, 7SK small nuclear (RN7SK), non-coding RNA.	1.57139	2.71768	3.249e-05	0	0.000368926	9e-08
ILMN_1666449	FAM134C	162427	Homo sapiens family with sequence similarity 134, member C (FAM134C), mRNA.	1.58431	2.18926	0.0125109	0.00026767	0.0501145	0.00148437
ILMN_1744252	LOC729264	729264	PREDICTED: Homo sapiens similar to TP53TG3 protein, transcript variant 2 (LOC729264), mRNA.	1.82433	2.67704	0	0	1.1e-08	0
ILMN_1721700	LOC642269	642269	PREDICTED: Homo sapiens similar to Heat shock factor protein 1 (HSF 1) (Heat shock transcription factor 1) (HSTF 1), transcript variant 3 (LOC642269), mRNA.	2.10403	1.22581	0.0175017	0.402565	0.0653489	0.609971
ILMN_1703886	SLC16A2	6567	Homo sapiens solute carrier family 16, member 2 (monocarboxylic acid transporter 8) (SLC16A2), mRNA.	2.08665	3.97219	0.0006293	9.5e-07	0.00440146	1.0401e-05
ILMN_1790106	PLP1	5354	Homo sapiens proteolipid protein 1 (PLP1), transcript variant 2, mRNA.	6.53393	7.72776	0	0	1e-09	1e-09
ILMN_3267852	LOC100129455	100129455	PREDICTED: Homo sapiens hypothetical protein LOC100129455 (LOC100129455), mRNA.	2.66624	4.78286	3.142e-05	1.3e-07	0.000358379	1.83e-06
ILMN_1724699	ACAD8	27034	Homo sapiens acyl-Coenzyme A dehydrogenase family, member 8 (ACAD8), mRNA.	5.16171	3.78813	0.0028234	0.0144793	0.0151901	0.0475505
ILMN_1752965	GREM1	26585	Homo sapiens gremlin 1, cysteine knot superfamily, homolog (Xenopus laevis) (GREM1), mRNA.	6.18267	7.35161	1.331e-05	7.92e-06	0.000173702	6.6355e-05
ILMN_1738725	LIF	3976	Homo sapiens leukemia inhibitory factor (cholinergic differentiation factor) (LIF), mRNA.	4.32162	1.36641	2.089e-05	0.239244	0.000253539	0.43254
ILMN_1827887			Homo sapiens clone FBA2 Cri-du-chat region mRNA	5.51185	5.21886	0.00117724	0.00095951	0.00742709	0.00454844
ILMN_2320349	BACE1	23621	Homo sapiens beta-site APP-cleaving enzyme 1 (BACE1), transcript variant b, mRNA.	7.73655	19.9934	0	0	5e-09	0
ILMN_2286400	CAPS	828	Homo sapiens calcyphosine (CAPS), transcript variant 1, mRNA.	-1.2889	3.86727	0.604524	0.0124067	0.780743	0.0417671
ILMN_1660341	LRPAP1	4043	Homo sapiens low density lipoprotein receptor-related protein associated protein 1 (LRPAP1), mRNA.	1.4675	2.18331	4e-08	0	1.308e-06	0
ILMN_2101025	ZNF75D	7626	Homo sapiens zinc finger protein 75D (ZNF75D), mRNA.	1.43512	2.16054	0.0327464	0.00032833	0.106431	0.00177188
ILMN_1788223	RSPH3	83861	Homo sapiens radial spoke 3 homolog (Chlamydomonas) (RSPH3), mRNA.	1.62363	2.36747	0.00010555	2.3e-07	0.000987059	3.009e-06
ILMN_1704765	ZSCAN22	342945	Homo sapiens zinc finger and SCAN domain containing 22 (ZSCAN22), mRNA.	6.62655	1.0556	2e-08	0.73663	7.96e-07	0.867778
ILMN_1858762			Homo sapiens mRNA for KIAA1697 protein, partial cds	2.99144	3.28422	0.0162388	0.0103253	0.0616302	0.0358124
ILMN_1652371	KIAA1324L	222223	Homo sapiens KIAA1324-like (KIAA1324L), transcript variant 2, mRNA.	25.8343	91.3338	0	0	0	0
ILMN_1769876	TBC1D2	55357	Homo sapiens TBC1 domain family, member 2 (TBC1D2), mRNA.	1.58925	3.29576	0.123191	0.00100115	0.284254	0.00472546
ILMN_1696723	LOC650062	650062	PREDICTED: Homo sapiens similar to SET domain and mariner transposase fusion gene (LOC650062), mRNA.	-1.34299	4.83369	0.412323	0.00033275	0.627169	0.00179264
ILMN_1742025	OLFM1	10439	Homo sapiens olfactomedin 1 (OLFM1), transcript variant 1, mRNA.	4.24602	11.7534	0	0	0	0
ILMN_1768407	LOC647022	647022	PREDICTED: Homo sapiens hypothetical protein LOC647022 (LOC647022), mRNA.	3.23199	1.05347	1.478e-05	0.722929	0.000189193	0.858649
ILMN_1665365	LOC642536	642536	PREDICTED: Homo sapiens similar to Matrin-3 (LOC642536), mRNA.	3.52054	-2.91929	3.18e-06	1.761e-05	5.178e-05	0.000133956
ILMN_1727798	MOSPD1	56180	Homo sapiens motile sperm domain containing 1 (MOSPD1), mRNA.	1.71014	2.25603	1.698e-05	1.7e-07	0.000212351	2.321e-06
ILMN_1911213			Homo sapiens cDNA FLJ37663 fis, clone BRHIP2011120	7.16309	-1.04442	0.00015181	0.908689	0.00133878	0.959093
ILMN_1680662	SASS6	163786	Homo sapiens spindle assembly 6 homolog (C. elegans) (SASS6), mRNA.	1.85559	2.66044	0.0645032	0.00652798	0.177819	0.0242388
ILMN_2367681	SPAG1	6674	Homo sapiens sperm associated antigen 1 (SPAG1), transcript variant 1, mRNA.	1.73325	3.27434	0.0382059	0.00024628	0.120232	0.00138042
ILMN_1787845	HIP1R	9026	PREDICTED: Homo sapiens huntingtin interacting protein-1-related, transcript variant 2 (HIP1R), mRNA.	6.13161	2.43889	5e-08	9.703e-05	1.551e-06	0.000604067
ILMN_1882315			PREDICTED: Homo sapiens LOC440143 (LOC440143), mRNA	2.28105	2.89013	0.00956859	0.0017884	0.0405239	0.00784361
ILMN_1716869	GPM6A	2823	Homo sapiens glycoprotein M6A (GPM6A), transcript variant 3, mRNA.	2.05203	2.73174	9.936e-05	3.21e-06	0.000940218	3.0173e-05
ILMN_3244025	LOC401650	401650	PREDICTED: Homo sapiens similar to double homeobox, 4 (LOC401650), mRNA.	4.79982	1.11417	0.0256523	0.867826	0.0883574	0.93913
ILMN_1679984	ZCCHC12	170261	Homo sapiens zinc finger, CCHC domain containing 12 (ZCCHC12), mRNA.	2.45939	5.92997	0	0	5e-09	0
ILMN_1797660	NXNL2	158046	Homo sapiens nucleoredoxin-like 2 (NXNL2), mRNA.	2.90042	3.12062	0.00419813	0.00429523	0.0209495	0.0168585
ILMN_2356559	WTAP	9589	Homo sapiens Wilms tumor 1 associated protein (WTAP), transcript variant 3, mRNA.	4.2127	1.66895	0.0187047	0.35806	0.0688951	0.565892
ILMN_1665327	ZNF92	168374	Homo sapiens zinc finger protein 92 (ZNF92), transcript variant 1, mRNA.	2.08315	3.31904	0.0750061	0.0107419	0.199064	0.0370268
ILMN_1691194	FLJ36032	284485	PREDICTED: Homo sapiens hypothetical protein FLJ36032 (FLJ36032), mRNA.	1.0268	2.27152	0.76173	4.29e-06	0.881971	3.8831e-05
ILMN_1673005	C20orf194	25943	PREDICTED: Homo sapiens chromosome 20 open reading frame 194, transcript variant 2 (C20orf194), mRNA.	-1.17304	2.10237	0.515837	0.0110217	0.714564	0.0378479
ILMN_1677402	LOC387763	387763	PREDICTED: Homo sapiens hypothetical LOC387763 (LOC387763), mRNA.	3.31064	7.38074	0	0	4.1e-08	0
ILMN_3176790	LOC100128269	100128269	PREDICTED: Homo sapiens misc_RNA (LOC100128269), miscRNA.	2.58058	2.31749	0.00358897	0.0078	0.0184529	0.0282322
ILMN_1907266			PREDICTED: Homo sapiens hypothetical protein LOC147004 (LOC147004), mRNA	1.08116	5.57556	0.230497	0	0.435338	1e-09
ILMN_2053650	AURKAPS1	6791	Homo sapiens aurora kinase A pseudogene 1 (AURKAPS1), non-coding RNA.	1.93449	2.2439	0.00181256	0.00028904	0.0105844	0.00158657
ILMN_1756873	USP48	84196	Homo sapiens ubiquitin specific peptidase 48 (USP48), transcript variant 1, mRNA.	1.31689	2.16077	0.126675	0.00039664	0.289582	0.00208975
ILMN_1659255	RP2	6102	Homo sapiens retinitis pigmentosa 2 (X-linked recessive) (RP2), mRNA.	1.5123	2.02703	0.00297149	1.833e-05	0.0158363	0.000138869
ILMN_1778134	TBRG1	84897	Homo sapiens transforming growth factor beta regulator 1 (TBRG1), mRNA.	1.73457	2.11483	0.0973735	0.0322695	0.240439	0.092607
ILMN_3243966	SCARNA23	677773	Homo sapiens small Cajal body-specific RNA 23 (SCARNA23), guide RNA.	4.41986	7.60263	0	0	3e-09	0
ILMN_1775999	C6orf134	79969	Homo sapiens chromosome 6 open reading frame 134 (C6orf134), transcript variant 1, mRNA.	2.13259	1.88784	8.2e-07	1.25e-05	1.6645e-05	9.8762e-05
ILMN_2362293	FBXO38	81545	Homo sapiens F-box protein 38 (FBXO38), transcript variant 1, mRNA.	2.06335	1.86186	7.518e-05	0.00030778	0.000744333	0.00167706
ILMN_1819503			DB082485 TESTI4 Homo sapiens cDNA clone TESTI4028844 5, mRNA sequence	2.40543	1.36884	0.00667996	0.286808	0.0304279	0.489322
ILMN_1661861	CSF2	1437	Homo sapiens colony stimulating factor 2 (granulocyte-macrophage) (CSF2), mRNA.	1.10773	2.76521	0.663544	0.00156071	0.821046	0.00696505
ILMN_2178088	ZNF131	7690	Homo sapiens zinc finger protein 131 (ZNF131), mRNA.	2.4585	1.47432	0.00187484	0.135817	0.0108916	0.288187
ILMN_1855325			UI-E-EJ1-ajw-k-15-0-UI.r1 UI-E-EJ1 Homo sapiens cDNA clone UI-E-EJ1-ajw-k-15-0-UI 5, mRNA sequence	2.17591	2.3308	3.77e-06	3e-06	5.9652e-05	2.8475e-05
ILMN_1879832			UI-E-EJ0-ahu-i-15-0-UI.s2 UI-E-EJ0 Homo sapiens cDNA clone UI-E-EJ0-ahu-i-15-0-UI 3, mRNA sequence	2.29426	-1.05596	3.75e-06	0.558647	5.9354e-05	0.742108
ILMN_3239084	LOC100131968	100131968	PREDICTED: Homo sapiens hypothetical protein LOC100131968 (LOC100131968), mRNA.	3.838	2.89694	0.00125822	0.00974045	0.00786042	0.034066
ILMN_3250850	RFESD	317671	Homo sapiens Rieske (Fe-S) domain containing (RFESD), transcript variant 3, mRNA.	8.51127	15.4818	0	0	1.26e-07	2e-09
ILMN_1675273	PPIL2	23759	Homo sapiens peptidylprolyl isomerase (cyclophilin)-like 2 (PPIL2), transcript variant 1, mRNA.	-1.31461	6.15842	0.625953	0.00545916	0.796005	0.0207272
ILMN_2160727	CYTH3	9265	Homo sapiens cytohesin 3 (CYTH3), mRNA.	1.67209	2.638	3.65e-06	0	5.8137e-05	4.7e-08
ILMN_1748407	CCS	9973	PREDICTED: Homo sapiens copper chaperone for superoxide dismutase (CCS), mRNA.	2.29687	3.88363	0.0240735	0.00087065	0.084008	0.00416851
ILMN_3241373	SCARNA18	677765	Homo sapiens small Cajal body-specific RNA 18 (SCARNA18), guide RNA.	4.81795	10.3965	0	0	0	0
ILMN_1762629	ANO9	338440	Homo sapiens anoctamin 9 (ANO9), mRNA.	6.73488	1.06605	0.00234679	0.90735	0.0130794	0.958535
ILMN_3191030	LOC100129960	100129960	PREDICTED: Homo sapiens misc_RNA (LOC100129960), miscRNA.	2.79459	4.01961	0.00035464	2.013e-05	0.00272354	0.000150829
ILMN_1777513	KCTD11	147040	Homo sapiens potassium channel tetramerisation domain containing 11 (KCTD11), mRNA.	5.88703	15.6841	2e-08	0	7.05e-07	2e-09
ILMN_1812473	MLLT3	4300	Homo sapiens myeloid/lymphoid or mixed-lineage leukemia (trithorax homolog, Drosophila); translocated to, 3 (MLLT3), mRNA.	2.73239	7.03321	0.0501049	0.00103645	0.147128	0.00487068
ILMN_2288905	CPEB1	64506	Homo sapiens cytoplasmic polyadenylation element binding protein 1 (CPEB1), transcript variant 1, mRNA.	4.12804	-1.04358	3.465e-05	0.830147	0.000388967	0.919483
ILMN_2298818	RPS29	6235	Homo sapiens ribosomal protein S29 (RPS29), transcript variant 2, mRNA.	2.03353	2.91875	0.00020147	3.23e-06	0.00169138	3.0314e-05
ILMN_1704022	TMEM207	131920	Homo sapiens transmembrane protein 207 (TMEM207), mRNA.	2.33346	4.89738	0.134312	0.0093946	0.30215	0.0330765
ILMN_2205032	MAGEE1	57692	Homo sapiens melanoma antigen family E, 1 (MAGEE1), mRNA.	1.29018	2.23106	0.00064671	0	0.0045058	4.3e-08
ILMN_1712075	SYNM	23336	Homo sapiens synemin, intermediate filament protein (SYNM), transcript variant B, mRNA.	1.60836	2.62188	1.47e-06	0	2.7207e-05	6e-09
ILMN_1760121	RRAGC	64121	Homo sapiens Ras-related GTP binding C (RRAGC), mRNA.	1.75684	2.57497	0.00013479	6e-07	0.00121171	7.008e-06
ILMN_1732913	LRP6	4040	Homo sapiens low density lipoprotein receptor-related protein 6 (LRP6), mRNA.	3.77525	1.09415	4e-08	0.381396	1.263e-06	0.588999
ILMN_1674308	LOC728308	728308	PREDICTED: Homo sapiens similar to EP400 N-terminal like (LOC728308), mRNA.	4.27265	2.02301	0.0073552	0.148513	0.0329331	0.307467
ILMN_3299917	LOC729815	729815	PREDICTED: Homo sapiens misc_RNA (LOC729815), miscRNA.	-1.59675	2.64978	0.00187395	2.51e-06	0.0108878	2.4324e-05
ILMN_3227315	LOC729009	729009	PREDICTED: Homo sapiens misc_RNA (LOC729009), miscRNA.	1.98419	2.41253	0.00159574	0.00019922	0.00955646	0.00114453
ILMN_3243274	NCRNA00200	399706	Homo sapiens non-protein coding RNA 200 (NCRNA00200), non-coding RNA.	2.46438	4.96649	0.0404103	0.00136568	0.12563	0.0062017
ILMN_1763364	WHAMM	123720	Homo sapiens WAS protein homolog associated with actin, golgi membranes and microtubules (WHAMM), mRNA.	8.0251	13.7223	1e-08	0	3.93e-07	6e-09
ILMN_2229205	CENPC1	1060	Homo sapiens centromere protein C 1 (CENPC1), mRNA.	5.25558	1.43814	0.00022042	0.297975	0.00182646	0.501593
ILMN_1725726	DHRS2	10202	Homo sapiens dehydrogenase/reductase (SDR family) member 2 (DHRS2), transcript variant 1, mRNA.	6.59658	10.2645	1e-08	0	2.56e-07	4e-09
ILMN_2411282	QSOX1	5768	Homo sapiens quiescin Q6 sulfhydryl oxidase 1 (QSOX1), transcript variant 2, mRNA.	1.59561	2.37683	1.9e-07	0	4.936e-06	4e-09
ILMN_1722632	FLJ41170	440200	Homo sapiens FLJ41170 protein (FLJ41170), mRNA.	8.81338	2.42988	0	1.39e-05	1.2e-08	0.000108566
ILMN_1708510	NFATC2IP	84901	Homo sapiens nuclear factor of activated T-cells, cytoplasmic, calcineurin-dependent 2 interacting protein (NFATC2IP), mRNA.	5.6307	1.30139	0.00599755	0.640085	0.027949	0.802552
ILMN_1671935	LOC646103	646103	PREDICTED: Homo sapiens similar to TBP-associated factor 11 (LOC646103), mRNA.	5.65931	2.64915	0.00415369	0.0819651	0.0207588	0.196238
ILMN_1857522	LOC731714	731714	PREDICTED: Homo sapiens hypothetical protein LOC731714 (LOC731714), mRNA.	1.05341	3.14842	0.679343	3.4e-06	0.831686	3.1746e-05
ILMN_1817816			Homo sapiens cDNA clone IMAGE:4825254	3.3934	2.60941	0.0136992	0.0433155	0.0538757	0.117944
ILMN_1694269	FLJ10996	54520	Homo sapiens hypothetical protein FLJ10996 (FLJ10996), mRNA.	3.42074	6.4434	3e-08	0	1.05e-06	1e-08
ILMN_1682864	SPSB3	90864	Homo sapiens splA/ryanodine receptor domain and SOCS box containing 3 (SPSB3), mRNA.	1.6586	2.24735	7.999e-05	5.5e-07	0.000783909	6.482e-06
ILMN_1713235	MGC12965	374408	Homo sapiens similar to Cytochrome c, somatic (MGC12965), mRNA.	15.5803	17.5331	2e-08	1e-08	6.69e-07	2.13e-07
ILMN_2221014	BAG4	9530	Homo sapiens BCL2-associated athanogene 4 (BAG4), mRNA.	1.61996	2.01233	0.0209504	0.00153825	0.0752971	0.00687479
ILMN_1711139	VPS37A	137492	Homo sapiens vacuolar protein sorting 37 homolog A (S. cerevisiae) (VPS37A), mRNA.	1.70074	2.18456	6.138e-05	1.04e-06	0.000629376	1.1272e-05
ILMN_1792726	TDRKH	11022	Homo sapiens tudor and KH domain containing (TDRKH), transcript variant 3, mRNA.	5.29688	7.15637	0.00056301	9.053e-05	0.00400408	0.000568265
ILMN_1667134	LOC645099	645099	PREDICTED: Homo sapiens hypothetical protein LOC645099, transcript variant 2 (LOC645099), mRNA.	1.94875	2.7156	0.00176468	5.223e-05	0.0103507	0.000350935
ILMN_1709763	C4orf51	646603	Homo sapiens chromosome 4 open reading frame 51 (C4orf51), mRNA.	6.78381	2.02462	0.0291006	0.374741	0.0972173	0.58247
ILMN_1806304	ENTPD4	9583	Homo sapiens ectonucleoside triphosphate diphosphohydrolase 4 (ENTPD4), mRNA.	1.38468	2.1303	0.00039428	5e-08	0.00297347	8.79e-07
ILMN_1667295	VASN	114990	Homo sapiens vasorin (VASN), mRNA.	1.58589	2.34228	6e-08	0	1.806e-06	1e-09
ILMN_1913759			BX098778 NCI_CGAP_Pr28 Homo sapiens cDNA clone IMAGp998P105226, mRNA sequence	3.40011	5.55676	0.0366415	0.0061184	0.116328	0.0229085
ILMN_1770822	RPS6KA3	6197	PREDICTED: Homo sapiens ribosomal protein S6 kinase, 90kDa, polypeptide 3, transcript variant 3 (RPS6KA3), mRNA.	2.08193	1.70782	3.607e-05	0.00064565	0.000402729	0.00320544
ILMN_1676285	DHX9	1660	Homo sapiens DEAH (Asp-Glu-Ala-His) box polypeptide 9 (DHX9), mRNA.	2.2805	1.97675	0.00616623	0.0183474	0.0285523	0.0580075
ILMN_1777461	CCR2	1231	Homo sapiens chemokine (C-C motif) receptor 2 (CCR2), transcript variant B, mRNA.	4.72848	-1.0185	1e-08	0.8915	2.54e-07	0.951089
ILMN_1669215	SRPK2	6733	Homo sapiens SFRS protein kinase 2 (SRPK2), transcript variant 1, mRNA.	2.67069	2.90758	0.0029597	0.00162052	0.0157887	0.00720481
ILMN_1788251	SNN	8303	Homo sapiens stannin (SNN), mRNA.	-1.05804	2.88837	0.807848	0.00015075	0.908287	0.000895337
ILMN_1809167	FLJ37228	285264	PREDICTED: Homo sapiens hypothetical protein FLJ37228 (FLJ37228), mRNA.	4.45514	3.96601	3.1e-07	2.65e-06	7.304e-06	2.5502e-05
ILMN_1852078			ot37d03.s1 Soares_testis_NHT Homo sapiens cDNA clone IMAGE:1618949 3, mRNA sequence	2.13108	2.16052	0.00580375	0.011518	0.0272201	0.0392474
ILMN_3205924	LOC651198	651198	PREDICTED: Homo sapiens similar to hCG2036706 (LOC651198), mRNA.	5.2895	7.46261	0.00043118	7.877e-05	0.00320575	0.000502697
ILMN_1746309	LOC389791	389791	Homo sapiens hypothetical gene supported by AK094537 (LOC389791), mRNA.	2.568	3.35927	8.834e-05	6.57e-06	0.000850122	5.6356e-05
ILMN_2196588	C18orf32	497661	Homo sapiens chromosome 18 open reading frame 32 (C18orf32), mRNA.	2.64016	2.46128	0.00072089	0.00130617	0.00493485	0.00596527
ILMN_1903651			BX417275 Homo sapiens PLACENTA Homo sapiens cDNA clone CS0DE007YI01 5-PRIME, mRNA sequence	2.24185	2.10417	0.00023733	0.0004078	0.00194582	0.00214259
ILMN_1693477	NBPF1	55672	PREDICTED: Homo sapiens neuroblastoma breakpoint family, member 1, transcript variant 14 (NBPF1), mRNA.	2.21402	1.09857	0.00533719	0.649917	0.0254224	0.810051
ILMN_1660654	CDCA2	157313	Homo sapiens cell division cycle associated 2 (CDCA2), mRNA.	1.40556	2.01705	0.00978827	2.924e-05	0.041277	0.000209925
ILMN_1653106	LOC650677	650677	PREDICTED: Homo sapiens hypothetical protein LOC650676, transcript variant 3 (LOC650677), mRNA.	2.09054	1.27075	0.00162543	0.180673	0.00969137	0.354272
ILMN_1795930	PTGER4	5734	Homo sapiens prostaglandin E receptor 4 (subtype EP4) (PTGER4), mRNA.	8.61578	3.09306	4e-08	8.847e-05	1.194e-06	0.000556957
ILMN_1664698	UNC119	9094	Homo sapiens unc-119 homolog (C. elegans) (UNC119), transcript variant 2, mRNA.	1.65646	2.2122	4.51e-06	8e-08	6.9491e-05	1.218e-06
ILMN_2335072	TAF1C	9013	Homo sapiens TATA box binding protein (TBP)-associated factor, RNA polymerase I, C, 110kDa (TAF1C), transcript variant 2, mRNA.	2.76749	2.88037	0.00899644	0.00829191	0.0386192	0.0297135
ILMN_1751120	HIST1H4H	8365	Homo sapiens histone cluster 1, H4h (HIST1H4H), mRNA.	25.514	122.312	0	0	0	0
ILMN_1802096	ABTB1	80325	Homo sapiens ankyrin repeat and BTB (POZ) domain containing 1 (ABTB1), transcript variant 1, mRNA.	9.13734	14.7209	0	0	0	0
ILMN_1773236	LOC163233	163233	PREDICTED: Homo sapiens similar to Zinc finger protein 93 (Zinc finger protein HTF34) (LOC163233), mRNA.	4.30715	1.09573	0.00848658	0.849161	0.0368721	0.929366
ILMN_1779010	MAP3K3	4215	Homo sapiens mitogen-activated protein kinase kinase kinase 3 (MAP3K3), transcript variant 1, mRNA.	2.43466	4.70583	4.829e-05	1.1e-07	0.000515302	1.651e-06
ILMN_2150284	RNPC3	55599	Homo sapiens RNA-binding region (RNP1, RRM) containing 3 (RNPC3), mRNA.	2.12463	2.30461	0.00222755	0.00116443	0.0125389	0.00540028
ILMN_1654032	ZER1	10444	Homo sapiens zer-1 homolog (C. elegans) (ZER1), mRNA.	1.83408	2.4289	0.00545284	0.00027804	0.0258536	0.00153369
ILMN_1766803	TUBGCP6	85378	Homo sapiens tubulin, gamma complex associated protein 6 (TUBGCP6), mRNA.	1.67944	2.20387	2.255e-05	6e-08	0.000270092	9.61e-07
ILMN_1688246	LOC642852	642852	PREDICTED: Homo sapiens hypothetical LOC642852 (LOC642852), mRNA.	1.46212	2.1704	0.00015562	7e-08	0.00136484	1.142e-06
ILMN_1673282	LAMP2	3920	Homo sapiens lysosomal-associated membrane protein 2 (LAMP2), transcript variant LAMP2A, mRNA.	1.60798	2.66119	7.1e-07	0	1.4861e-05	3e-09
ILMN_3201663	LOC645231	645231	PREDICTED: Homo sapiens misc_RNA (LOC645231), miscRNA.	16.8904	15.4931	1e-08	2e-08	2.87e-07	3.22e-07
ILMN_1781761	ENPP4	22875	Homo sapiens ectonucleotide pyrophosphatase/phosphodiesterase 4 (putative function) (ENPP4), mRNA.	1.83684	4.02524	0	0	1.99e-07	0
ILMN_3230517	LOC100131514	100131514	PREDICTED: Homo sapiens similar to intestinal mucin MUC3B (LOC100131514), partial mRNA.	2.13407	5.96926	0.0849334	0.00059164	0.217624	0.00297124
ILMN_2064150	PRRG2	5639	Homo sapiens proline rich Gla (G-carboxyglutamic acid) 2 (PRRG2), mRNA.	1.27475	6.53874	0.292046	3.9e-07	0.508386	4.775e-06
ILMN_2081465	APLP2	334	Homo sapiens amyloid beta (A4) precursor-like protein 2 (APLP2), mRNA.	2.87254	3.57902	0.00095599	0.00019119	0.00624609	0.00110485
ILMN_1805007	SEMA4F	10505	Homo sapiens sema domain, immunoglobulin domain (Ig), transmembrane domain (TM) and short cytoplasmic domain, (semaphorin) 4F (SEMA4F), mRNA.	1.42414	2.35744	5.522e-05	0	0.000577498	6e-08
ILMN_1756022	HIST1H2AM	8336	Homo sapiens histone cluster 1, H2am (HIST1H2AM), mRNA.	1.3257	2.57918	0.0453568	2.54e-06	0.136706	2.4577e-05
ILMN_2262177	SULT1A3	6818	Homo sapiens sulfotransferase family, cytosolic, 1A, phenol-preferring, member 3 (SULT1A3), transcript variant 1, mRNA.	2.58852	2.61602	0.00985697	0.0113868	0.0414964	0.038885
ILMN_1802974	ZNF572	137209	Homo sapiens zinc finger protein 572 (ZNF572), mRNA.	6.95748	6.34012	5.402e-05	0.0002572	0.000565804	0.00143244
ILMN_2060212	TBC1D24	57465	Homo sapiens TBC1 domain family, member 24 (TBC1D24), mRNA. XM_945422	1.46367	2.56893	0.154176	0.00201862	0.332138	0.00871121
ILMN_3190465	LOC100129455	100129455	PREDICTED: Homo sapiens hypothetical protein LOC100129455 (LOC100129455), mRNA.	3.36792	4.78182	9.8e-07	2.2e-07	1.9412e-05	2.91e-06
ILMN_1737992	CRAT	1384	Homo sapiens carnitine acetyltransferase (CRAT), nuclear gene encoding mitochondrial protein, transcript variant 1, mRNA.	1.40275	2.63211	0.121007	0.00037021	0.280944	0.00196717
ILMN_1696587	LRP1B	53353	Homo sapiens low density lipoprotein-related protein 1B (deleted in tumors) (LRP1B), mRNA.	2.32686	-1.10615	0.00019538	0.515979	0.00164849	0.708688
ILMN_1813503	SEMA6C	10500	Homo sapiens sema domain, transmembrane domain (TM), and cytoplasmic domain, (semaphorin) 6C (SEMA6C), mRNA.	1.42088	16.9434	4.07e-06	0	6.3634e-05	0
ILMN_2262930	MAPK8IP2	23542	Homo sapiens mitogen-activated protein kinase 8 interacting protein 2 (MAPK8IP2), transcript variant 1, mRNA.	5.83579	2.36849	0.0001943	0.0233223	0.00164343	0.0707941
ILMN_3245452	FAM149B1	317662	Homo sapiens family with sequence similarity 149, member B1 (FAM149B1), mRNA.	2.3377	3.19266	0	0	3e-09	0
ILMN_1668256	LOC649255	649255	PREDICTED: Homo sapiens hypothetical LOC649255 (LOC649255), mRNA.	1.01966	11.3423	0.89	0	0.94984	6e-09
ILMN_2195319	PDE6A	5145	Homo sapiens phosphodiesterase 6A, cGMP-specific, rod, alpha (PDE6A), mRNA.	5.27057	1.16341	2.3e-06	0.443336	3.9698e-05	0.64785
ILMN_2367172	AMACR	23600	Homo sapiens alpha-methylacyl-CoA racemase (AMACR), transcript variant 2, mRNA.	1.89752	3.91892	0.201454	0.0130479	0.398521	0.0435448
ILMN_1805404	GRIN1	2902	Homo sapiens glutamate receptor, ionotropic, N-methyl D-aspartate 1 (GRIN1), transcript variant NR1-2, mRNA.	2.49986	1.02684	4.27e-06	0.842611	6.6467e-05	0.926052
ILMN_1686165	KRT126P	643865	PREDICTED: Homo sapiens keratin 126 pseudogene (KRT126P), mRNA.	3.349	2.51495	0.00064984	0.00241032	0.0045204	0.0101925
ILMN_1792455	TMEM158	25907	Homo sapiens transmembrane protein 158 (TMEM158), mRNA.	1.50543	3.49855	2.16e-06	0	3.7578e-05	0
ILMN_1801303	AMY2A	279	Homo sapiens amylase, alpha 2A (pancreatic) (AMY2A), mRNA.	1.82449	2.29589	0.00448486	0.00038036	0.0220988	0.00201293
ILMN_2148360	ADAM10	102	Homo sapiens ADAM metallopeptidase domain 10 (ADAM10), mRNA.	2.38808	2.66826	6.458e-05	1.956e-05	0.000658101	0.000147007
ILMN_1672828	PRB1	5542	Homo sapiens proline-rich protein BstNI subfamily 1 (PRB1), transcript variant 2, mRNA.	5.50919	6.4883	0.0084978	0.00354017	0.0369106	0.014241
ILMN_1690646	SATB1	6304	Homo sapiens SATB homeobox 1 (SATB1), mRNA.	1.10438	2.08901	0.596062	0.00188606	0.774803	0.00821347
ILMN_2283726	SPATA7	55812	Homo sapiens spermatogenesis associated 7 (SPATA7), transcript variant 1, mRNA.	1.84373	2.69814	0.00075316	7.77e-06	0.00511068	6.5264e-05
ILMN_1802414	CA13	377677	Homo sapiens carbonic anhydrase XIII (CA13), mRNA.	3.16659	1.98834	3.849e-05	0.00404615	0.000424041	0.0160164
ILMN_1734267	ZNF587	84914	Homo sapiens zinc finger protein 587 (ZNF587), mRNA.	11.0753	4.99967	1.4e-07	6.057e-05	3.914e-06	0.000399096
ILMN_1778599	SP140	11262	Homo sapiens SP140 nuclear body protein (SP140), transcript variant 1, mRNA.	1.05637	5.69731	0.843278	4.792e-05	0.926463	0.000324801
ILMN_2150187	KCTD18	130535	Homo sapiens potassium channel tetramerisation domain containing 18 (KCTD18), mRNA.	1.75825	2.72984	0.00394134	3.769e-05	0.0198802	0.000262385
ILMN_1801491	SLC26A2	1836	Homo sapiens solute carrier family 26 (sulfate transporter), member 2 (SLC26A2), mRNA.	2.03793	1.94882	0.00076422	0.00141726	0.00517384	0.00640707
ILMN_2348243	STRADA	92335	Homo sapiens STE20-related kinase adaptor alpha (STRADA), transcript variant 1, mRNA.	1.39348	2.2048	0.0324999	6.947e-05	0.105893	0.000450159
ILMN_3310151	MIR1909	100302210	Homo sapiens microRNA 1909 (MIR1909), microRNA.	3.22234	6.77996	0.00091315	4.64e-06	0.00600762	4.1512e-05
ILMN_1853167			UI-H-DI0-auw-h-24-0-UI.s1 NCI_CGAP_DI0 Homo sapiens cDNA clone IMAGE:5875271 3, mRNA sequence	1.1572	4.98873	0.556419	7.047e-05	0.746652	0.000455983
ILMN_1803834	LOC653352	653352	PREDICTED: Homo sapiens similar to eukaryotic translation initiation factor 3, subunit 8, transcript variant 4 (LOC653352), mRNA.	3.74084	-1.90626	0.00201431	0.0798189	0.0115656	0.192218
ILMN_1692715	H2AFB3	83740	Homo sapiens H2A histone family, member B3 (H2AFB3), mRNA.	1.10411	2.42656	0.327705	6.67e-06	0.5455	5.707e-05
ILMN_1817220			CR744189 NCI_CGAP_Kid11 Homo sapiens cDNA clone IMAGp971M1891 ; IMAGE:2161000 5, mRNA sequence	1.15388	5.85964	0.318611	2e-08	0.536456	3.9e-07
ILMN_3247636	SCARNA14	692149	Homo sapiens small Cajal body-specific RNA 14 (SCARNA14), guide RNA.	3.44674	5.42574	9.5e-07	3e-08	1.9003e-05	4.54e-07
ILMN_1794968	LRRC28	123355	Homo sapiens leucine rich repeat containing 28 (LRRC28), mRNA.	1.6078	2.28608	0.00070396	3.32e-06	0.00483859	3.1069e-05
ILMN_1806115	LOC653623	653623	PREDICTED: Homo sapiens similar to caspase recruitment domain family, member 11 (LOC653623), mRNA.	7.5978	1.03276	0	0.55328	0	0.737795
ILMN_2226917	KIAA0247	9766	Homo sapiens KIAA0247 (KIAA0247), mRNA.	1.9641	4.25306	0.00067055	2.9e-07	0.00464264	3.793e-06
ILMN_1705392	SMAD1	4086	Homo sapiens SMAD family member 1 (SMAD1), transcript variant 2, mRNA.	3.79622	1.23521	1.2e-07	0.0908822	3.334e-06	0.212806
ILMN_1749755	LOC284428	284428	PREDICTED: Homo sapiens similar to methyl-CpG binding domain protein 3-like 2 (LOC284428), mRNA.	5.43566	1.25233	7.6e-07	0.282849	1.5774e-05	0.484798
ILMN_3201643	LOC100133019	100133019	PREDICTED: Homo sapiens similar to hCG1983765 (LOC100133019), mRNA.	10.6622	9.26868	2.74e-06	8.13e-06	4.5749e-05	6.798e-05
ILMN_1717265	FLJ37078	222183	Homo sapiens hypothetical protein FLJ37078 (FLJ37078), mRNA.	3.62405	2.44214	2.66e-06	7.628e-05	4.4712e-05	0.000488841
ILMN_1654518	LRCH4	4034	Homo sapiens leucine-rich repeats and calponin homology (CH) domain containing 4 (LRCH4), mRNA.	1.90443	2.13429	0.00103559	0.00029744	0.00666492	0.00162688
ILMN_1787885	NUDT18	79873	Homo sapiens nudix (nucleoside diphosphate linked moiety X)-type motif 18 (NUDT18), mRNA.	1.7696	2.74716	0	0	1.38e-07	0
ILMN_1815062	LOC645777	645777	PREDICTED: Homo sapiens hypothetical protein LOC645777 (LOC645777), mRNA.	1.3878	3.27188	0.0448651	4.47e-06	0.135578	4.0158e-05
ILMN_2398847	ARHGAP17	55114	Homo sapiens Rho GTPase activating protein 17 (ARHGAP17), transcript variant 2, mRNA.	1.72919	2.13752	5.272e-05	7.4e-07	0.00055421	8.395e-06
ILMN_1778951	C6orf203	51250	Homo sapiens chromosome 6 open reading frame 203 (C6orf203), mRNA.	2.12099	2.57965	6.585e-05	6.21e-06	0.000667961	5.3619e-05
ILMN_1762766	PTPRA	5786	Homo sapiens protein tyrosine phosphatase, receptor type, A (PTPRA), transcript variant 2, mRNA.	1.53975	2.38189	0.00013796	7e-08	0.00123482	1.158e-06
ILMN_3246935	SNORA74B	677841	Homo sapiens small nucleolar RNA, H/ACA box 74B (SNORA74B), small nucleolar RNA.	1.06426	3.96454	0.353313	0	0.571565	4e-09
ILMN_1663142	CLEC12A	160364	Homo sapiens C-type lectin domain family 12, member A (CLEC12A), transcript variant 2, mRNA.	6.04334	1.0842	0.00041083	0.830087	0.00308155	0.919483
ILMN_1739583	ROCK1	6093	Homo sapiens Rho-associated, coiled-coil containing protein kinase 1 (ROCK1), mRNA.	2.76203	3.1432	0.0120916	0.00590683	0.048782	0.0222148
ILMN_2063584	CLIC4	25932	Homo sapiens chloride intracellular channel 4 (CLIC4), nuclear gene encoding mitochondrial protein, mRNA.	2.6547	3.18898	0.00211852	0.00066349	0.0120411	0.0032833
ILMN_1773459	SOX11	6664	Homo sapiens SRY (sex determining region Y)-box 11 (SOX11), mRNA.	1.76638	2.42823	9e-07	0	1.8155e-05	1.06e-07
ILMN_1778168	ELMO2	63916	Homo sapiens engulfment and cell motility 2 (ELMO2), transcript variant 2, mRNA.	4.4979	13.1429	0.00033594	1.5e-06	0.00261094	1.5543e-05
ILMN_1752009	NANOS1	340719	Homo sapiens nanos homolog 1 (Drosophila) (NANOS1), mRNA.	6.46171	9.01295	0.00043131	9.871e-05	0.0032062	0.000613492
ILMN_1675878	LOC285359	285359	Homo sapiens phosducin-like 3 pseudogene (LOC285359) on chromosome 3.	6.06544	9.12691	6.17e-06	6.4e-07	9.0747e-05	7.419e-06
ILMN_1651949	SCYL3	57147	Homo sapiens SCY1-like 3 (S. cerevisiae) (SCYL3), transcript variant 1, mRNA.	2.71384	3.26572	0.00059519	0.00013354	0.00419683	0.000801933
ILMN_1713422	ST18	9705	Homo sapiens suppression of tumorigenicity 18 (breast carcinoma) (zinc finger protein) (ST18), mRNA.	3.32456	-1.02323	2.34e-06	0.862799	4.0161e-05	0.936581
ILMN_1686387	PYCRL	65263	Homo sapiens pyrroline-5-carboxylate reductase-like (PYCRL), mRNA.	1.81522	2.28705	0.0163466	0.00208584	0.0619599	0.00897185
ILMN_1702257	ATP4B	496	PREDICTED: Homo sapiens ATPase, H+/K+ exchanging, beta polypeptide (ATP4B), mRNA.	4.83411	-1.73366	5.4e-07	0.00480491	1.1565e-05	0.0185725
ILMN_1729644	LOC643008	643008	PREDICTED: Homo sapiens PP12104, transcript variant 1 (LOC643008), mRNA.	3.38243	1.05377	0.00259273	0.8726	0.0141714	0.941421
ILMN_1671152	LOC649801	649801	PREDICTED: Homo sapiens similar to cell division cycle 10 isoform 1 (LOC649801), mRNA.	7.84084	8.2799	1.3e-07	1.8e-07	3.508e-06	2.487e-06
ILMN_2283597	FAM134B	54463	Homo sapiens family with sequence similarity 134, member B (FAM134B), transcript variant 1, mRNA.	1.72142	5.55976	0.0151519	4.1e-07	0.0583999	5.019e-06
ILMN_1686852	LOC401002	401002	PREDICTED: Homo sapiens similar to single-stranded DNA-binding protein isoform a (LOC401002), mRNA.	2.02803	4.82178	0.103439	0.00151706	0.251028	0.00679395
ILMN_1670398	BCR	613	Homo sapiens breakpoint cluster region (BCR), transcript variant 1, mRNA.	3.16393	2.99053	2e-08	1e-08	6.35e-07	1.28e-07
ILMN_2173294	FLJ10916	55258	Homo sapiens hypothetical protein FLJ10916 (FLJ10916), mRNA.	1.66911	2.02525	0.00317016	0.00025042	0.0166988	0.00140036
ILMN_1736577	ZNF688	146542	Homo sapiens zinc finger protein 688 (ZNF688), transcript variant 2, mRNA.	2.65522	-1.22523	0.00127025	0.405544	0.00792718	0.612425
ILMN_1679133	SERPINB1	1992	Homo sapiens serpin peptidase inhibitor, clade B (ovalbumin), member 1 (SERPINB1), mRNA.	1.98663	3.26274	0	0	4e-09	0
ILMN_1750278	FTHL12	2504	Homo sapiens ferritin, heavy polypeptide-like 12 (FTHL12) on chromosome 9.	2.14528	2.40799	3e-08	1e-08	1.031e-06	1.91e-07
ILMN_1669605	LOC646609	646609	PREDICTED: Homo sapiens similar to Chloride intracellular channel protein 4 (Intracellular chloride ion channel protein p64H1) (LOC646609), mRNA.	-1.00818	2.65785	0.980057	0.00598205	0.991221	0.0224638
ILMN_1684006	LOC650812	650812	PREDICTED: Homo sapiens hypothetical protein LOC650812 (LOC650812), mRNA.	2.5889	7.33692	0.00371407	2.01e-06	0.018952	2.0012e-05
ILMN_1784364	STARD5	80765	Homo sapiens StAR-related lipid transfer (START) domain containing 5 (STARD5), mRNA.	1.28692	2.37582	0.112378	5.461e-05	0.266543	0.000364773
ILMN_1661783	LOC643169	643169	PREDICTED: Homo sapiens hypothetical protein LOC643169 (LOC643169), mRNA.	1.21562	7.03274	0.359079	1.31e-06	0.577217	1.3811e-05
ILMN_1683959	MED13L	23389	Homo sapiens mediator complex subunit 13-like (MED13L), mRNA.	4.51559	4.06173	0.00271365	0.00446931	0.0147015	0.0174477
ILMN_1692834	C1orf26	54823	Homo sapiens chromosome 1 open reading frame 26 (C1orf26), mRNA.	3.67293	3.65946	1.2e-07	1.2e-07	3.339e-06	1.788e-06
ILMN_1688489	BIRC1	4671	PREDICTED: Homo sapiens baculoviral IAP repeat-containing 1 (BIRC1), mRNA.	4.98274	-1.32017	0.00038747	0.39648	0.00293003	0.604096
ILMN_3194300	FAM115B	653199	PREDICTED: Homo sapiens family with sequence similarity 115, member B (FAM115B), mRNA.	7.26036	7.36076	4e-07	8.2e-07	9.11e-06	9.136e-06
ILMN_1889767			UI-H-BW0-ajt-a-09-0-UI.s1 NCI_CGAP_Sub6 Homo sapiens cDNA clone IMAGE:2732825 3, mRNA sequence	3.93407	8.77373	1e-08	0	2.62e-07	1e-09
ILMN_1662023	KLF7	8609	Homo sapiens Kruppel-like factor 7 (ubiquitous) (KLF7), mRNA.	5.02101	5.7526	0.00128177	0.00067319	0.00798945	0.00332367
ILMN_1822990			Homo sapiens cDNA clone IMAGE:5266464	2.84776	1.04615	3.68e-06	0.683598	5.849e-05	0.833073
ILMN_1735038	MARCH3	115123	Homo sapiens membrane-associated ring finger (C3HC4) 3 (MARCH3), mRNA.	1.62635	5.45038	0.0804854	7.87e-06	0.209298	6.6017e-05
ILMN_1782385	POLR2A	5430	Homo sapiens polymerase (RNA) II (DNA directed) polypeptide A, 220kDa (POLR2A), mRNA.	1.46585	2.0992	1e-08	0	3.89e-07	0
ILMN_1804611	C12orf23	90488	Homo sapiens chromosome 12 open reading frame 23 (C12orf23), mRNA.	4.46209	5.01654	9e-08	4e-08	2.649e-06	6.74e-07
ILMN_2124082	PPP2R5B	5526	Homo sapiens protein phosphatase 2, regulatory subunit B', beta isoform (PPP2R5B), mRNA.	2.20218	12.099	1.508e-05	0	0.000192462	1e-09
ILMN_3240795	POTEH	23784	Homo sapiens POTE ankyrin domain family, member H (POTEH), mRNA.	1.654	8.86795	0.225029	0.00017342	0.429034	0.00101167
ILMN_1720656	MAPK14	1432	Homo sapiens mitogen-activated protein kinase 14 (MAPK14), transcript variant 3, mRNA.	5.55678	-1.03964	1.012e-05	0.871419	0.000137406	0.940717
ILMN_3203189	LOC100133591	100133591	PREDICTED: Homo sapiens similar to MAP kinase kinase 3b (LOC100133591), mRNA.	9.70116	1.0895	0	0.144342	0	0.301243
ILMN_1913475			MGC9.7.1.1.1.D02.R.1 NIH_MGC_331 Homo sapiens cDNA clone MGC9.7.1.1.1.D02, mRNA sequence	5.459	-1.09028	2e-08	0.459134	6.1e-07	0.661208
ILMN_3207722	LOC442181	442181	PREDICTED: Homo sapiens misc_RNA (LOC442181), miscRNA.	6.49562	2.99574	0.00020699	0.00915417	0.0017304	0.0323358
ILMN_2183216	TTRAP	51567	Homo sapiens TRAF and TNF receptor associated protein (TTRAP), mRNA.	12.0763	9.29938	7.252e-05	0.00035848	0.000721539	0.00191256
ILMN_1665117	C6orf89	221477	Homo sapiens chromosome 6 open reading frame 89 (C6orf89), mRNA.	3.6822	5.13181	1.36e-06	1e-07	2.5436e-05	1.475e-06
ILMN_2068991	TBC1D3G	654341	Homo sapiens TBC1 domain family, member 3G (TBC1D3G), mRNA.	1.44631	2.36305	0.0449516	0.00011275	0.13577	0.000691089
ILMN_2390859	NFKB2	4791	Homo sapiens nuclear factor of kappa light polypeptide gene enhancer in B-cells 2 (p49/p100) (NFKB2), transcript variant 2, mRNA.	3.48014	1.05069	5e-08	0.712231	1.607e-06	0.85122
ILMN_1840283			BX111610 Soares_NFL_T_GBC_S1 Homo sapiens cDNA clone IMAGp998C204515, mRNA sequence	5.33612	8.217	0.00536157	0.00103682	0.0255105	0.00487193
ILMN_1752455	DOCK5	80005	Homo sapiens dedicator of cytokinesis 5 (DOCK5), mRNA.	8.52726	7.87146	0	0	1.2e-08	6e-09
ILMN_1700160	LOC644351	644351	PREDICTED: Homo sapiens similar to SET domain and mariner transposase fusion gene (LOC644351), mRNA.	2.67222	-1.15464	0.00092415	0.519849	0.00607241	0.711685
ILMN_1747709	LOC654203	654203	PREDICTED: Homo sapiens similar to polycythemia rubra vera 1 (LOC654203), mRNA.	2.92869	3.14602	4.49e-06	4.44e-06	6.934e-05	3.9978e-05
ILMN_2061435	MEG3	55384	Homo sapiens maternally expressed 3 (non-protein coding) (MEG3), transcript variant 1, non-coding RNA. XR_001346-XR_001372	1.51136	2.01788	6.583e-05	1e-07	0.000667925	1.469e-06
ILMN_1736817	LOC642118	642118	PREDICTED: Homo sapiens similar to TAF11 RNA polymerase II, TATA box binding protein (TBP)-associated factor (LOC642118), mRNA.	-1.84316	2.75772	0.150486	0.0247723	0.326731	0.0743984
ILMN_2388177	SPATA7	55812	Homo sapiens spermatogenesis associated 7 (SPATA7), transcript variant 1, mRNA.	2.02046	2.40148	1.08e-06	8e-08	2.111e-05	1.295e-06
ILMN_1682894	TMEM191B	728229	PREDICTED: Homo sapiens transmembrane protein 191B, transcript variant 2 (TMEM191B), mRNA.	1.09126	6.29774	0.780841	2.878e-05	0.892468	0.00020702
ILMN_1859007			wf40a08.x1 Soares_NFL_T_GBC_S1 Homo sapiens cDNA clone IMAGE:2358038 3 similar to contains Alu repetitive element;, mRNA sequence	2.12843	3.00933	0.0144194	0.00199914	0.0561944	0.00863503
ILMN_3247190	LOC100131438	100131438	PREDICTED: Homo sapiens similar to Matrix-remodelling-associated protein 6 (LOC100131438), mRNA.	-1.21818	4.42892	0.0136077	0	0.0535828	1e-09
ILMN_2148469	RASL11B	65997	Homo sapiens RAS-like, family 11, member B (RASL11B), mRNA.	2.41917	-2.52856	0	1e-08	8.7e-08	1.37e-07
ILMN_2211030	SPANXB1	728695	Homo sapiens SPANX family, member B1 (SPANXB1), mRNA.	2.07079	2.22823	0.00309808	0.00154425	0.0164012	0.00689939
ILMN_1655905	DEFB131	644414	Homo sapiens defensin, beta 131 (DEFB131), mRNA.	2.5962	5.12059	0.00878966	0.00017657	0.0378931	0.00102817
ILMN_1734483	BSDC1	55108	Homo sapiens BSD domain containing 1 (BSDC1), mRNA.	1.49879	2.03423	7.6e-07	0	1.5684e-05	2.3e-08
ILMN_2406304	PDZRN3	23024	Homo sapiens PDZ domain containing ring finger 3 (PDZRN3), mRNA.	1.91551	2.68553	0.000118	1.57e-06	0.0010843	1.6099e-05
ILMN_1783910	TRAF6	7189	Homo sapiens TNF receptor-associated factor 6 (TRAF6), transcript variant 1, mRNA.	2.1833	2.81269	0.00034541	3.436e-05	0.00266736	0.000242071
ILMN_1696397	LOC652833	652833	PREDICTED: Homo sapiens similar to hydrocephalus inducing (LOC652833), mRNA.	3.34139	2.38928	0.0005017	0.0103938	0.00363305	0.036
ILMN_2200210	GJA10	84694	Homo sapiens gap junction protein, alpha 10, 62kDa (GJA10), mRNA.	-1.03181	4.42079	0.82024	2.7e-07	0.914829	3.549e-06
ILMN_2077858	SIRT7	51547	Homo sapiens sirtuin (silent mating type information regulation 2 homolog) 7 (S. cerevisiae) (SIRT7), mRNA.	1.58165	2.23658	0.00056815	2.27e-06	0.00403397	2.2279e-05
ILMN_1914645			BX099157 Soares_NFL_T_GBC_S1 Homo sapiens cDNA clone IMAGp998M043714, mRNA sequence	3.00481	2.07174	7.51e-06	0.00034527	0.000107007	0.0018519
ILMN_3185784	LOC100125556	100125556	Homo sapiens family with sequence similarity 86, member A pseudogene (LOC100125556), transcript variant 2, non-coding RNA.	2.80206	2.25379	0.00051614	0.00318853	0.00371773	0.0129944
ILMN_1728768	LOC643420	643420	PREDICTED: Homo sapiens similar to hect domain and RLD 2 (LOC643420), mRNA.	4.35789	1.52618	0	4.28e-06	0	3.8763e-05
ILMN_2189314	HDGFL1	154150	Homo sapiens hepatoma derived growth factor-like 1 (HDGFL1), mRNA.	-1.20835	4.44856	0.557272	0.00036363	0.747299	0.00193721
ILMN_1833415	LOC730877	730877	PREDICTED: Homo sapiens hypothetical protein LOC730877 (LOC730877), mRNA.	8.28122	4.17725	1e-08	8.9e-07	3.4e-07	9.848e-06
ILMN_1654792	C8orf15	439940	Homo sapiens chromosome 8 open reading frame 15 (C8orf15), mRNA.	2.35517	2.32158	0.0027794	0.00312878	0.0149908	0.0127806
ILMN_1905527			603082548F1 NIH_MGC_120 Homo sapiens cDNA clone IMAGE:5221883 5, mRNA sequence	-1.17015	6.3527	0.440592	9.2e-07	0.652137	1.0106e-05
ILMN_1661376	GRIK2	2898	Homo sapiens glutamate receptor, ionotropic, kainate 2 (GRIK2), transcript variant 1, mRNA.	1.53787	2.63123	0.0270704	8.86e-05	0.0920231	0.000557631
ILMN_1805972	LOC643075	643075	PREDICTED: Homo sapiens hypothetical protein LOC643075 (LOC643075), mRNA.	10.891	-1.05437	0	0.741625	8.7e-08	0.871093
ILMN_2252554	MANBAL	63905	Homo sapiens mannosidase, beta A, lysosomal-like (MANBAL), transcript variant 1, mRNA.	-1.85267	3.74676	0.0986866	0.00123794	0.242731	0.00569373
ILMN_1683595	MBD1	4152	Homo sapiens methyl-CpG binding domain protein 1 (MBD1), transcript variant 2, mRNA.	1.27724	2.09317	0.016363	1.33e-06	0.0619972	1.3995e-05
ILMN_2357086	NETO1	81832	Homo sapiens neuropilin (NRP) and tolloid (TLL)-like 1 (NETO1), transcript variant 2, mRNA.	10.2889	4.67284	0	0	0	1e-09
ILMN_1805177	KIAA1772	80000	Homo sapiens KIAA1772 (KIAA1772), mRNA.	3.07275	12.7675	0	0	1.3e-08	0
ILMN_3281309	LOC100131850	100131850	PREDICTED: Homo sapiens hypothetical protein LOC100131850 (LOC100131850), mRNA.	2.52224	-2.58216	0.00189782	0.00276986	0.0110008	0.0114941
ILMN_1660655	SUGT1P	441394	PREDICTED: Homo sapiens suppressor of G2 allele of SKP1 pseudogene (S. cerevisiae) (SUGT1P), misc RNA.	5.64028	1.55196	0.00166324	0.317977	0.00986451	0.523796
ILMN_1694323	GLE1	2733	Homo sapiens GLE1 RNA export mediator homolog (yeast) (GLE1), transcript variant 1, mRNA.	-1.09466	4.71376	0.828686	0.00158082	0.919413	0.00704747
ILMN_1657111	C14orf78	113146	PREDICTED: Homo sapiens chromosome 14 open reading frame 78 (C14orf78), mRNA.	1.39369	2.54086	0.00722454	6e-07	0.0324525	6.976e-06
ILMN_2062001	HOOK3	84376	Homo sapiens hook homolog 3 (Drosophila) (HOOK3), mRNA.	1.98803	2.25238	0.00046039	0.00010332	0.0033739	0.000639455
ILMN_1760335	ADPRHL1	113622	Homo sapiens ADP-ribosylhydrolase like 1 (ADPRHL1), transcript variant 2, mRNA.	2.18413	1.96412	0.00105999	0.0031272	0.00679927	0.0127758
ILMN_1915090			UI-E-EJ0-ahs-k-21-0-UI.s1 UI-E-EJ0 Homo sapiens cDNA clone UI-E-EJ0-ahs-k-21-0-UI 3, mRNA sequence	-1.87127	4.42441	0.275149	0.0179146	0.488956	0.0568325
ILMN_3298829	LOC729505	729505	PREDICTED: Homo sapiens hypothetical LOC729505 (LOC729505), mRNA.	2.02577	1.61277	0.0003432	0.00637113	0.00265707	0.0237515
ILMN_1657958	LOC648264	648264	PREDICTED: Homo sapiens hypothetical protein LOC648264 (LOC648264), mRNA.	1.02595	2.04096	0.842688	0.00033885	0.926224	0.0018216
ILMN_1655625	GPATCH1	55094	Homo sapiens G patch domain containing 1 (GPATCH1), mRNA.	1.35591	6.11945	0.401167	9.271e-05	0.616859	0.000580694
ILMN_1847202			xj85h08.x1 Soares_NFL_T_GBC_S1 Homo sapiens cDNA clone IMAGE:2664063 3 similar to contains TAR1.t2 TAR1 repetitive element ;, mRNA sequence	2.72168	-1.77809	0.00528884	0.113106	0.0252557	0.251564
ILMN_1795025	NFX1	4799	Homo sapiens nuclear transcription factor, X-box binding 1 (NFX1), transcript variant 2, mRNA.	5.36589	1.1281	0	0.155969	2e-09	0.318417
ILMN_1802205	RHOB	388	Homo sapiens ras homolog gene family, member B (RHOB), mRNA.	2.03154	3.37359	0	0	7e-09	0
ILMN_1868908			BX101489 Soares_NFL_T_GBC_S1 Homo sapiens cDNA clone IMAGp998O165825, mRNA sequence	2.89394	-1.43657	0.00812798	0.320858	0.0356478	0.527221
ILMN_2383913	WDR33	55339	Homo sapiens WD repeat domain 33 (WDR33), transcript variant 2, mRNA.	2.05578	1.97229	4.4e-07	1.1e-06	9.711e-06	1.1851e-05
ILMN_1678982	LOC647766	647766	PREDICTED: Homo sapiens hypothetical LOC647766 (LOC647766), mRNA.	6.08179	1.18714	6.83e-06	0.491292	9.8741e-05	0.689025
ILMN_1715885	PTPN22	26191	Homo sapiens protein tyrosine phosphatase, non-receptor type 22 (lymphoid) (PTPN22), transcript variant 2, mRNA.	-1.65236	6.54509	0.373568	0.00425247	0.59115	0.0167184
ILMN_3244555	CTGLF5	728404	PREDICTED: Homo sapiens centaurin, gamma-like family, member 5 (CTGLF5), mRNA.	1.09767	4.2698	0.817948	0.00227521	0.91363	0.00969737
ILMN_1766176	RAP1A	5906	Homo sapiens RAP1A, member of RAS oncogene family (RAP1A), transcript variant 1, mRNA.	3.17626	2.57527	0.00015256	0.00070065	0.0013439	0.00344453
ILMN_1749424	C21orf122	84739	PREDICTED: Homo sapiens chromosome 21 open reading frame 122 (C21orf122), mRNA.	1.87713	3.1954	0.0100072	6.953e-05	0.0419623	0.000450508
ILMN_1774565	KAAG1	353219	Homo sapiens kidney associated antigen 1 (KAAG1), mRNA.	2.35008	-2.60225	0.00039027	4.133e-05	0.00294653	0.000284785
ILMN_1701551	ABCA6	23460	Homo sapiens ATP-binding cassette, sub-family A (ABC1), member 6 (ABCA6), mRNA.	3.14356	6.27035	7e-08	0	2.172e-06	1e-09
ILMN_3310840	MIR21	406991	Homo sapiens microRNA 21 (MIR21), microRNA.	1.04289	2.51192	0.714612	2.1e-07	0.853163	2.854e-06
ILMN_2258471	SLC30A5	64924	Homo sapiens solute carrier family 30 (zinc transporter), member 5 (SLC30A5), transcript variant 1, mRNA.	14.007	11.5205	8.19e-06	2.675e-05	0.000114643	0.00019433
ILMN_1849494			Homo sapiens clone 24841 mRNA sequence	12.9349	46.9981	0	0	0	0
ILMN_1784202	LOC644019	644019	PREDICTED: Homo sapiens similar to COBW domain containing 3, transcript variant 19 (LOC644019), mRNA.	1.09439	5.11879	0.714614	1.08e-05	0.853163	8.6937e-05
ILMN_2251784	NSF	4905	Homo sapiens N-ethylmaleimide-sensitive factor (NSF), mRNA.	1.89444	2.34007	0.00033025	2.206e-05	0.00257893	0.000163627
ILMN_1800152	KIAA1271	57506	Homo sapiens KIAA1271 protein (KIAA1271), mRNA.	3.08721	1.08196	0.00094248	0.797796	0.00617308	0.903088
ILMN_3234456	TSTD1	100131187	Homo sapiens thiosulfate sulfurtransferase (rhodanese)-like domain containing 1 (TSTD1), transcript variant 3, mRNA.	5.43076	1.10094	0.00198313	0.831712	0.0114184	0.920333
ILMN_2130525	TSPAN13	27075	Homo sapiens tetraspanin 13 (TSPAN13), mRNA.	2.47726	2.83103	7.5e-07	1.5e-07	1.5532e-05	2.154e-06
ILMN_3240490	LOC100131970	100131970	PREDICTED: Homo sapiens misc_RNA (LOC100131970), miscRNA.	6.65237	6.33244	0.00303106	0.00257529	0.0161059	0.010784
ILMN_2212878	ESM1	11082	Homo sapiens endothelial cell-specific molecule 1 (ESM1), mRNA.	3.39713	1.86695	0.0057045	0.108601	0.0268531	0.243778
ILMN_3236289	TIGIT	201633	Homo sapiens T cell immunoreceptor with Ig and ITIM domains (TIGIT), mRNA.	7.38853	-1.05971	0	0.406301	0	0.612962
ILMN_1775323	LOC647444	647444	PREDICTED: Homo sapiens hypothetical protein LOC647444, transcript variant 2 (LOC647444), mRNA.	2.27629	5.0871	0.198529	0.0213538	0.394599	0.0658968
ILMN_1766573	TERC	7012	Homo sapiens telomerase RNA component (TERC), telomerase RNA.	2.99714	5.26474	0	0	4.4e-08	0
ILMN_1681631	LOC133993	133993	PREDICTED: Homo sapiens hypothetical LOC133993, transcript variant 1 (LOC133993), mRNA.	3.54287	-2.29802	9.8e-07	4.182e-05	1.9541e-05	0.000287798
ILMN_1731014	HEMK1	51409	Homo sapiens HemK methyltransferase family member 1 (HEMK1), mRNA.	1.4435	2.69307	0.061663	9.457e-05	0.171854	0.000590539
ILMN_1711408	ANXA4	307	Homo sapiens annexin A4 (ANXA4), mRNA.	5.14576	1.01421	6.95e-06	0.95528	0.000100207	0.980278
ILMN_1728403	C21orf119	84996	Homo sapiens chromosome 21 open reading frame 119 (C21orf119), mRNA.	2.02739	2.11704	1e-08	1e-08	4.86e-07	2.66e-07
ILMN_1814333	SERPINI1	5274	Homo sapiens serpin peptidase inhibitor, clade I (neuroserpin), member 1 (SERPINI1), mRNA.	1.23705	2.27411	0.00110484	0	0.00704068	1.8e-08
ILMN_3253038	LOC100128613	100128613	PREDICTED: Homo sapiens hypothetical protein LOC100128613 (LOC100128613), mRNA.	1.31898	4.48589	0.0622789	2.3e-07	0.173111	3.101e-06
ILMN_3256228	LOC100128857	100128857	PREDICTED: Homo sapiens misc_RNA (LOC100128857), miscRNA.	-1.1043	2.27909	0.529718	0.00043954	0.726267	0.00229078
ILMN_2211790	ADAMTS7	11173	Homo sapiens ADAM metallopeptidase with thrombospondin type 1 motif, 7 (ADAMTS7), mRNA.	1.41118	2.50455	0.0388206	3.443e-05	0.121673	0.000242519
ILMN_2402581	Gcom1	145781	Homo sapiens GRINL1A combined protein (Gcom1), transcript variant 12, mRNA.	3.73041	4.56331	0.00893566	0.0040511	0.0383931	0.0160306
ILMN_1677303	C5orf42	65250	Homo sapiens chromosome 5 open reading frame 42 (C5orf42), mRNA.	2.56791	2.76667	0.0112209	0.0071476	0.0459089	0.0262308
ILMN_3277072	LOC728178	728178	PREDICTED: Homo sapiens misc_RNA (LOC728178), miscRNA.	2.58062	3.2287	2.86e-06	2.6e-07	4.7491e-05	3.369e-06
ILMN_1858245			BX107715 Soares_testis_NHT Homo sapiens cDNA clone IMAGp998M073519, mRNA sequence	1.42025	6.08096	0.265367	4.117e-05	0.477434	0.000283815
ILMN_1699552	PDZRN3	23024	PREDICTED: Homo sapiens PDZ domain containing RING finger 3 (PDZRN3), mRNA.	2.01206	2.17575	0.00019057	7.079e-05	0.00161966	0.000457849
ILMN_1795933	CHMP7	91782	Homo sapiens CHMP family, member 7 (CHMP7), mRNA.	1.92914	2.16133	0.00314024	0.00106649	0.0165651	0.00499845
ILMN_1745171	RPL31P11	641311	Homo sapiens ribosomal protein L31 pseudogene 11 (RPL31P11), non-coding RNA.	2.27254	2.89931	0.00079036	5.768e-05	0.00532719	0.000382647
ILMN_1662166	PTK7	5754	Homo sapiens PTK7 protein tyrosine kinase 7 (PTK7), transcript variant PTK7-4, mRNA.	1.69955	3.53569	1.351e-05	0	0.000175623	7e-09
ILMN_1771618	FLJ37396	285754	Homo sapiens hypothetical protein FLJ37396 (FLJ37396), mRNA.	6.09922	7.98885	0.00139679	0.00020143	0.00856552	0.00115512
ILMN_1703412	LATS2	26524	Homo sapiens LATS, large tumor suppressor, homolog 2 (Drosophila) (LATS2), mRNA.	1.57674	2.16512	0.00057503	5.05e-06	0.00407606	4.4621e-05
ILMN_1726597	FAM65B	9750	Homo sapiens family with sequence similarity 65, member B (FAM65B), transcript variant 2, mRNA.	1.68965	2.51775	0.00019585	8.8e-07	0.00165122	9.754e-06
ILMN_1685286	PPP1R12C	54776	Homo sapiens protein phosphatase 1, regulatory (inhibitor) subunit 12C (PPP1R12C), mRNA.	1.69769	2.11211	0.00029259	1.029e-05	0.00232414	8.325e-05
ILMN_1724054	ZNF519	162655	PREDICTED: Homo sapiens zinc finger protein 519 (ZNF519), mRNA.	1.79144	2.10517	0.00010297	4.3e-06	0.000967956	3.8886e-05
ILMN_1722286	ABCA5	23461	Homo sapiens ATP-binding cassette, sub-family A (ABC1), member 5 (ABCA5), transcript variant 2, mRNA.	18.9621	30.02	0	0	0	0
ILMN_1716547	NAGK	55577	Homo sapiens N-acetylglucosamine kinase (NAGK), mRNA.	1.61163	2.04633	1e-08	0	3.49e-07	2e-09
ILMN_1658689	LOC652736	652736	PREDICTED: Homo sapiens similar to hydrocephalus inducing (LOC652736), mRNA.	4.36753	2.42748	0.00107687	0.0277947	0.00689121	0.0818041
ILMN_1740620	FLJ40113	374650	Homo sapiens golgi autoantigen, golgin subfamily a-like (FLJ40113), mRNA.	1.92635	2.5376	0.0923098	0.021014	0.231217	0.0650091
ILMN_2172202	NUDT15	55270	Homo sapiens nudix (nucleoside diphosphate linked moiety X)-type motif 15 (NUDT15), mRNA.	2.07703	1.82033	6.09e-06	6.788e-05	8.9812e-05	0.000440958
ILMN_1755299	LOC651537	651537	PREDICTED: Homo sapiens similar to defensin, beta 106A (LOC651537), mRNA.	7.75157	2.40945	3e-08	0.00056805	9.67e-07	0.00286953
ILMN_1710482	APLP2	334	Homo sapiens amyloid beta (A4) precursor-like protein 2 (APLP2), mRNA.	1.79313	2.47405	0	0	6.2e-08	0
ILMN_1679725	PCYOX1	51449	Homo sapiens prenylcysteine oxidase 1 (PCYOX1), mRNA.	1.70608	2.80357	1e-07	0	2.803e-06	1e-09
ILMN_1746948	MYL5	4636	Homo sapiens myosin, light chain 5, regulatory (MYL5), mRNA.	1.88718	2.45546	4.1e-07	1e-08	9.169e-06	1.41e-07
ILMN_1905821			AGENCOURT_7983071 NIH_MGC_113 Homo sapiens cDNA clone IMAGE:6215357 5, mRNA sequence	1.25913	2.03811	0.165106	0.00076572	0.348481	0.0037276
ILMN_1725260	CDC25C	995	Homo sapiens cell division cycle 25 homolog C (S. pombe) (CDC25C), transcript variant 2, mRNA.	1.8811	2.11008	0.00029693	9.718e-05	0.00235331	0.00060477
ILMN_1880521			DKFZp781L12160_r1 781 (synonym: hlcc4) Homo sapiens cDNA clone DKFZp781L12160 5, mRNA sequence	2.54537	2.00485	7.4e-07	1.816e-05	1.5277e-05	0.00013771
ILMN_1757388	OCEL1	79629	Homo sapiens occludin/ELL domain containing 1 (OCEL1), mRNA.	2.97635	4.91659	0	0	2e-09	0
ILMN_1774387	ZHX3	23051	Homo sapiens zinc fingers and homeoboxes 3 (ZHX3), mRNA.	1.9117	2.19052	5.232e-05	7.45e-06	0.000550489	6.2949e-05
ILMN_2383516	WDR7	23335	Homo sapiens WD repeat domain 7 (WDR7), transcript variant 1, mRNA.	1.43915	2.09897	0.00012873	6e-08	0.00116593	8.93e-07
ILMN_2047599	TMEM50B	757	Homo sapiens transmembrane protein 50B (TMEM50B), mRNA.	1.4635	2.07655	1.056e-05	1e-08	0.000142283	1.26e-07
ILMN_1793040	ADAMTSL5	339366	Homo sapiens ADAMTS-like 5 (ADAMTSL5), mRNA.	9.75061	8.59394	1.5e-07	3.1e-07	4.013e-06	3.986e-06
ILMN_1709860	UNC45A	55898	Homo sapiens unc-45 homolog A (C. elegans) (UNC45A), transcript variant 3, mRNA.	5.19894	14.5768	4.15e-06	0	6.4762e-05	1.01e-07
ILMN_1674193	EMX1	2016	Homo sapiens empty spiracles homolog 1 (Drosophila) (EMX1), mRNA.	1.07181	3.82889	0.857461	0.00548202	0.933324	0.020804
ILMN_1749466	VAT1L	57687	Homo sapiens vesicle amine transport protein 1 homolog (T. californica)-like (VAT1L), mRNA.	2.0376	2.05621	0.00157595	0.00252249	0.00946789	0.0106099
ILMN_1840311			DA494348 FCBBF3 Homo sapiens cDNA clone FCBBF3006609 5, mRNA sequence	5.8249	1.16376	8.4e-07	0.437218	1.71e-05	0.642365
ILMN_1768202	ANKRD24	170961	Homo sapiens ankyrin repeat domain 24 (ANKRD24), mRNA.	4.41913	3.51291	0.00083157	0.00294041	0.00555275	0.012121
ILMN_1667176	LOC653539	653539	PREDICTED: Homo sapiens similar to amyotrophic lateral sclerosis 2 (juvenile) chromosome region, candidate 16, transcript variant 5 (LOC653539), mRNA.	7.58835	1.0671	0	0.414229	0	0.620393
ILMN_3246538	LOC100133866	100133866	PREDICTED: Homo sapiens similar to phosphodiesterase 4D interacting protein (myomegalin) (LOC100133866), mRNA.	9.82048	9.49561	0	1e-08	1.72e-07	1.64e-07
ILMN_1836810			DA652386 MESAN2 Homo sapiens cDNA clone MESAN2006778 5, mRNA sequence	4.1628	1.01972	0.0001336	0.931075	0.00120261	0.970029
ILMN_1701052	TUBG2	27175	Homo sapiens tubulin, gamma 2 (TUBG2), mRNA.	1.30097	2.11966	0.00183757	5e-08	0.010708	7.64e-07
ILMN_1693781	CLEC2D	29121	Homo sapiens C-type lectin domain family 2, member D (CLEC2D), transcript variant 3, mRNA.	-1.37336	8.75098	0.00024695	0	0.00200935	0
ILMN_1706969	BEND6	221336	Homo sapiens BEN domain containing 6 (BEND6), mRNA.	16.4624	27.1434	0	0	1.19e-07	1e-08
ILMN_2088785	CSNK1A1L	122011	Homo sapiens casein kinase 1, alpha 1-like (CSNK1A1L), mRNA.	-1.47446	3.02844	0.401042	0.0354052	0.616732	0.0999991
ILMN_1651403	LOC642161	642161	PREDICTED: Homo sapiens similar to T-cell receptor beta chain V region CTL-L17 precursor (LOC642161), mRNA.	3.5726	-1.60392	0.00160649	0.153598	0.00960748	0.3148
ILMN_1709688	LOC652704	652704	PREDICTED: Homo sapiens similar to Beta-glucuronidase precursor (Beta-G1) (LOC652704), mRNA.	2.34737	2.69064	0.00010169	2.442e-05	0.000958383	0.000178973
ILMN_1653347	LOC643697	643697	PREDICTED: Homo sapiens hypothetical protein LOC643697 (LOC643697), mRNA.	5.58675	1.22511	2.475e-05	0.469895	0.000292256	0.670673
ILMN_1901113			xm86d10.x1 NCI_CGAP_Kid11 Homo sapiens cDNA clone IMAGE:2691091 3, mRNA sequence	1.06989	5.29461	0.776017	1.619e-05	0.890222	0.000124216
ILMN_1753597	FKRP	79147	Homo sapiens fukutin related protein (FKRP), transcript variant 1, mRNA.	2.17971	1.4296	1.519e-05	0.0169422	0.000193512	0.0542092
ILMN_3251246	PIGH	5283	Homo sapiens phosphatidylinositol glycan anchor biosynthesis, class H (PIGH), mRNA.	2.27257	3.29768	0	0	2.23e-07	2e-09
ILMN_1779847	DNAH14	127602	Homo sapiens dynein, axonemal, heavy chain 14 (DNAH14), transcript variant 3, mRNA.	1.87481	2.00752	0.00199523	0.00090399	0.0114713	0.00430853
ILMN_1772074	C19orf51	352909	Homo sapiens chromosome 19 open reading frame 51 (C19orf51), mRNA.	1.25903	21.5799	0.200644	0	0.39735	3e-09
ILMN_1722680	DSEL	92126	Homo sapiens dermatan sulfate epimerase-like (DSEL), mRNA.	3.04306	4.25363	3.029e-05	1.86e-06	0.00034766	1.875e-05
ILMN_1704091	DGAT1	8694	Homo sapiens diacylglycerol O-acyltransferase homolog 1 (mouse) (DGAT1), mRNA.	2.01023	4.60184	8.27e-06	0	0.000115558	2.5e-08
ILMN_1683555	LOC388153	388153	PREDICTED: Homo sapiens similar to ubiquitin-conjugating enzyme E2Q 2 (LOC388153), mRNA.	1.43472	4.88002	0.571314	0.0239744	0.756876	0.0724623
ILMN_1747281	EVI5L	115704	Homo sapiens ecotropic viral integration site 5-like (EVI5L), mRNA.	1.66358	2.29867	1.35e-06	0	2.5318e-05	9.3e-08
ILMN_1681984	GALNT10	55568	Homo sapiens UDP-N-acetyl-alpha-D-galactosamine:polypeptide N-acetylgalactosaminyltransferase 10 (GalNAc-T10) (GALNT10), transcript variant 2, mRNA.	1.82204	2.84953	0.00124601	7.02e-06	0.00779341	5.9669e-05
ILMN_1685173	LOC650638	650638	PREDICTED: Homo sapiens similar to signal recognition particle 54kDa (LOC650638), mRNA.	10.3407	1.26372	0	0.127286	1.1e-08	0.274997
ILMN_3244516	C12orf51	283450	Homo sapiens chromosome 12 open reading frame 51 (C12orf51), mRNA.	1.41162	2.0502	8e-08	0	2.371e-06	1e-09
ILMN_3308335	RNU6-1	26827	Homo sapiens RNA, U6 small nuclear 1 (RNU6-1), small nuclear RNA.	1.37183	2.00582	2.4e-07	0	5.83e-06	1e-09
ILMN_1741563	RSHL1	81492	Homo sapiens radial spokehead-like 1 (RSHL1), mRNA.	4.2262	8.72768	0.00206061	3.145e-05	0.0117771	0.000223639
ILMN_1907705			UI-E-EJ0-ahk-m-09-0-UI.r2 UI-E-EJ0 Homo sapiens cDNA clone UI-E-EJ0-ahk-m-09-0-UI 5, mRNA sequence	2.15536	2.70026	0.00070072	0.00011117	0.00481981	0.00068192
ILMN_1899601			hd27e07.x1 Soares_NFL_T_GBC_S1 Homo sapiens cDNA clone IMAGE:2910756 3, mRNA sequence	1.12549	10.7543	0.678557	2.52e-06	0.831255	2.4365e-05
ILMN_1701644	PCDHGB6	56100	Homo sapiens protocadherin gamma subfamily B, 6 (PCDHGB6), transcript variant 1, mRNA.	2.79238	2.79851	0.00060797	0.00071209	0.00427589	0.00349424
ILMN_1666935	LOC642780	642780	PREDICTED: Homo sapiens similar to hypothetical protein LOC284701, transcript variant 2 (LOC642780), mRNA.	4.08998	9.22518	0.00909193	0.0003764	0.0389479	0.00199512
ILMN_1744621	CCDC35	387750	PREDICTED: Homo sapiens coiled-coil domain containing 35, transcript variant 1 (CCDC35), mRNA.	5.77322	5.94612	0	0	2.4e-08	1e-09
ILMN_1672307	BMX	660	Homo sapiens BMX non-receptor tyrosine kinase (BMX), mRNA.	8.59706	6.19346	3.131e-05	0.00015931	0.000357668	0.000939338
ILMN_1674151	GCOM1	145781	Homo sapiens GRINL1A complex locus (GCOM1), transcript variant 2, mRNA.	3.70596	-1.10432	2.1e-07	0.354512	5.34e-06	0.562274
ILMN_2055156	PAG1	55824	Homo sapiens phosphoprotein associated with glycosphingolipid microdomains 1 (PAG1), mRNA.	46.6423	87.322	0	0	0	0
ILMN_1767322	EDAR	10913	Homo sapiens ectodysplasin A receptor (EDAR), mRNA.	-1.44992	3.92885	0.498776	0.0234153	0.700331	0.0710356
ILMN_1779825	PRDM2	7799	Homo sapiens PR domain containing 2, with ZNF domain (PRDM2), transcript variant 1, mRNA.	1.13686	2.05409	0.640994	0.0212618	0.806176	0.0656555
ILMN_1806790	ROBO1	6091	Homo sapiens roundabout, axon guidance receptor, homolog 1 (Drosophila) (ROBO1), transcript variant 2, mRNA.	2.79189	3.03334	6.736e-05	3.137e-05	0.000680565	0.000223192
ILMN_1707464	MST1	4485	Homo sapiens macrophage stimulating 1 (hepatocyte growth factor-like) (MST1), mRNA.	2.0605	1.66128	0.00060667	0.00770878	0.00426844	0.0279671
ILMN_1781673	LOC650680	650680	PREDICTED: Homo sapiens similar to GDNF family receptor alpha 2 precursor (GFR-alpha 2) (Neurturin receptor alpha) (NTNR-alpha) (NRTNR-alpha) (TGF-beta-related neurotrophic factor receptor 2) (GDNF receptor beta) (GDNFR-beta) (LOC650680), mRNA.	3.37606	1.18647	0.00251495	0.589639	0.0138341	0.765949
ILMN_1905751			qd49b06.x1 Soares_fetal_heart_NbHH19W Homo sapiens cDNA clone IMAGE:1732787 3, mRNA sequence	2.03639	-1.27037	0.00028291	0.0802851	0.00225771	0.193046
ILMN_2186678	C6orf211	79624	Homo sapiens chromosome 6 open reading frame 211 (C6orf211), mRNA.	7.08009	8.15349	0.00016941	0.00016149	0.0014686	0.000950887
ILMN_1695865	LOC440258	440258	Homo sapiens similar to p40 (LOC440258), mRNA.	1.95831	7.81525	0.0217736	7.3e-07	0.0775899	8.278e-06
ILMN_1861090			op25d10.s1 Soares_NFL_T_GBC_S1 Homo sapiens cDNA clone IMAGE:1577875 3, mRNA sequence	1.34177	2.74645	0.490373	0.0296051	0.693855	0.0861784
ILMN_1683390	FLCN	201163	Homo sapiens folliculin (FLCN), transcript variant 2, mRNA.	2.44181	2.929	0.0462497	0.0167425	0.13862	0.0536814
ILMN_1891130			BX118737 Soares fetal liver spleen 1NFLS Homo sapiens cDNA clone IMAGp998K18127, mRNA sequence	-1.07409	2.8883	0.800569	0.0030534	0.903883	0.0125289
ILMN_1767020	DENND1C	79958	Homo sapiens DENN/MADD domain containing 1C (DENND1C), mRNA.	1.13832	6.15995	0.590143	2.94e-06	0.770302	2.7949e-05
ILMN_2221408	ARFGEF1	10565	Homo sapiens ADP-ribosylation factor guanine nucleotide-exchange factor 1(brefeldin A-inhibited) (ARFGEF1), mRNA.	8.70549	5.97602	0.00192035	0.00945888	0.0111164	0.0332562
ILMN_1832720			AGENCOURT_6552744 NIH_MGC_85 Homo sapiens cDNA clone IMAGE:5551930 5, mRNA sequence	5.55772	6.52217	1.4e-07	3e-08	3.838e-06	5.77e-07
ILMN_2246154	SCAND3	114821	Homo sapiens SCAN domain containing 3 (SCAND3), mRNA.	1.56726	2.11888	5.1e-07	0	1.101e-05	2.6e-08
ILMN_1674778	ATP6V1G2	534	Homo sapiens ATPase, H+ transporting, lysosomal 13kDa, V1 subunit G2 (ATP6V1G2), transcript variant 1, mRNA.	2.58399	2.53924	0.0007539	0.00050575	0.00511495	0.00258827
ILMN_1862305			qf63h11.x1 Soares_testis_NHT Homo sapiens cDNA clone IMAGE:1754757 3, mRNA sequence	6.12622	1.1723	0	0.00593016	0	0.0222937
ILMN_1660995	AMH	268	Homo sapiens anti-Mullerian hormone (AMH), mRNA.	1.82703	2.24751	0.00102341	5.591e-05	0.00660808	0.000372027
ILMN_1784420	DDX12	440081	PREDICTED: Homo sapiens DEAD/H (Asp-Glu-Ala-Asp/His) box polypeptide 12 (CHL1-like helicase homolog, S. cerevisiae), transcript variant 17 (DDX12), mRNA.	-3.35746	2.57475	0.00784575	0.0241203	0.0346792	0.072824
ILMN_1743067	ZNF701	55762	Homo sapiens zinc finger protein 701 (ZNF701), mRNA.	2.02043	3.11551	2.794e-05	2.4e-07	0.00032442	3.185e-06
ILMN_1753931	CDO1	1036	Homo sapiens cysteine dioxygenase, type I (CDO1), mRNA.	1.13132	2.13296	0.235386	3.37e-06	0.441031	3.1477e-05
ILMN_1762508	C9orf72	203228	Homo sapiens chromosome 9 open reading frame 72 (C9orf72), transcript variant 2, mRNA.	7.24155	4.31065	4.5e-07	1.054e-05	9.932e-06	8.5047e-05
ILMN_2377019	CORO1B	57175	Homo sapiens coronin, actin binding protein, 1B (CORO1B), transcript variant 1, mRNA.	3.71695	15.5647	0	0	1.24e-07	0
ILMN_1805011	FLJ35816	401114	Homo sapiens FLJ35816 protein (FLJ35816), mRNA.	1.04215	3.77706	0.77786	3.34e-06	0.89094	3.1291e-05
ILMN_1916636			UI-CF-EN0-acp-h-08-0-UI.s1 UI-CF-EN0 Homo sapiens cDNA clone UI-CF-EN0-acp-h-08-0-UI 3, mRNA sequence	7.50083	-1.01035	0	0.919799	7e-09	0.964301
ILMN_1651741	ARMCX3	51566	Homo sapiens armadillo repeat containing, X-linked 3 (ARMCX3), transcript variant 3, mRNA.	6.60563	7.17061	0.00023206	0.00028207	0.00190823	0.00155341
ILMN_3243644	LOC100132564	100132564	PREDICTED: Homo sapiens hypothetical protein LOC100132564 (LOC100132564), mRNA.	1.63765	2.96122	0.0122822	1.991e-05	0.0493741	0.000149442
ILMN_1706579	SHBG	6462	Homo sapiens sex hormone-binding globulin (SHBG), mRNA.	3.97169	7.17104	6.66e-05	2.8e-07	0.000674028	3.613e-06
ILMN_1780711	LOC390530	390530	PREDICTED: Homo sapiens similar to Ig heavy chain V-I region HG3 precursor (LOC390530), mRNA.	1.62392	2.08163	0.00289868	9.465e-05	0.0155199	0.000591008
ILMN_1680774	LOC730994	730994	PREDICTED: Homo sapiens similar to NACHT, leucine rich repeat and PYD (pyrin domain) containing 1, transcript variant 1 (LOC730994), mRNA.	1.77249	3.76533	6e-08	0	1.783e-06	0
ILMN_1802923	APOC2	344	Homo sapiens apolipoprotein C-II (APOC2), mRNA.	1.26808	4.34961	0.627557	0.00766354	0.797152	0.0278307
ILMN_1663351	SLC2A10	81031	Homo sapiens solute carrier family 2 (facilitated glucose transporter), member 10 (SLC2A10), mRNA.	1.42752	5.23822	0.422509	0.00225301	0.636237	0.00961227
ILMN_1732166	SDHAP3	728609	Homo sapiens succinate dehydrogenase complex, subunit A, flavoprotein pseudogene 3 (SDHAP3) on chromosome 5.	3.04081	4.46115	0.00601755	0.00028243	0.0280256	0.00155485
ILMN_1778078	VPS16	64601	Homo sapiens vacuolar protein sorting 16 homolog (S. cerevisiae) (VPS16), transcript variant 1, mRNA.	1.62176	2.02468	8.238e-05	1.62e-06	0.000802774	1.6564e-05
ILMN_2194106	TSPAN12	23554	Homo sapiens tetraspanin 12 (TSPAN12), mRNA.	8.83913	21.7301	0	0	6.8e-08	3e-09
ILMN_1693090	CROT	54677	Homo sapiens carnitine O-octanoyltransferase (CROT), mRNA.	1.2616	2.06213	0.398537	0.0161534	0.614277	0.0521131
ILMN_1784827	C1orf147	574431	Homo sapiens chromosome 1 open reading frame 147 (C1orf147), mRNA.	-1.02307	4.29811	0.756163	0	0.878521	3e-09
ILMN_1794597	ZNF167	55888	Homo sapiens zinc finger protein 167 (ZNF167), transcript variant 2, mRNA.	4.23383	2.30042	0.00284867	0.0635879	0.0153034	0.160832
ILMN_2390974	DNAJB2	3300	Homo sapiens DnaJ (Hsp40) homolog, subfamily B, member 2 (DNAJB2), transcript variant 2, mRNA.	1.35575	2.02006	3.577e-05	0	0.000399771	6.3e-08
ILMN_1672302	STK32C	282974	Homo sapiens serine/threonine kinase 32C (STK32C), mRNA.	7.4264	1.49879	0.00288111	0.453458	0.0154479	0.656339
ILMN_2414165	PRDM1	639	Homo sapiens PR domain containing 1, with ZNF domain (PRDM1), transcript variant 1, mRNA.	6.27223	1.00043	9e-07	0.998551	1.8155e-05	0.999206
ILMN_1669826	LUZP5	54892	Homo sapiens leucine zipper protein 5 (LUZP5), mRNA.	4.85008	-1.045	0	0.543598	1.7e-08	0.730028
ILMN_1735488	FRRS1	391059	Homo sapiens ferric-chelate reductase 1 (FRRS1), mRNA.	1.28146	3.17752	0.137761	2.466e-05	0.307443	0.000180462
ILMN_1741180	HEXDC	284004	Homo sapiens hexosaminidase (glycosyl hydrolase family 20, catalytic domain) containing (HEXDC), mRNA.	2.32808	2.18485	5.1e-07	2.07e-06	1.1176e-05	2.0493e-05
ILMN_1738449	STIM2	57620	Homo sapiens stromal interaction molecule 2 (STIM2), mRNA.	1.41392	2.0799	0.019945	8.197e-05	0.0723485	0.000520637
ILMN_1826921			Homo sapiens mRNA; cDNA DKFZp686B15184 (from clone DKFZp686B15184)	2.35101	7.53037	0.0109499	7.74e-06	0.0450319	6.5017e-05
ILMN_1685948	GCET2	257144	Homo sapiens germinal center expressed transcript 2 (GCET2), transcript variant 2, mRNA.	3.3448	5.01626	0.0026818	0.00020503	0.0145607	0.00117321
ILMN_3251572	FAM134A	79137	Homo sapiens family with sequence similarity 134, member A (FAM134A), mRNA.	6.06808	1.38538	7.4e-07	0.115497	1.5277e-05	0.255727
ILMN_1712456	DKFZp434I1020	196968	Homo sapiens hypothetical protein DKFZp434I1020 (DKFZp434I1020), mRNA.	4.54289	1.08919	0.00351149	0.84737	0.0181353	0.928414
ILMN_1656287	SPOCK2	9806	Homo sapiens sparc/osteonectin, cwcv and kazal-like domains proteoglycan (testican) 2 (SPOCK2), mRNA.	-1.79301	2.13501	0.00207996	0.00011804	0.0118647	0.000718905
ILMN_1897911			UI-H-BI3-alw-d-07-0-UI.s1 NCI_CGAP_Sub5 Homo sapiens cDNA clone IMAGE:3068964 3, mRNA sequence	6.47229	5.1428	0.00043161	0.0017852	0.00320684	0.00783188
ILMN_1667980	CACNA1S	779	Homo sapiens calcium channel, voltage-dependent, L type, alpha 1S subunit (CACNA1S), mRNA.	15.6903	1.29278	0	0.0291105	1e-09	0.0850001
ILMN_1763637	KIAA0226	9711	Homo sapiens KIAA0226 (KIAA0226), transcript variant 2, mRNA.	2.11413	4.60398	0.112488	0.00240832	0.266723	0.0101858
ILMN_1796749	KIF1C	10749	Homo sapiens kinesin family member 1C (KIF1C), mRNA.	2.61555	-1.17085	2e-08	0.113479	6.74e-07	0.252179
ILMN_1821522			BX113125 Soares_testis_NHT Homo sapiens cDNA clone IMAGp998A081928, mRNA sequence	4.15126	2.15098	0.00898159	0.118642	0.038566	0.260981
ILMN_2324375	CHCHD7	79145	Homo sapiens coiled-coil-helix-coiled-coil-helix domain containing 7 (CHCHD7), transcript variant 5, mRNA.	4.29582	10.8076	4.2e-07	0	9.371e-06	3.2e-08
ILMN_1688639	FBXL2	25827	Homo sapiens F-box and leucine-rich repeat protein 2 (FBXL2), mRNA.	1.51073	2.07207	0	0	1.6e-08	0
ILMN_3308138	RNU4-2	26834	Homo sapiens RNA, U4 small nuclear 2 (RNU4-2), small nuclear RNA.	1.93239	3.22086	0	0	6e-09	0
ILMN_1699020	LOC400456	400456	PREDICTED: Homo sapiens hypothetical gene supported by BC040875 (LOC400456), mRNA.	1.05088	4.25936	0.697482	3e-08	0.842874	4.66e-07
ILMN_2167915	DSEL	92126	Homo sapiens dermatan sulfate epimerase-like (DSEL), mRNA.	3.01222	3.44392	0.00486742	0.00220741	0.0236126	0.00943645
ILMN_1764554	ADAM5	255926	PREDICTED: Homo sapiens ADAM metallopeptidase domain 5, transcript variant 4 (ADAM5), misc RNA.	1.14975	3.85775	0.288128	1e-06	0.503976	1.0851e-05
ILMN_1894624			Homo sapiens cDNA clone IMAGE:4830802, partial cds	-1.58073	3.19333	0.236097	0.012196	0.441893	0.0412046
ILMN_1655974	PDE6B	5158	Homo sapiens phosphodiesterase 6B, cGMP-specific, rod, beta (congenital stationary night blindness 3, autosomal dominant) (PDE6B), mRNA.	1.52891	2.63786	0.0774381	0.00096082	0.203657	0.00455418
ILMN_1778064	FICD	11153	Homo sapiens FIC domain containing (FICD), mRNA.	3.24504	4.34097	6.7e-07	7e-08	1.4168e-05	1.09e-06
ILMN_1735930	KLF2	10365	Homo sapiens Kruppel-like factor 2 (lung) (KLF2), mRNA.	4.17647	8.08749	0	0	0	0
ILMN_1760246	BSN	8927	Homo sapiens bassoon (presynaptic cytomatrix protein) (BSN), mRNA.	17.4946	45.2962	0	0	0	0
ILMN_2158003	KIAA1683	80726	Homo sapiens KIAA1683 (KIAA1683), mRNA.	46.5788	90.9122	0	0	0	0
ILMN_1728298	SBK1	388228	Homo sapiens SH3-binding domain kinase 1 (SBK1), mRNA.	1.81563	2.70862	0	0	8.2e-08	0
ILMN_1681603	UBE2A	7319	Homo sapiens ubiquitin-conjugating enzyme E2A (RAD6 homolog) (UBE2A), transcript variant 3, mRNA.	3.78832	5.13792	1.23e-06	1.3e-07	2.3421e-05	1.817e-06
ILMN_1855355			Homo sapiens cDNA clone IMAGE:5266832	3.23913	2.3361	0.0255405	0.107745	0.0880558	0.242439
ILMN_2209299	ZNF333	84449	Homo sapiens zinc finger protein 333 (ZNF333), mRNA.	1.51421	2.05358	0.145831	0.018665	0.319895	0.0588425
ILMN_1734288	DUSP18	150290	Homo sapiens dual specificity phosphatase 18 (DUSP18), mRNA.	1.73732	3.27667	5.6e-07	0	1.1965e-05	2e-09
ILMN_2063114	TAF1D	79101	Homo sapiens TATA box binding protein (TBP)-associated factor, RNA polymerase I, D, 41kDa (TAF1D), mRNA.	2.39235	1.84969	0.00144683	0.0147085	0.00881562	0.0481697
ILMN_2229170	CRSP9	9443	Homo sapiens cofactor required for Sp1 transcriptional activation, subunit 9, 33kDa (CRSP9), mRNA.	3.47824	3.30094	0.019853	0.0245414	0.0720808	0.0738319
ILMN_1756849	HIST1H2AE	3012	Homo sapiens histone cluster 1, H2ae (HIST1H2AE), mRNA.	3.59573	8.48594	0.00035529	5.8e-07	0.00272588	6.827e-06
ILMN_1715209	LOC283553	283553	PREDICTED: Homo sapiens hypothetical LOC283553 (LOC283553), misc RNA.	10.5985	1.04461	2e-08	0.82953	6.46e-07	0.919175
ILMN_3235984	LOC100134688	100134688	PREDICTED: Homo sapiens misc_RNA (LOC100134688), miscRNA.	2.63779	2.84862	0.00036149	0.00018392	0.00276183	0.00106736
ILMN_1802907	CBWD1	55871	Homo sapiens COBW domain containing 1 (CBWD1), transcript variant 1, mRNA.	4.55122	-1.06309	2.2e-07	0.651177	5.506e-06	0.810938
ILMN_1657838	JMJD5	79831	Homo sapiens jumonji domain containing 5 (JMJD5), mRNA.	2.70179	2.70723	2.223e-05	1.017e-05	0.000267219	8.2449e-05
ILMN_2385410	GPX5	2880	Homo sapiens glutathione peroxidase 5 (epididymal androgen-related protein) (GPX5), transcript variant 1, mRNA.	2.51585	6.04673	0.0118067	5.443e-05	0.0478527	0.000363891
ILMN_2317618	TCF19	6941	Homo sapiens transcription factor 19 (TCF19), transcript variant 2, mRNA.	4.8294	3.45948	0.00273548	0.0177622	0.0147927	0.0564438
ILMN_2408566	NR4A1	3164	Homo sapiens nuclear receptor subfamily 4, group A, member 1 (NR4A1), transcript variant 2, mRNA.	-1.02224	5.29238	0.974095	0.0223192	0.988475	0.0682881
ILMN_1655904	ROR1	4919	Homo sapiens receptor tyrosine kinase-like orphan receptor 1 (ROR1), transcript variant 1, mRNA.	4.44537	2.4488	2.88e-06	0.00092104	4.7593e-05	0.004382
ILMN_1766115	PLEKHF2	79666	Homo sapiens pleckstrin homology domain containing, family F (with FYVE domain) member 2 (PLEKHF2), mRNA.	-1.1098	4.17035	0.351333	7e-08	0.569739	1.101e-06
ILMN_1861819	CACNA1C	775	Homo sapiens calcium channel, voltage-dependent, L type, alpha 1C subunit (CACNA1C), mRNA.	6.43037	-1.0917	1.3e-07	0.646513	3.486e-06	0.807382
ILMN_1697000	KIAA0258	9827	PREDICTED: Homo sapiens KIAA0258, transcript variant 3 (KIAA0258), mRNA.	5.37943	1.34428	0.00016343	0.424455	0.00142348	0.629801
ILMN_3248961	MAPK1IP1L	93487	Homo sapiens mitogen-activated protein kinase 1 interacting protein 1-like (MAPK1IP1L), mRNA.	3.44028	1.44227	0.00853543	0.368209	0.0370333	0.57593
ILMN_1711838	SLC25A24	29957	Homo sapiens solute carrier family 25 (mitochondrial carrier; phosphate carrier), member 24 (SLC25A24), nuclear gene encoding mitochondrial protein, transcript variant 1, mRNA.	4.27608	1.24325	5.112e-05	0.325743	0.000540873	0.532456
ILMN_1733441	POGZ	23126	Homo sapiens pogo transposable element with ZNF domain (POGZ), transcript variant 3, mRNA.	1.87552	2.44329	0.0156228	0.00164558	0.0598056	0.007297
ILMN_1659753	LAMP2	3920	Homo sapiens lysosomal-associated membrane protein 2 (LAMP2), transcript variant LAMP2B, mRNA.	1.56858	2.41456	0	0	1e-07	0
ILMN_1676016	C1orf152	200025	PREDICTED: Homo sapiens chromosome 1 open reading frame 152 (C1orf152), mRNA.	2.17447	5.33583	0.0102779	2.019e-05	0.0428644	0.000151228
ILMN_1656378	NMT2	9397	Homo sapiens N-myristoyltransferase 2 (NMT2), mRNA.	1.64421	2.14319	0	0	1.01e-07	1e-09
ILMN_1783383	DCDC1	341019	Homo sapiens doublecortin domain containing 1 (DCDC1), mRNA.	4.95724	1.91345	0.02612	0.315666	0.0894672	0.521356
ILMN_2062271	CDK5R1	8851	Homo sapiens cyclin-dependent kinase 5, regulatory subunit 1 (p35) (CDK5R1), mRNA.	2.01946	1.72985	0.0239591	0.0793805	0.0837259	0.191435
ILMN_2188264	CYR61	3491	Homo sapiens cysteine-rich, angiogenic inducer, 61 (CYR61), mRNA.	1.99402	2.74326	0.0013343	4.726e-05	0.00825184	0.000321037
ILMN_3249555	LOC100132266	100132266	PREDICTED: Homo sapiens misc_RNA (LOC100132266), miscRNA.	5.01863	1.31132	0.00196004	0.52905	0.0113033	0.718978
ILMN_1773553	FLJ46906	441172	PREDICTED: Homo sapiens hypothetical gene supported by AK128874; BC071813 (FLJ46906), mRNA.	3.90192	4.02133	3.86e-06	2.02e-06	6.0856e-05	2.0109e-05
ILMN_2339028	PKD1	5310	Homo sapiens polycystic kidney disease 1 (autosomal dominant) (PKD1), transcript variant 1, mRNA.	5.39465	9.58561	0	0	0	0
ILMN_1660379	C22orf40	150383	Homo sapiens chromosome 22 open reading frame 40 (C22orf40), mRNA.	3.16721	7.15761	0.156433	0.0213858	0.335549	0.0659697
ILMN_2090351	OR7E156P	283491	Homo sapiens olfactory receptor, family 7, subfamily E, member 156 pseudogene (OR7E156P), non-coding RNA.	-3.51489	2.72238	0	0	1.5e-08	7.6e-08
ILMN_3271092	KLRAQ1	129285	Homo sapiens KLRAQ motif containing 1 (KLRAQ1), transcript variant 1, mRNA.	1.75312	2.47011	0.00073754	8.16e-06	0.00502339	6.8176e-05
ILMN_2120917	CTR9	9646	Homo sapiens Ctr9, Paf1/RNA polymerase II complex component, homolog (S. cerevisiae) (CTR9), mRNA.	1.47114	3.4504	0.447052	0.0305989	0.657833	0.0886624
ILMN_1773031	TAPBP	6892	Homo sapiens TAP binding protein (tapasin) (TAPBP), transcript variant 2, mRNA.	5.53402	9.75888	3.4e-07	1e-08	7.896e-06	1.83e-07
ILMN_1659727	CDAN1	146059	PREDICTED: Homo sapiens congenital dyserythropoietic anemia, type I (CDAN1), mRNA.	1.67633	2.23687	8.679e-05	7.1e-07	0.000838876	8.05e-06
ILMN_1814313	CREBL1	1388	Homo sapiens cAMP responsive element binding protein-like 1 (CREBL1), mRNA.	4.24151	5.58472	6.567e-05	1.248e-05	0.000666739	9.8608e-05
ILMN_1714397	CRYL1	51084	Homo sapiens crystallin, lambda 1 (CRYL1), mRNA.	5.41453	9.59438	0	0	1e-09	0
ILMN_1729217	FAM131A	131408	Homo sapiens family with sequence similarity 131, member A (FAM131A), mRNA.	2.41115	2.8264	0	0	1.5e-08	3e-09
ILMN_1756152	MFSD11	79157	Homo sapiens major facilitator superfamily domain containing 11 (MFSD11), mRNA.	1.73108	2.07758	0	0	1.6e-08	0
ILMN_1795236	SIGLEC9	27180	Homo sapiens sialic acid binding Ig-like lectin 9 (SIGLEC9), mRNA.	1.37091	9.02518	0.438418	0.00011112	0.650221	0.000681781
ILMN_1835092			AGENCOURT_7914287 NIH_MGC_71 Homo sapiens cDNA clone IMAGE:6156595 5, mRNA sequence	4.4506	2.83034	4.687e-05	0.00122957	0.000502404	0.00565855
ILMN_2400322	DYRK3	8444	Homo sapiens dual-specificity tyrosine-(Y)-phosphorylation regulated kinase 3 (DYRK3), transcript variant 1, mRNA.	2.21017	3.12446	0.00121078	4.971e-05	0.00760219	0.000335609
ILMN_1762308	LOC654191	654191	PREDICTED: Homo sapiens similar to similar to RIKEN cDNA 4933437K13 (LOC654191), mRNA.	2.00364	3.3778	3.036e-05	6e-08	0.000347993	9.55e-07
ILMN_2211065	TMEM91	641649	Homo sapiens transmembrane protein 91 (TMEM91), mRNA.	2.22518	3.25927	1.344e-05	1.7e-07	0.000174921	2.405e-06
ILMN_3243042	LOC100134209	100134209	PREDICTED: Homo sapiens similar to IQ motif and SEC7 domain-containing protein 3 (LOC100134209), mRNA.	10.904	3.21936	0	3.696e-05	1.31e-07	0.000257919
ILMN_3311080	MIR490	574443	Homo sapiens microRNA 490 (MIR490), microRNA.	4.31	1.09105	0	0.204807	4e-09	0.3874
ILMN_1666742	C9orf72	203228	Homo sapiens chromosome 9 open reading frame 72 (C9orf72), transcript variant 1, mRNA.	3.75808	4.63534	7e-07	2.4e-07	1.4709e-05	3.164e-06
ILMN_2293744	MARVELD2	153562	Homo sapiens MARVEL domain containing 2 (MARVELD2), transcript variant 1, mRNA.	1.03961	4.50562	0.695582	1e-08	0.841674	1.31e-07
ILMN_1719546	LOC202181	202181	PREDICTED: Homo sapiens hypothetical protein LOC202181 (LOC202181), misc RNA.	8.72926	-1.15163	1.1e-07	0.426249	3.045e-06	0.631757
ILMN_3309453	RNU4-1	26835	Homo sapiens RNA, U4 small nuclear 1 (RNU4-1), small nuclear RNA.	1.97486	2.76169	5.53e-06	6e-08	8.2669e-05	9.16e-07
ILMN_3234837	PKDCC	91461	Homo sapiens protein kinase domain containing, cytoplasmic homolog (mouse) (PKDCC), mRNA.	2.09006	3.82447	0.00933375	0.0001311	0.0397535	0.000788748
ILMN_1732988	KIAA1666	85376	PREDICTED: Homo sapiens KIAA1666 protein (KIAA1666), mRNA.	1.97364	3.53587	0.0082209	6.102e-05	0.0359654	0.000401563
ILMN_1689968	PLEKHO2	80301	Homo sapiens pleckstrin homology domain containing, family O member 2 (PLEKHO2), mRNA.	4.23466	7.11444	1e-08	0	3.05e-07	1e-09
ILMN_1759157	C10orf51	387644	PREDICTED: Homo sapiens chromosome 10 open reading frame 51, transcript variant 6 (C10orf51), mRNA.	9.04664	10.2882	0.00026282	0.00015763	0.00211767	0.000930857
ILMN_1695972	CCDC89	220388	Homo sapiens coiled-coil domain containing 89 (CCDC89), mRNA.	2.20166	2.32573	1.501e-05	7.99e-06	0.000191778	6.6919e-05
ILMN_1911361			hz86f02.x1 NCI_CGAP_Lu24 Homo sapiens cDNA clone IMAGE:3214875 3, mRNA sequence	9.75129	-1.0784	1e-08	0.65686	4.05e-07	0.815182
ILMN_3239435	HTT	3064	Homo sapiens huntingtin (HTT), mRNA.	2.08773	2.78032	0.00025629	1.024e-05	0.00207325	8.2909e-05
ILMN_1789505	ITPR1	3708	Homo sapiens inositol 1,4,5-triphosphate receptor, type 1 (ITPR1), transcript variant 2, mRNA.	1.63155	2.08064	0.00011373	1.78e-06	0.00105162	1.8034e-05
ILMN_1763603	FAM177A1	283635	Homo sapiens family with sequence similarity 177, member A1 (FAM177A1), transcript variant 1, mRNA.	1.12814	2.55173	0.319066	1.89e-06	0.53684	1.9005e-05
ILMN_1808508	KITLG	4254	Homo sapiens KIT ligand (KITLG), transcript variant b, mRNA.	8.12123	10.6392	3.68e-06	9.5e-07	5.848e-05	1.0444e-05
ILMN_1815035	DENND2C	163259	Homo sapiens DENN/MADD domain containing 2C (DENND2C), mRNA.	4.24155	6.94197	2e-08	0	7.59e-07	4.3e-08
ILMN_1653793	PDPK1	5170	Homo sapiens 3-phosphoinositide dependent protein kinase-1 (PDPK1), transcript variant 1, mRNA.	1.85413	2.34879	8e-08	0	2.439e-06	4.7e-08
ILMN_1774806	SLC9A7	84679	Homo sapiens solute carrier family 9 (sodium/hydrogen exchanger), member 7 (SLC9A7), mRNA.	-1.01332	2.77343	0.826425	0	0.918395	1.5e-08
ILMN_1833300			RST44785 Athersys RAGE Library Homo sapiens cDNA, mRNA sequence	1.58551	3.83537	0.38929	0.0219252	0.606258	0.0673221
ILMN_1761262	MPI	4351	Homo sapiens mannose phosphate isomerase (MPI), mRNA.	4.73221	4.92447	5.48e-06	8.18e-06	8.2081e-05	6.8305e-05
ILMN_2164173	DYDC1	143241	Homo sapiens DPY30 domain containing 1 (DYDC1), mRNA.	3.77717	-1.11615	0.00039894	0.65397	0.00300382	0.813175
ILMN_1795963	OKL38	29948	Homo sapiens pregnancy-induced growth inhibitor (OKL38), transcript variant 1, mRNA.	1.40315	2.84401	7.172e-05	0	0.000714991	6e-09
ILMN_1688158	CYB5R4	51167	Homo sapiens cytochrome b5 reductase 4 (CYB5R4), mRNA.	1.71415	2.03366	2.7e-07	1e-08	6.566e-06	2.05e-07
ILMN_1912387			UI-E-EO0-ahw-b-19-0-UI.s1 UI-E-EO0 Homo sapiens cDNA clone UI-E-EO0-ahw-b-19-0-UI 3, mRNA sequence	8.86081	1.29437	5.34e-06	0.435505	8.0306e-05	0.6409
ILMN_1691862	RABIF	5877	Homo sapiens RAB interacting factor (RABIF), mRNA.	2.08896	3.25152	2.518e-05	1.3e-07	0.000296647	1.851e-06
ILMN_1653200	SLC22A17	51310	Homo sapiens solute carrier family 22, member 17 (SLC22A17), transcript variant 2, mRNA.	1.8368	3.32928	0	0	3e-08	0
ILMN_1718832	SPHAR	10638	Homo sapiens S-phase response (cyclin-related) (SPHAR), mRNA.	2.23836	1.46647	0.00872567	0.167418	0.0376756	0.335042
ILMN_1812139	RASSF2	9770	Homo sapiens Ras association (RalGDS/AF-6) domain family 2 (RASSF2), transcript variant 1, mRNA.	-1.13594	2.23691	0.096246	8.1e-07	0.238326	9.061e-06
ILMN_1726967	TWSG1	57045	Homo sapiens twisted gastrulation homolog 1 (Drosophila) (TWSG1), mRNA.	1.52415	2.13741	1.29e-06	0	2.446e-05	1.8e-08
ILMN_2182348	SMC3	9126	Homo sapiens structural maintenance of chromosomes 3 (SMC3), mRNA.	3.32408	2.31683	0.0002624	0.00532989	0.00211618	0.0202963
ILMN_1686628	LOC284260	284260	PREDICTED: Homo sapiens hypothetical gene supported by BC011527; BC021928; BC011527; BC021928, transcript variant 1 (LOC284260), mRNA.	4.32556	1.04446	1.19e-06	0.76977	2.2929e-05	0.88712
ILMN_3238740	CENPBD1	92806	Homo sapiens CENPB DNA-binding domains containing 1 (CENPBD1), mRNA.	2.01164	1.27056	0.00080227	0.143349	0.00538906	0.299633
ILMN_3265761	LOC100128337	100128337	PREDICTED: Homo sapiens misc_RNA (LOC100128337), miscRNA.	2.01729	1.97338	0.00211835	0.00395732	0.0120411	0.015716
ILMN_1678484	CBY1	25776	Homo sapiens chibby homolog 1 (Drosophila) (CBY1), transcript variant 2, mRNA.	2.0181	1.51571	4.3e-07	0.00010717	9.515e-06	0.000661125
ILMN_1800465	LOC654042	654042	PREDICTED: Homo sapiens similar to dehydrogenase/reductase (SDR family) member 4 like 2, transcript variant 4 (LOC654042), mRNA.	3.6004	2.86447	9.9e-07	2.018e-05	1.9568e-05	0.000151151
ILMN_3184315	LOC100129218	100129218	PREDICTED: Homo sapiens hypothetical protein LOC100129218 (LOC100129218), mRNA.	2.54378	-2.26147	0.00845845	0.017939	0.0367802	0.0568915
ILMN_3280359	LOC100131081	100131081	PREDICTED: Homo sapiens hypothetical protein LOC100131081 (LOC100131081), mRNA.	3.63118	-1.02809	0	0.70762	1.6e-07	0.848409
ILMN_1668771	LOC642946	642946	PREDICTED: Homo sapiens hypothetical protein LOC642945, transcript variant 1 (LOC642946), mRNA.	8.53783	7.33095	2.301e-05	5.118e-05	0.000274814	0.000344648
ILMN_1781039	VPS26	9559	Homo sapiens vacuolar protein sorting 26 (yeast) (VPS26), mRNA.	2.10061	1.95219	0.00441682	0.00850759	0.0218386	0.0303876
ILMN_1821887			AGENCOURT_8585572 NIH_MGC_113 Homo sapiens cDNA clone IMAGE:6302814 5, mRNA sequence	8.26914	4.73815	0	0	0	1e-09
ILMN_1829933			DA720951 NT2RI3 Homo sapiens cDNA clone NT2RI3001242 5, mRNA sequence	4.42271	-1.00028	0	0.996977	1.5e-08	0.998545
ILMN_1713436	LOC648164	648164	PREDICTED: Homo sapiens similar to germinal histone H4 gene, transcript variant 4 (LOC648164), mRNA.	2.00407	3.07554	0.0846338	0.00670601	0.216962	0.0248045
ILMN_1875581			hp95c07.x1 NCI_CGAP_Ut7 Homo sapiens cDNA clone IMAGE:3117612 3, mRNA sequence	2.16668	1.15786	0.00757667	0.600346	0.0337174	0.773865
ILMN_1670878	YTHDC1	91746	Homo sapiens YTH domain containing 1 (YTHDC1), transcript variant 1, mRNA.	2.98685	4.52537	5.6e-07	1e-08	1.1965e-05	2.42e-07
ILMN_1651660	TMEM191B	728229	PREDICTED: Homo sapiens transmembrane protein 191B, transcript variant 2 (TMEM191B), mRNA.	-1.32119	10.2284	0.0458597	0	0.137713	1.9e-08
ILMN_1698621	COG5	10466	Homo sapiens component of oligomeric golgi complex 5 (COG5), transcript variant 1, mRNA.	2.05056	2.16955	9.473e-05	3.34e-05	0.000902179	0.000236136
ILMN_1676289	NCAM1	4684	Homo sapiens neural cell adhesion molecule 1 (NCAM1), transcript variant 1, mRNA.	2.42383	4.94163	0	0	7.9e-08	0
ILMN_1807609	SPTBN5	51332	Homo sapiens spectrin, beta, non-erythrocytic 5 (SPTBN5), mRNA.	12.1806	22.2885	0	0	0	0
ILMN_2109343	SGTB	54557	Homo sapiens small glutamine-rich tetratricopeptide repeat (TPR)-containing, beta (SGTB), mRNA.	4.59773	7.29822	0	0	1.05e-07	3e-09
ILMN_1703511	PDZRN3	23024	PREDICTED: Homo sapiens PDZ domain containing RING finger 3 (PDZRN3), mRNA.	2.10318	2.18386	3.255e-05	1.974e-05	0.000369493	0.000148286
ILMN_1814787	ICA1	3382	Homo sapiens islet cell autoantigen 1, 69kDa (ICA1), transcript variant 2, mRNA.	1.58107	2.24172	1.624e-05	3e-08	0.000204448	4.76e-07
ILMN_2399363	CLEC4A	50856	Homo sapiens C-type lectin domain family 4, member A (CLEC4A), transcript variant 4, mRNA.	10.7233	21.8438	0	0	0	0
ILMN_1703228	AGFG2	3268	Homo sapiens ArfGAP with FG repeats 2 (AGFG2), mRNA.	3.69762	4.38588	0.00101475	0.00054147	0.00656297	0.00274849
ILMN_1783946	MRC2	9902	Homo sapiens mannose receptor, C type 2 (MRC2), mRNA.	1.45657	2.41269	0.0535636	0.00015305	0.154655	0.000907519
ILMN_1689749	LOC645212	645212	PREDICTED: Homo sapiens hypothetical LOC645212 (LOC645212), mRNA.	2.09113	3.48092	0.0808817	0.003122	0.209971	0.0127573
ILMN_3282121	LOC202781	202781	PREDICTED: Homo sapiens hypothetical protein LOC202781 (LOC202781), mRNA.	2.19962	2.45915	9.51e-06	4e-06	0.000130401	3.6455e-05
ILMN_3234664	LOC728780	728780	PREDICTED: Homo sapiens hypothetical LOC728780 (LOC728780), mRNA.	6.4657	2.16958	3.453e-05	0.030269	0.000387832	0.0878516
ILMN_1835951			Homo sapiens clone FS8-B3 nonfunctional immunoglobulin light chain (IGL) mRNA, partial sequence	2.37532	2.1523	0.0150622	0.0276669	0.0581582	0.0815041
ILMN_2150175	GDF6	392255	Homo sapiens growth differentiation factor 6 (GDF6), mRNA.	11.6616	15.6093	0	0	0	0
ILMN_1797372	C3orf58	205428	Homo sapiens chromosome 3 open reading frame 58 (C3orf58), mRNA.	1.67041	2.60973	1e-08	0	5.41e-07	1e-09
ILMN_1663802	PLGLA	285189	Homo sapiens plasminogen-like A (PLGLA) on chromosome 2.	3.85383	4.3039	7.059e-05	3.26e-05	0.000706311	0.000231042
ILMN_2271894	ZNF654	55279	Homo sapiens zinc finger protein 654 (ZNF654), mRNA.	1.74705	2.63877	0.00044024	9.8e-07	0.00325469	1.0646e-05
ILMN_3228482	LOC728485	728485	PREDICTED: Homo sapiens misc_RNA (LOC728485), miscRNA.	3.9795	1.25944	0.0297586	0.690719	0.0988327	0.838111
ILMN_1700770	PSKH1	5681	Homo sapiens protein serine kinase H1 (PSKH1), mRNA.	7.10965	10.2569	0	0	3.2e-08	2e-09
ILMN_1831363			DA880232 PROST2 Homo sapiens cDNA clone PROST2019563 5, mRNA sequence	1.38381	3.12737	0.124071	0.00016469	0.285648	0.000968178
ILMN_1865268			BX090520 Soares fetal liver spleen 1NFLS Homo sapiens cDNA clone IMAGp998J11128 ; IMAGE:126826, mRNA sequence	-1.30014	3.76205	0.529011	0.00604615	0.725718	0.0226741
ILMN_2091846	FTHL2	2497	Homo sapiens ferritin, heavy polypeptide-like 2 (FTHL2) on chromosome 1.	1.42978	4.05819	0.419622	0.00811344	0.633607	0.0291646
ILMN_1787233	LOC652877	652877	PREDICTED: Homo sapiens similar to protein tyrosine phosphatase, non-receptor type 20 (LOC652877), mRNA.	-1.16134	5.9589	0.285177	3e-08	0.500628	5.63e-07
ILMN_1728338	LOC400499	400499	Homo sapiens hypothetical gene supported by AK126539 (LOC400499), mRNA.	1.42465	9.00256	0.203857	7.3e-07	0.40163	8.274e-06
ILMN_1797482	GCDH	2639	Homo sapiens glutaryl-Coenzyme A dehydrogenase (GCDH), nuclear gene encoding mitochondrial protein, transcript variant 2, mRNA.	1.90272	3.60425	1.43e-05	1e-08	0.000184218	1.85e-07
ILMN_1651717	ADAMTS20	80070	Homo sapiens ADAM metallopeptidase with thrombospondin type 1 motif, 20 (ADAMTS20), mRNA.	1.15855	5.01537	0.703738	0.00067573	0.846543	0.00333517
ILMN_1808417	NPHP4	261734	Homo sapiens nephronophthisis 4 (NPHP4), mRNA.	2.09454	3.98434	8.044e-05	1.1e-07	0.000787138	1.581e-06
ILMN_2265093	C14orf118	55668	Homo sapiens chromosome 14 open reading frame 118 (C14orf118), transcript variant 1, mRNA.	1.29104	2.08061	0.336212	0.0162771	0.554858	0.0524359
ILMN_1674694	LOC643918	643918	PREDICTED: Homo sapiens hypothetical protein LOC643917, transcript variant 3 (LOC643918), mRNA.	3.05009	1.03279	0.025016	0.942818	0.086664	0.974993
ILMN_2383300	PTPRU	10076	Homo sapiens protein tyrosine phosphatase, receptor type, U (PTPRU), transcript variant 3, mRNA.	-3.4187	3.0045	5.05e-06	1.182e-05	7.6498e-05	9.4014e-05
ILMN_1677002	LOC644083	644083	PREDICTED: Homo sapiens hypothetical protein LOC644083 (LOC644083), mRNA.	11.6787	1.14295	0	0.0646879	0	0.16297
ILMN_1784985	PRRT3	285368	Homo sapiens proline-rich transmembrane protein 3 (PRRT3), mRNA.	2.49824	3.26138	1.9e-07	1e-08	4.99e-06	1.29e-07
ILMN_1904135			Homo sapiens cDNA FLJ13474 fis, clone PLACE1003593	1.68892	2.03546	3.86e-05	9.2e-07	0.00042506	1.0097e-05
ILMN_1883024	LOC732424	732424	PREDICTED: Homo sapiens hypothetical protein LOC732424 (LOC732424), mRNA.	8.54641	5.69805	3.316e-05	0.00022095	0.000374913	0.00125367
ILMN_1791875	LOC442465	442465	PREDICTED: Homo sapiens similar to sarcoma antigen 1 (LOC442465), mRNA.	1.56806	5.8267	0.421035	0.00548198	0.634886	0.020804
ILMN_1721629	ZNF654	55279	Homo sapiens zinc finger protein 654 (ZNF654), mRNA.	10.2879	17.6169	1.2e-07	1e-08	3.38e-06	2.8e-07
ILMN_2327994	AZIN1	51582	Homo sapiens antizyme inhibitor 1 (AZIN1), transcript variant 2, mRNA.	3.54537	3.09936	3.032e-05	0.00021186	0.000347916	0.00120817
ILMN_1757338	PLSCR4	57088	Homo sapiens phospholipid scramblase 4 (PLSCR4), mRNA.	1.8524	2.24761	0.00150039	0.00015156	0.00909592	0.000899429
ILMN_1746525	FTHL2	2497	Homo sapiens ferritin, heavy polypeptide-like 2 (FTHL2) on chromosome 1.	2.14322	2.57987	2e-08	0	7.15e-07	6.6e-08
ILMN_3187206	FLJ11827	80163	PREDICTED: Homo sapiens misc_RNA (FLJ11827), miscRNA.	-1.4186	2.7467	0.153249	0.00158241	0.33071	0.00705324
ILMN_1701614	CDC73	79577	Homo sapiens cell division cycle 73, Paf1/RNA polymerase II complex component, homolog (S. cerevisiae) (CDC73), mRNA.	6.78799	1.71846	0	0.00032103	9e-09	0.00173721
ILMN_1757165	LMBR1L	55716	Homo sapiens limb region 1 homolog (mouse)-like (LMBR1L), mRNA.	2.81702	-1.74619	7.821e-05	0.00959085	0.000769027	0.0336307
ILMN_2361427	PMS2L3	5387	Homo sapiens postmeiotic segregation increased 2-like 3 (PMS2L3), transcript variant 2, mRNA.	1.7787	2.02011	0.00210347	0.00041231	0.0119758	0.00216411
ILMN_1894969			UI-CF-EC0-abi-h-07-0-UI.s1 UI-CF-EC0 Homo sapiens cDNA clone UI-CF-EC0-abi-h-07-0-UI 3, mRNA sequence	3.73003	-1.13679	0.0226969	0.806286	0.0802149	0.90716
ILMN_1712291	MICALL2	79778	Homo sapiens MICAL-like 2 (MICALL2), transcript variant 1, mRNA.	5.21026	5.85125	1.756e-05	3.1e-06	0.000218737	2.9261e-05
ILMN_1744471	ZNF654	55279	Homo sapiens zinc finger protein 654 (ZNF654), mRNA.	2.6438	3.76066	1.196e-05	3.9e-07	0.000158435	4.857e-06
ILMN_1659339	ELP4	26610	Homo sapiens elongation protein 4 homolog (S. cerevisiae) (ELP4), mRNA.	8.35058	9.70247	6.55e-06	1.59e-06	9.5512e-05	1.632e-05
ILMN_1791304	LOC651493	651493	PREDICTED: Homo sapiens hypothetical protein LOC651493 (LOC651493), mRNA.	3.75965	1.08252	0.002155	0.813667	0.0122074	0.911344
ILMN_3226181	NUDT7	283927	Homo sapiens nudix (nucleoside diphosphate linked moiety X)-type motif 7 (NUDT7), transcript variant 1, mRNA.	2.0983	3.45382	0	0	1.18e-07	0
ILMN_1671478	CKB	1152	Homo sapiens creatine kinase, brain (CKB), mRNA.	1.51851	2.2425	2e-08	0	6.91e-07	0
ILMN_1666200	LOC439965	439965	PREDICTED: Homo sapiens similar to family with sequence similarity 35, member A, transcript variant 3 (LOC439965), mRNA.	3.32611	1.63638	0.0138384	0.232463	0.0543148	0.423484
ILMN_1806387	LOC340598	340598	PREDICTED: Homo sapiens similar to Keratin, type I cytoskeletal 18 (Cytokeratin-18) (CK-18) (Keratin-18) (K18) (LOC340598), mRNA.	1.3084	2.11855	0.169093	0.00166839	0.354259	0.00738295
ILMN_1719972	PLXNA3	55558	Homo sapiens plexin A3 (PLXNA3), mRNA.	1.77369	3.64695	4.163e-05	0	0.000453791	9.4e-08
ILMN_2215040	RNF32	140545	Homo sapiens ring finger protein 32 (RNF32), mRNA.	-2.6839	2.11201	0.0155196	0.035029	0.0594878	0.0991435
ILMN_2047240	ARSA	410	Homo sapiens arylsulfatase A (ARSA), mRNA.	3.09899	2.54588	0.00194195	0.00707203	0.0112209	0.0259837
ILMN_2132599	ANKRD22	118932	Homo sapiens ankyrin repeat domain 22 (ANKRD22), mRNA.	2.73522	2.16886	0.00281742	0.0149091	0.0151665	0.0486748
ILMN_1666546	DUSP14	11072	Homo sapiens dual specificity phosphatase 14 (DUSP14), mRNA.	1.34105	2.03577	2.02e-06	0	3.5387e-05	1e-09
ILMN_1702519	LOC643466	643466	PREDICTED: Homo sapiens hypothetical protein LOC643466 (LOC643466), mRNA.	2.13161	3.03355	0.129475	0.0335923	0.29422	0.0957239
ILMN_1720440	HELQ	113510	Homo sapiens helicase, POLQ-like (HELQ), mRNA.	1.49761	2.183	0.0151573	0.00011623	0.058416	0.000709576
ILMN_1664679	CADM2	253559	Homo sapiens cell adhesion molecule 2 (CADM2), mRNA.	1.12259	2.53074	0.0829695	0	0.213889	1.4e-08
ILMN_1784269	AASDH	132949	Homo sapiens aminoadipate-semialdehyde dehydrogenase (AASDH), mRNA.	1.65545	2.03848	3e-08	0	1.104e-06	1.5e-08
ILMN_1857894			IL-BT103-280199-005 BT103 Homo sapiens cDNA, mRNA sequence	2.11618	4.85253	0.0611923	0.00081539	0.170866	0.00393899
ILMN_3237806	LOC100134711	100134711	PREDICTED: Homo sapiens hypothetical protein LOC100134711 (LOC100134711), mRNA.	1.9624	2.35771	1.015e-05	5.6e-07	0.000137695	6.566e-06
ILMN_1674380	TRPC1	7220	Homo sapiens transient receptor potential cation channel, subfamily C, member 1 (TRPC1), mRNA.	1.24623	2.03645	0.0406652	3.89e-06	0.126193	3.5584e-05
ILMN_1716578	PTPN6	5777	Homo sapiens protein tyrosine phosphatase, non-receptor type 6 (PTPN6), transcript variant 3, mRNA.	2.26831	-1.07874	0.0208144	0.783272	0.074905	0.894557
ILMN_1877778			DA086964 BRACE2 Homo sapiens cDNA clone BRACE2041741 5, mRNA sequence	2.83477	1.01583	0.0116539	0.964146	0.0473348	0.984428
ILMN_3261278	C18orf18	147525	PREDICTED: Homo sapiens chromosome 18 open reading frame 18 (C18orf18), mRNA.	13.6692	18.6042	0	0	4.8e-08	1.3e-08
ILMN_1771746	C6orf165	154313	Homo sapiens chromosome 6 open reading frame 165 (C6orf165), transcript variant 1, mRNA.	3.27863	3.83055	9.77e-06	9.06e-06	0.000133284	7.439e-05
ILMN_1864989			th02b02.x1 NCI_CGAP_CLL1 Homo sapiens cDNA clone IMAGE:2117067 3, mRNA sequence	9.15015	1.44568	0.00065582	0.473869	0.00455588	0.674352
ILMN_1667877	SLC26A11	284129	PREDICTED: Homo sapiens solute carrier family 26, member 11 (SLC26A11), mRNA.	4.73107	1.60833	0.0187091	0.427198	0.0688951	0.632742
ILMN_3282587	LOC644914	644914	PREDICTED: Homo sapiens similar to H3 histone, family 3B (LOC644914), mRNA.	2.02976	2.00035	7.9e-07	1.63e-06	1.614e-05	1.666e-05
ILMN_1736300	SEMA5B	54437	Homo sapiens sema domain, seven thrombospondin repeats (type 1 and type 1-like), transmembrane domain (TM) and short cytoplasmic domain, (semaphorin) 5B (SEMA5B), transcript variant 2, mRNA.	3.16192	4.83618	0.0442828	0.00927172	0.134333	0.0327071
ILMN_1750457	ZNF268	10795	Homo sapiens zinc finger protein 268 (ZNF268), transcript variant B, mRNA.	2.57465	2.5658	0.00622793	0.00637239	0.0287789	0.0237543
ILMN_1728349	TMEM63B	55362	Homo sapiens transmembrane protein 63B (TMEM63B), mRNA.	2.54985	4.90348	6.56e-06	2e-08	9.5609e-05	4.5e-07
ILMN_3240069	SCARNA4	677771	Homo sapiens small Cajal body-specific RNA 4 (SCARNA4), guide RNA.	4.49621	7.72912	0	0	7e-09	0
ILMN_1696466	ROPN1L	83853	Homo sapiens ropporin 1-like (ROPN1L), mRNA.	1.52302	3.24332	0.0400342	2.282e-05	0.124756	0.00016889
ILMN_1725233	LOC645118	645118	PREDICTED: Homo sapiens similar to microtubule associated serine/threonine kinase 2 (LOC645118), mRNA.	6.90952	2.67094	1.05e-06	0.00273128	2.0552e-05	0.0113519
ILMN_1661363	CDC14B	8555	Homo sapiens CDC14 cell division cycle 14 homolog B (S. cerevisiae) (CDC14B), transcript variant 3, mRNA.	2.45836	3.00377	0.0516114	0.0211111	0.150469	0.0652413
ILMN_2085236	SNX24	28966	Homo sapiens sorting nexin 24 (SNX24), mRNA.	2.16052	2.42687	0.0130051	0.00562318	0.0516181	0.0212714
ILMN_1807031	C14orf28	122525	Homo sapiens chromosome 14 open reading frame 28 (C14orf28), mRNA.	1.49332	2.01007	0.00080144	3.95e-06	0.00538502	3.6103e-05
ILMN_3245103	RNU11	26824	Homo sapiens RNA, U11 small nuclear (RNU11), small nuclear RNA.	2.02984	2.4587	5.404e-05	4.57e-06	0.000565868	4.0913e-05
ILMN_2264205	ZBTB8A	653121	Homo sapiens zinc finger and BTB domain containing 8A (ZBTB8A), mRNA. XM_945039	8.97448	2.11795	5.7e-06	0.041926	8.4848e-05	0.114925
ILMN_1775045	ADIPOQ	9370	Homo sapiens adiponectin, C1Q and collagen domain containing (ADIPOQ), mRNA.	1.29891	3.52314	0.583969	0.0188236	0.766483	0.0592712
ILMN_1715175	MET	4233	Homo sapiens met proto-oncogene (hepatocyte growth factor receptor) (MET), transcript variant 2, mRNA.	2.22164	3.58035	0.00011795	8.9e-07	0.00108402	9.847e-06
ILMN_1746919	LOC643882	643882	PREDICTED: Homo sapiens hypothetical protein LOC643882 (LOC643882), mRNA.	2.13971	1.93649	8.489e-05	0.00043866	0.000823378	0.00228688
ILMN_1878016			am14e07.s1 Soares_NFL_T_GBC_S1 Homo sapiens cDNA clone IMAGE:1466820 3, mRNA sequence	4.44138	2.40182	3.82e-06	0.00109905	6.0434e-05	0.00512678
ILMN_1763144	NEU1	4758	Homo sapiens sialidase 1 (lysosomal sialidase) (NEU1), mRNA.	1.67746	2.69868	4.85e-06	0	7.4007e-05	5.9e-08
ILMN_1787081	TADA2A	6871	Homo sapiens transcriptional adaptor 2A (TADA2A), transcript variant 1, mRNA.	2.39921	2.88438	0.00026973	4.52e-05	0.00216527	0.000308613
ILMN_1875123			CM3-MT0357-260101-690-b10 MT0357 Homo sapiens cDNA, mRNA sequence	1.95505	2.65223	1e-08	0	5.31e-07	7e-09
ILMN_1682402	SNORD46	94161	Homo sapiens small nucleolar RNA, C/D box 46 (SNORD46), small nucleolar RNA.	1.48141	2.57937	0.22351	0.00807955	0.427067	0.0290605
ILMN_3243682	C1orf93	127281	Homo sapiens chromosome 1 open reading frame 93 (C1orf93), mRNA.	4.39829	1.34709	3.17e-06	0.178863	5.1615e-05	0.351917
ILMN_1773363	CIITA	4261	Homo sapiens class II, major histocompatibility complex, transactivator (CIITA), mRNA.	-1.10714	3.05145	0.497377	2.399e-05	0.69938	0.000176258
ILMN_1803018	KIFC2	90990	Homo sapiens kinesin family member C2 (KIFC2), mRNA.	2.19072	2.71748	1e-08	0	2.52e-07	7e-09
ILMN_1758229	QSOX1	5768	Homo sapiens quiescin Q6 sulfhydryl oxidase 1 (QSOX1), transcript variant 1, mRNA.	1.26985	14.1574	7.47e-06	0	0.000106593	0
ILMN_1752938	LOC344382	344382	PREDICTED: Homo sapiens similar to Serine-threonine kinase receptor-associated protein (UNR-interacting protein) (WD-40 repeat protein PT-WD) (MAP activator with WD repeats) (LOC344382), mRNA.	5.18287	1.31081	0.0003199	0.449531	0.00251346	0.653217
ILMN_1764795	FMN2	56776	Homo sapiens formin 2 (FMN2), mRNA.	-1.216	2.58934	0.33305	0.00012718	0.551312	0.000768159
ILMN_1896111	LOC730242	730242	PREDICTED: Homo sapiens hypothetical protein LOC730242 (LOC730242), mRNA.	-1.08969	3.89552	0.438494	6e-08	0.650249	1.028e-06
ILMN_2363744	PACRG	135138	Homo sapiens PARK2 co-regulated (PACRG), transcript variant 3, mRNA.	1.16157	7.33568	0.399775	4e-08	0.615556	7.36e-07
ILMN_1688230	HNRNPA1L2	144983	Homo sapiens heterogeneous nuclear ribonucleoprotein A1-like 2 (HNRNPA1L2), transcript variant 1, mRNA.	2.44612	1.07097	1.732e-05	0.569505	0.000216257	0.74988
ILMN_2204983	DCTN6	10671	Homo sapiens dynactin 6 (DCTN6), mRNA.	4.74882	3.93249	9.334e-05	0.00045624	0.000890909	0.00236688
ILMN_1790042	LOC653981	653981	PREDICTED: Homo sapiens similar to olfactory receptor, family 2, subfamily T, member 34 (LOC653981), mRNA.	2.92609	5.98149	0.0102533	0.00028061	0.0427728	0.00154606
ILMN_2328977	DNMT3B	1789	Homo sapiens DNA (cytosine-5-)-methyltransferase 3 beta (DNMT3B), transcript variant 1, mRNA.	2.32434	1.68833	0.00093429	0.0204833	0.00612632	0.0636086
ILMN_1712616	C6orf81	221481	Homo sapiens chromosome 6 open reading frame 81 (C6orf81), mRNA.	5.9771	2.99872	0.00019159	0.00721493	0.0016254	0.0264533
ILMN_1718831	TMEM57	55219	Homo sapiens transmembrane protein 57 (TMEM57), mRNA.	2.03274	2.86658	1.558e-05	2.5e-07	0.000197548	3.257e-06
ILMN_1679403	MGC27382	149047	PREDICTED: Homo sapiens hypothetical protein MGC27382 (MGC27382), mRNA.	2.68828	1.02689	0.00202572	0.903587	0.0116198	0.956631
ILMN_2229214	STOX1	219736	Homo sapiens storkhead box 1 (STOX1), transcript variant 1, mRNA.	1.68128	2.22945	0.125029	0.0249932	0.287152	0.0750049
ILMN_3246097	LOC649839	649839	PREDICTED: Homo sapiens similar to mCG7611 (LOC649839), mRNA.	3.10608	2.67206	0.00150423	0.00415745	0.00911574	0.0163892
ILMN_1809303	LOC730099	730099	PREDICTED: Homo sapiens similar to PI-3-kinase-related kinase SMG-1 (LOC730099), mRNA.	2.94217	-1.2515	0	0.00082159	1.9e-08	0.00396532
ILMN_1782939	ALB	213	Homo sapiens albumin (ALB), mRNA.	2.38435	3.64829	0.010953	0.00068498	0.0450368	0.00337696
ILMN_1765941	GPR97	222487	Homo sapiens G protein-coupled receptor 97 (GPR97), mRNA.	1.76758	3.07121	0.25038	0.0322221	0.459378	0.092499
ILMN_1689607	C3orf17	25871	Homo sapiens chromosome 3 open reading frame 17 (C3orf17), transcript variant 1, mRNA.	3.60613	2.30708	0.0157579	0.100506	0.0601838	0.22977
ILMN_2367233	ZNF654	55279	Homo sapiens zinc finger protein 654 (ZNF654), mRNA.	1.59606	14.0473	0.0228567	0	0.0806539	5.1e-08
ILMN_2401933	ATP2B1	490	Homo sapiens ATPase, Ca++ transporting, plasma membrane 1 (ATP2B1), transcript variant 1, mRNA.	2.5026	2.19555	1.5e-07	1.06e-06	4.042e-06	1.1424e-05
ILMN_1890985			UI-H-BI3-alh-e-05-0-UI.s1 NCI_CGAP_Sub5 Homo sapiens cDNA clone IMAGE:2736849 3, mRNA sequence	1.09829	2.67352	0.28441	2e-08	0.499671	4.47e-07
ILMN_1735608	C19orf47	126526	Homo sapiens chromosome 19 open reading frame 47 (C19orf47), mRNA.	1.51172	2.20745	0.178706	0.0156701	0.367405	0.0507811
ILMN_2391900	SLC26A6	65010	Homo sapiens solute carrier family 26, member 6 (SLC26A6), transcript variant 3, mRNA.	1.96757	2.69466	0.046273	0.00515814	0.138681	0.0197395
ILMN_1800602	GCA	25801	Homo sapiens grancalcin, EF-hand calcium binding protein (GCA), mRNA.	1.68075	2.08645	8e-08	0	2.326e-06	3.2e-08
ILMN_1732071	HIST2H2BE	8349	Homo sapiens histone cluster 2, H2be (HIST2H2BE), mRNA.	4.3176	12.8064	0	0	0	0
ILMN_2383807	CALB2	794	Homo sapiens calbindin 2, 29kDa (calretinin) (CALB2), transcript variant CALB2c, mRNA.	6.90049	5.15127	0.00038014	0.00143995	0.00288311	0.00649844
ILMN_2329171	SPDYE1	285955	Homo sapiens speedy homolog E1 (Xenopus laevis) (SPDYE1), mRNA. XM_943692	4.64373	1.31435	0.0190157	0.642243	0.0697907	0.804087
ILMN_1823375			DB338619 TESTI2 Homo sapiens cDNA clone TESTI2041956 3, mRNA sequence	2.53652	-2.8339	0.00381151	0.00144122	0.0193429	0.00650232
ILMN_1832425			Homo sapiens cDNA FLJ26692 fis, clone MPG07890	1.36102	2.88207	0.371146	0.00502576	0.588618	0.019311
ILMN_1731353	CHPF	79586	Homo sapiens chondroitin polymerizing factor (CHPF), mRNA.	1.5175	2.2967	0.00065009	6.5e-07	0.0045215	7.541e-06
ILMN_1740407	CHSY3	337876	Homo sapiens chondroitin sulfate synthase 3 (CHSY3), mRNA.	1.84058	3.88338	1.16e-06	0	2.2397e-05	1.2e-08
ILMN_1873592	KSR2	283455	Homo sapiens kinase suppressor of ras 2 (KSR2), mRNA.	2.11315	-1.7967	0.00048018	0.00176118	0.00349974	0.00774143
ILMN_1715437	CASC5	57082	Homo sapiens cancer susceptibility candidate 5 (CASC5), transcript variant 2, mRNA.	3.21299	6.34288	2.6e-07	0	6.354e-06	1.9e-08
ILMN_1692588	C14orf125	25938	PREDICTED: Homo sapiens chromosome 14 open reading frame 125 (C14orf125), mRNA.	2.71826	3.00544	0.0232755	0.0142045	0.0818203	0.0467747
ILMN_1905075			Homo sapiens cDNA clone IMAGE:4812643	2.19984	2.71934	7.572e-05	3.72e-06	0.000748705	3.4243e-05
ILMN_2414436	RBM3	5935	Homo sapiens RNA binding motif (RNP1, RRM) protein 3 (RBM3), transcript variant 2, mRNA.	2.40312	1.8344	0.02746	0.109748	0.0930464	0.24578
ILMN_1794611	FLJ41481	400945	PREDICTED: Homo sapiens hypothetical gene supported by AK123475 (FLJ41481), mRNA.	1.89166	4.90143	0.112966	0.00094318	0.267541	0.00447862
ILMN_1797861	IL6ST	3572	Homo sapiens interleukin 6 signal transducer (gp130, oncostatin M receptor) (IL6ST), transcript variant 1, mRNA.	6.42956	4.66919	0	1e-08	3.7e-08	1.47e-07
ILMN_1676050	LOC731158	731158	PREDICTED: Homo sapiens similar to cDNA sequence BC048546 (LOC731158), mRNA.	1.28333	5.56792	0.564278	0.00087783	0.752227	0.0041961
ILMN_2131467	GNAI1	2770	Homo sapiens guanine nucleotide binding protein (G protein), alpha inhibiting activity polypeptide 1 (GNAI1), mRNA.	2.21256	1.79263	0.0027353	0.0229962	0.0147927	0.0699704
ILMN_1653390	SDHALP1	255812	Homo sapiens succinate dehydrogenase complex, subunit A, flavoprotein pseudogene 1 (SDHALP1) on chromosome 3.	4.04111	5.14161	0.00090456	0.00040072	0.00595988	0.00210868
ILMN_1803655	PAK7	57144	Homo sapiens p21(CDKN1A)-activated kinase 7 (PAK7), transcript variant 1, mRNA.	1.25427	6.19901	0.402799	1.899e-05	0.618342	0.00014326
ILMN_1669426	LOC652764	652764	PREDICTED: Homo sapiens similar to double homeobox, 4 (LOC652764), mRNA.	4.44629	1.92629	0.0213136	0.298317	0.0763182	0.502018
ILMN_1669523	FOS	2353	Homo sapiens v-fos FBJ murine osteosarcoma viral oncogene homolog (FOS), mRNA.	24.647	72.5286	0	0	0	0
ILMN_2399571	CBY1	25776	Homo sapiens chibby homolog 1 (Drosophila) (CBY1), transcript variant 1, mRNA.	6.37412	5.10207	0	0	5e-08	7.7e-08
ILMN_1788531	SIT1	27240	Homo sapiens signaling threshold regulating transmembrane adaptor 1 (SIT1), mRNA.	4.07606	5.75709	0.00519132	0.00107541	0.0248804	0.00503428
ILMN_2385298	PFKFB2	5208	Homo sapiens 6-phosphofructo-2-kinase/fructose-2,6-biphosphatase 2 (PFKFB2), transcript variant 2, mRNA.	-1.42065	3.00117	0.214508	0.00050955	0.415181	0.00260599
ILMN_1703908	LOC649417	649417	PREDICTED: Homo sapiens similar to absent in melanoma 2 (LOC649417), mRNA.	6.05281	-1.11264	0.0107203	0.866259	0.0443071	0.938163
ILMN_1774265	C2orf82	389084	Homo sapiens chromosome 2 open reading frame 82 (C2orf82), mRNA.	1.5604	2.91412	0.15076	0.00160271	0.327072	0.00713432
ILMN_2380181	MAG	4099	Homo sapiens myelin associated glycoprotein (MAG), transcript variant 2, mRNA.	1.20124	3.60492	0.600582	0.00341431	0.778134	0.0137898
ILMN_1761314	NFS1	9054	Homo sapiens NFS1 nitrogen fixation 1 homolog (S. cerevisiae) (NFS1), nuclear gene encoding mitochondrial protein, mRNA.	1.60589	2.39623	0.00024581	4.3e-07	0.00200147	5.277e-06
ILMN_1710923	SLAMF7	57823	Homo sapiens SLAM family member 7 (SLAMF7), mRNA.	3.31601	3.75555	0.00014013	3.331e-05	0.00125123	0.000235576
ILMN_1687276	LOC338829	338829	PREDICTED: Homo sapiens hypothetical LOC338829 (LOC338829), mRNA.	3.86783	4.20825	0.00059228	0.00035472	0.0041796	0.00189547
ILMN_1887823			601186154F1 NIH_MGC_8 Homo sapiens cDNA clone IMAGE:3543708 5, mRNA sequence	1.01304	4.89227	0.78325	0	0.893861	0
ILMN_1773095	LOC283755	283755	Homo sapiens hypothetical protein LOC283755 (LOC283755), mRNA.	1.62846	2.25005	1.08e-06	0	2.1019e-05	6.4e-08
ILMN_2057826	PHF3	23469	Homo sapiens PHD finger protein 3 (PHF3), mRNA.	2.19646	2.39865	0.00089091	0.00043449	0.00588424	0.0022672
ILMN_1884015			603183417F1 NIH_MGC_121 Homo sapiens cDNA clone IMAGE:5247269 5, mRNA sequence	1.57369	2.19493	0.0384009	0.0015032	0.120651	0.00674148
ILMN_1718070	CASP9	842	Homo sapiens caspase 9, apoptosis-related cysteine peptidase (CASP9), transcript variant beta, mRNA.	2.99221	6.11872	2.2e-07	0	5.506e-06	1.6e-08
ILMN_1656951	APCDD1	147495	Homo sapiens adenomatosis polyposis coli down-regulated 1 (APCDD1), mRNA.	1.60282	5.56225	0.468557	0.0203097	0.67559	0.0631525
ILMN_1885478			zt88c07.s1 Soares_testis_NHT Homo sapiens cDNA clone IMAGE:729420 3, mRNA sequence	2.72633	4.44475	0.100844	0.0220895	0.246452	0.067721
ILMN_1747347	C17orf60	284021	Homo sapiens chromosome 17 open reading frame 60 (C17orf60), mRNA.	2.16702	3.47554	0.00013495	1.47e-06	0.00121253	1.5193e-05
ILMN_1794017	SERTAD1	29950	Homo sapiens SERTA domain containing 1 (SERTAD1), mRNA.	1.43267	2.51125	0.00018897	0	0.00160871	1.02e-07
ILMN_3242900	HIST2H2AA4	723790	Homo sapiens histone cluster 2, H2aa4 (HIST2H2AA4), mRNA.	5.24506	16.3471	0	0	0	0
ILMN_1784130	LOC647054	647054	PREDICTED: Homo sapiens hypothetical protein LOC647054 (LOC647054), mRNA.	2.55542	2.43314	0.00233676	0.00379005	0.0130327	0.0151301
ILMN_1716649	LOC652588	652588	PREDICTED: Homo sapiens hypothetical protein LOC652588 (LOC652588), mRNA.	3.77287	-1.49128	0.0178459	0.456678	0.0663826	0.659206
ILMN_1818534			BX115647 Soares infant brain 1NIB Homo sapiens cDNA clone IMAGp998J13148, mRNA sequence	-2.27819	4.55671	0.158966	0.0163424	0.339423	0.0526032
ILMN_1679262	DPYSL3	1809	Homo sapiens dihydropyrimidinase-like 3 (DPYSL3), mRNA.	1.55848	2.72713	3e-08	0	1.029e-06	0
ILMN_2044226	PPP3CA	5530	Homo sapiens protein phosphatase 3 (formerly 2B), catalytic subunit, alpha isoform (PPP3CA), mRNA.	2.37985	2.04487	0.00978708	0.0269532	0.0412756	0.0797866
ILMN_1683054	LOC401242	401242	PREDICTED: Homo sapiens misc_RNA (LOC401242), miscRNA.	5.95633	3.67299	0.00012168	0.00244567	0.00111288	0.010318
ILMN_1903713			HTM1-443F HTM1 Homo sapiens cDNA, mRNA sequence	1.01568	3.28235	0.939665	0.00028131	0.973054	0.00154938
ILMN_2385239	PBRM1	55193	Homo sapiens polybromo 1 (PBRM1), transcript variant 4, mRNA.	8.3751	5.61056	2.052e-05	0.00015602	0.000249541	0.000922468
ILMN_1656886	LIN37	55957	Homo sapiens lin-37 homolog (C. elegans) (LIN37), mRNA.	3.20584	15.2182	1.788e-05	0	0.000222435	4e-08
ILMN_2103014	CCDC104	112942	Homo sapiens coiled-coil domain containing 104 (CCDC104), mRNA.	9.09636	9.45827	3e-08	5e-08	1.031e-06	8.21e-07
ILMN_1710722	ZNF474	133923	Homo sapiens zinc finger protein 474 (ZNF474), mRNA.	3.50661	-1.00236	0	0.97427	2.7e-08	0.989004
ILMN_1731118	CR1	1378	PREDICTED: Homo sapiens complement component (3b/4b) receptor 1 (Knops blood group) (CR1), mRNA.	-1.09098	4.46476	0.478127	0	0.683518	1.01e-07
ILMN_1699989	BNIPL	149428	Homo sapiens BCL2/adenovirus E1B 19kD interacting protein like (BNIPL), mRNA.	1.46803	2.13303	0.157815	0.00952038	0.33758	0.0334466
ILMN_1782501	LOC653219	653219	PREDICTED: Homo sapiens similar to G antigen, family D, 2 isoform 1a, transcript variant 1 (LOC653219), mRNA.	2.73849	-1.25089	3e-08	0.0231825	1e-06	0.0704287
ILMN_3245954	LOC285501	285501	Homo sapiens hypothetical protein LOC285501 (LOC285501), mRNA.	4.24251	1.01639	9e-08	0.902232	2.643e-06	0.95597
ILMN_2097259	CYP2U1	113612	Homo sapiens cytochrome P450, family 2, subfamily U, polypeptide 1 (CYP2U1), mRNA.	1.44965	2.06531	0.0196533	0.00016716	0.0715534	0.000979996
ILMN_1901867			ta34a11.x1 NCI_CGAP_GC4 Homo sapiens cDNA clone IMAGE:2045948 3 similar to contains L1.t3 L1 repetitive element ;, mRNA sequence	2.57694	-1.22565	1.71e-06	0.040198	3.0772e-05	0.111096
ILMN_2305721	POMT1	10585	Homo sapiens protein-O-mannosyltransferase 1 (POMT1), transcript variant 1, mRNA.	1.43983	2.1195	3.99e-06	0	6.258e-05	2.3e-08
ILMN_2317457	HSD11B1L	374875	Homo sapiens hydroxysteroid (11-beta) dehydrogenase 1-like (HSD11B1L), transcript variant c, mRNA.	2.60255	2.89105	6.574e-05	2.436e-05	0.00066735	0.000178584
ILMN_1752393	ATOH7	220202	Homo sapiens atonal homolog 7 (Drosophila) (ATOH7), mRNA.	4.0524	3.80269	0.0117513	0.0177646	0.0476443	0.0564474
ILMN_2225974	GCLM	2730	Homo sapiens glutamate-cysteine ligase, modifier subunit (GCLM), mRNA.	2.83973	2.93847	0.00067844	0.00147805	0.0046904	0.00664552
ILMN_1711098	LOC645648	645648	PREDICTED: Homo sapiens similar to hydatidiform mole associated and imprinted (LOC645648), mRNA.	1.09809	11.8535	0.563338	0	0.751537	1.2e-08
ILMN_1915586			DB027523 TESTI2 Homo sapiens cDNA clone TESTI2010045 5, mRNA sequence	3.75624	1.44381	0.00262034	0.319446	0.0142909	0.525448
ILMN_3200070	LOC643534	643534	PREDICTED: Homo sapiens similar to hCG37526 (LOC643534), mRNA.	3.00801	1.36338	0.0102109	0.442373	0.0426337	0.647015
ILMN_3250321	PTP4A3	11156	Homo sapiens protein tyrosine phosphatase type IVA, member 3 (PTP4A3), transcript variant 1, mRNA.	6.28136	2.00791	1.88e-05	0.0306214	0.000232034	0.0887167
ILMN_2232494	C5orf42	65250	Homo sapiens chromosome 5 open reading frame 42 (C5orf42), mRNA.	14.5643	25.5536	0	0	1.34e-07	8e-09
ILMN_1807171	PLA2G5	5322	Homo sapiens phospholipase A2, group V (PLA2G5), mRNA.	3.9917	1.11302	0	0.190982	2.14e-07	0.36865
ILMN_1763347	PIK3CB	5291	Homo sapiens phosphoinositide-3-kinase, catalytic, beta polypeptide (PIK3CB), mRNA.	1.98711	2.24351	0.00032098	0.00012034	0.00251905	0.000731158
ILMN_1719905	TLR10	81793	Homo sapiens toll-like receptor 10 (TLR10), transcript variant 2, mRNA.	5.33637	1.05858	0.00104752	0.888466	0.00673161	0.949423
ILMN_1757391	TMEM50B	757	Homo sapiens transmembrane protein 50B (TMEM50B), mRNA.	10.6248	22.5485	8e-08	0	2.38e-06	6.9e-08
ILMN_3239895	LOC100134053	100134053	PREDICTED: Homo sapiens similar to POLR2J4 protein (LOC100134053), mRNA.	2.22922	1.92418	8.939e-05	0.00054721	0.000858059	0.00277541
ILMN_2046470	DAAM1	23002	Homo sapiens dishevelled associated activator of morphogenesis 1 (DAAM1), mRNA.	1.82332	2.04841	0	0	2.2e-08	4e-09
ILMN_1899638			RST35453 Athersys RAGE Library Homo sapiens cDNA, mRNA sequence	2.2063	2.59588	0.0303543	0.00869239	0.100374	0.0309542
ILMN_1656011	RGS1	5996	Homo sapiens regulator of G-protein signaling 1 (RGS1), mRNA.	1.11236	2.00453	0.646029	0.014781	0.809487	0.0483369
ILMN_2222443	KLRK1	22914	Homo sapiens killer cell lectin-like receptor subfamily K, member 1 (KLRK1), mRNA.	2.17454	1.12594	0.00016422	0.3916	0.00142906	0.599246
ILMN_1685115	HEXIM1	10614	Homo sapiens hexamethylene bis-acetamide inducible 1 (HEXIM1), mRNA.	2.87413	5.82108	9.7e-07	0	1.9382e-05	5.4e-08
ILMN_1850629			UI-H-DT1-avz-n-24-0-UI.s1 NCI_CGAP_DT1 Homo sapiens cDNA clone IMAGE:5886551 3, mRNA sequence	6.60443	1.284	0.00015633	0.526656	0.00136953	0.716996
ILMN_2253707	ITGB4	3691	Homo sapiens integrin, beta 4 (ITGB4), transcript variant 2, mRNA.	5.02155	1.11515	6e-08	0.457181	1.836e-06	0.65971
ILMN_1671812	ANKRD21	317754	Homo sapiens ankyrin repeat domain 21 (ANKRD21), mRNA.	1.03769	3.83419	0.944221	0.0218366	0.974897	0.0671317
ILMN_2301193	ATP8B2	57198	Homo sapiens ATPase, class I, type 8B, member 2 (ATP8B2), transcript variant 2, mRNA.	2.94654	8.09827	2.06e-06	0	3.6001e-05	1.3e-08
ILMN_1905482			Homo sapiens cDNA FLJ37381 fis, clone BRAMY2025996	4.96806	6.08489	1e-08	4e-08	4.29e-07	6.54e-07
ILMN_1873967			ih26e02.x5 Human insulinoma Homo sapiens cDNA clone IMAGE:5615330 3, mRNA sequence	2.75032	-1.756	0.00055048	0.0426079	0.00392916	0.11641
ILMN_1805807	SLC30A3	7781	Homo sapiens solute carrier family 30 (zinc transporter), member 3 (SLC30A3), mRNA.	2.42197	3.63442	1.1e-06	1e-08	2.1285e-05	2.52e-07
ILMN_1811050	CCDC88A	55704	Homo sapiens coiled-coil domain containing 88A (CCDC88A), mRNA.	2.35625	2.54925	0.00045267	0.00027844	0.00333051	0.00153538
ILMN_2258383	BAX	581	Homo sapiens BCL2-associated X protein (BAX), transcript variant epsilon, mRNA.	3.25121	1.0013	1e-08	0.98587	4.39e-07	0.993897
ILMN_2071446	PI15	51050	Homo sapiens peptidase inhibitor 15 (PI15), mRNA.	3.70521	1.2135	0.00036445	0.529491	0.00278127	0.719365
ILMN_2060449	MAGEB6	158809	Homo sapiens melanoma antigen family B, 6 (MAGEB6), mRNA.	5.56469	2.58044	2.46e-06	0.0013419	4.1927e-05	0.00610367
ILMN_2391150	FILIP1L	11259	Homo sapiens filamin A interacting protein 1-like (FILIP1L), transcript variant 3, mRNA.	1.54655	2.12984	0.0127985	0.00023634	0.0510162	0.00133128
ILMN_3290211	LOC644761	644761	PREDICTED: Homo sapiens misc_RNA (LOC644761), miscRNA.	1.85862	3.16944	1.18e-06	0	2.2627e-05	2.1e-08
ILMN_1874735			AGENCOURT_7970838 NIH_MGC_72 Homo sapiens cDNA clone IMAGE:6163720 5, mRNA sequence	3.39279	3.78599	1.3e-07	2e-08	3.633e-06	3.63e-07
ILMN_1793920	LOC652657	652657	PREDICTED: Homo sapiens similar to zinc finger protein 658 (LOC652657), mRNA.	5.98715	9.25974	5.7e-06	2e-07	8.4848e-05	2.676e-06
ILMN_1815716	LMLN	89782	Homo sapiens leishmanolysin-like (metallopeptidase M8 family) (LMLN), transcript variant 2, mRNA.	-1.37304	3.67166	0.0411453	1.6e-07	0.127321	2.198e-06
ILMN_1747389	LOC128322	128322	PREDICTED: Homo sapiens similar to nuclear transport factor 2 (LOC128322), mRNA.	2.17597	4.35384	0.00241903	1.354e-05	0.0134015	0.000106205
ILMN_1871124			UI-H-EZ1-bcb-b-23-0-UI.s1 NCI_CGAP_Ch2 Homo sapiens cDNA clone UI-H-EZ1-bcb-b-23-0-UI 3, mRNA sequence	4.11326	2.58849	0.0228373	0.0924155	0.0806077	0.215512
ILMN_1685833	LOC643401	643401	PREDICTED: Homo sapiens hypothetical protein LOC643401, transcript variant 1 (LOC643401), mRNA.	2.36598	3.31689	0.0919274	0.0225403	0.230461	0.0688399
ILMN_2268381	RRBP1	6238	Homo sapiens ribosome binding protein 1 homolog 180kDa (dog) (RRBP1), transcript variant 1, mRNA.	2.37697	3.17601	0.00376567	0.00041043	0.0191698	0.00215547
ILMN_1759282	LOC645576	645576	PREDICTED: Homo sapiens similar to Platelet-derived growth factor A chain precursor (PDGF A-chain) (Platelet-derived growth factor alpha polypeptide) (PDGF-1) (LOC645576), mRNA.	2.1464	-1.0169	0.00081416	0.916293	0.00545653	0.963084
ILMN_2190598	FGD6	55785	Homo sapiens FYVE, RhoGEF and PH domain containing 6 (FGD6), mRNA.	1.22109	12.5881	0.005766	0	0.0270914	0
ILMN_2355776	GIT2	9815	Homo sapiens G protein-coupled receptor kinase interactor 2 (GIT2), transcript variant 3, mRNA.	1.78921	2.35638	0.0109644	0.00099483	0.0450771	0.00469893
ILMN_2347424	MBOAT2	129642	Homo sapiens membrane bound O-acyltransferase domain containing 2 (MBOAT2), mRNA.	2.13559	2.57978	4.786e-05	7.57e-06	0.000511655	6.3867e-05
ILMN_1791447	CXCL12	6387	Homo sapiens chemokine (C-X-C motif) ligand 12 (stromal cell-derived factor 1) (CXCL12), transcript variant 1, mRNA.	-1.79982	2.58823	0.0678495	0.00927484	0.184595	0.0327132
ILMN_1698019	LGMN	5641	Homo sapiens legumain (LGMN), transcript variant 2, mRNA.	1.37425	2.23942	9.621e-05	0	0.000914787	6.5e-08
ILMN_1690125	PDLIM7	9260	Homo sapiens PDZ and LIM domain 7 (enigma) (PDLIM7), transcript variant 4, mRNA.	1.81108	3.24136	0	0	1.9e-08	0
ILMN_1767337	SFXN5	94097	Homo sapiens sideroflexin 5 (SFXN5), mRNA.	1.5699	3.2895	0.0220332	2.21e-06	0.0783496	2.17e-05
ILMN_2373099	ZCCHC11	23318	Homo sapiens zinc finger, CCHC domain containing 11 (ZCCHC11), transcript variant 2, mRNA.	1.9367	2.05707	0.00423052	0.00305858	0.0210816	0.0125469
ILMN_1764301	LOC648639	648639	PREDICTED: Homo sapiens hypothetical protein LOC648639 (LOC648639), mRNA.	7.44504	1.18865	0	0.146857	3.9e-08	0.305042
ILMN_1685943	LOC375295	375295	PREDICTED: Homo sapiens hypothetical gene supported by BC013438 (LOC375295), mRNA.	2.85534	1.09376	4.77e-06	0.440127	7.3108e-05	0.645073
ILMN_1702044	CNTROB	116840	Homo sapiens centrobin, centrosomal BRCA2 interacting protein (CNTROB), transcript variant 1, mRNA.	3.06794	1.48304	0.00469934	0.24659	0.0229596	0.441269
ILMN_3268199	LOC100129117	100129117	PREDICTED: Homo sapiens hypothetical protein LOC100129117 (LOC100129117), mRNA.	-1.13627	11.7346	0.542847	7e-08	0.736712	1.036e-06
ILMN_1810085	ABCF3	55324	Homo sapiens ATP-binding cassette, sub-family F (GCN20), member 3 (ABCF3), mRNA.	2.39432	4.62652	0.00012784	1.6e-07	0.00115963	2.253e-06
ILMN_1803856	DKFZP586I1420	222161	Homo sapiens hypothetical protein DKFZp586I1420 (DKFZP586I1420), non-coding RNA.	1.53138	2.58298	0.129321	0.00285657	0.294012	0.0118196
ILMN_1772943	CXorf23	256643	Homo sapiens chromosome X open reading frame 23 (CXorf23), mRNA.	2.61913	5.57464	0.0622387	0.00295156	0.173018	0.0121606
ILMN_1657868	SIRT4	23409	Homo sapiens sirtuin (silent mating type information regulation 2 homolog) 4 (S. cerevisiae) (SIRT4), mRNA.	1.80837	2.69581	0.00081701	6.19e-06	0.00546787	5.3516e-05
ILMN_2297205	ATRN	8455	Homo sapiens attractin (ATRN), transcript variant 1, mRNA.	-1.61465	5.91828	0.141848	5.809e-05	0.313822	0.000385101
ILMN_1814966	PIAS3	10401	Homo sapiens protein inhibitor of activated STAT, 3 (PIAS3), mRNA.	1.54869	2.44249	0.00082838	7e-07	0.00553378	7.989e-06
ILMN_1797119	SLC22A10	387775	Homo sapiens solute carrier family 22, member 10 (SLC22A10), mRNA.	1.33182	5.65083	0.397103	8.998e-05	0.61298	0.000565086
ILMN_2408430	LARGE	9215	Homo sapiens like-glycosyltransferase (LARGE), transcript variant 2, mRNA.	1.00048	2.12661	0.99759	0.00021397	0.999041	0.0012189
ILMN_3244483	LOC100134571	100134571	PREDICTED: Homo sapiens misc_RNA (LOC100134571), miscRNA.	1.39687	2.13933	0.26866	0.0171257	0.481292	0.0547152
ILMN_1664243	USE1	55850	Homo sapiens unconventional SNARE in the ER 1 homolog (S. cerevisiae) (USE1), mRNA.	3.6607	-1.55737	0.0295379	0.419795	0.0982652	0.625609
ILMN_1668351	TAF6	6878	Homo sapiens TAF6 RNA polymerase II, TATA box binding protein (TBP)-associated factor, 80kDa (TAF6), transcript variant 2, mRNA.	2.26967	1.8339	0.0118099	0.0500102	0.0478581	0.132599
ILMN_1816063			UI-H-FE1-beb-a-11-0-UI.s1 NCI_CGAP_FE1 Homo sapiens cDNA clone UI-H-FE1-beb-a-11-0-UI 3, mRNA sequence	5.51102	-1.10785	0.00169646	0.805705	0.0100239	0.907148
ILMN_1775316	LOC649428	649428	PREDICTED: Homo sapiens hypothetical protein LOC649428 (LOC649428), mRNA.	4.70475	1.43547	0.00173816	0.344553	0.0102129	0.552011
ILMN_1719273	INPP5A	3632	PREDICTED: Homo sapiens inositol polyphosphate-5-phosphatase, 40kDa (INPP5A), mRNA.	10.6775	1.87666	7.2e-07	0.0492777	1.5016e-05	0.131113
ILMN_1664706	LOC653604	653604	PREDICTED: Homo sapiens similar to H3 histone, family 2 isoform 2 (LOC653604), mRNA.	1.52115	3.53468	0.191018	0.00110643	0.384269	0.00515655
ILMN_1756935	OSBPL6	114880	Homo sapiens oxysterol binding protein-like 6 (OSBPL6), transcript variant 1, mRNA.	2.26162	4.76166	0	0	6.2e-08	0
ILMN_1892519			UI-H-ED1-axx-k-12-0-UI.s1 NCI_CGAP_ED1 Homo sapiens cDNA clone IMAGE:5835011 3, mRNA sequence	1.18265	6.76104	0.130135	0	0.295379	1.5e-08
ILMN_1689128	LOC643590	643590	PREDICTED: Homo sapiens hypothetical protein LOC643590 (LOC643590), mRNA.	3.56837	1.09382	0.00142839	0.795979	0.00872764	0.901992
ILMN_3233179	LOC728969	728969	PREDICTED: Homo sapiens similar to heparan sulfate 6-O-sulfotransferase 1 (LOC728969), mRNA.	1.72733	2.34927	4.4e-06	2e-08	6.8277e-05	3.98e-07
ILMN_1667490	MGC40489	146880	PREDICTED: Homo sapiens hypothetical protein MGC40489, transcript variant 1 (MGC40489), mRNA.	8.94588	9.69872	5e-08	1e-08	1.553e-06	2.14e-07
ILMN_1910645	LOC730841	730841	PREDICTED: Homo sapiens hypothetical protein LOC730841 (LOC730841), mRNA.	-1.50474	5.43344	0.0506218	6.5e-07	0.148308	7.483e-06
ILMN_1803248	LOC650712	650712	PREDICTED: Homo sapiens hypothetical protein LOC650712 (LOC650712), mRNA.	3.60324	6.53648	2.8e-07	1e-08	6.781e-06	2.03e-07
ILMN_1672742	ARHGAP23	57636	PREDICTED: Homo sapiens Rho GTPase activating protein 23, transcript variant 1 (ARHGAP23), mRNA.	2.47194	1.05075	2e-08	0.441394	6.22e-07	0.64625
ILMN_1811335	LOC653472	653472	PREDICTED: Homo sapiens similar to golgi autoantigen, golgin subfamily a, 8B (LOC653472), mRNA.	4.54504	8.06657	4.09e-05	1.36e-06	0.000447141	1.4198e-05
ILMN_1803742	CAPZA1	829	Homo sapiens capping protein (actin filament) muscle Z-line, alpha 1 (CAPZA1), mRNA.	2.06854	2.38792	0.00541971	0.00153451	0.0257352	0.00686237
ILMN_1756811	C1orf103	55791	Homo sapiens chromosome 1 open reading frame 103 (C1orf103), transcript variant 1, mRNA.	5.02067	9.99006	0.0504581	0.00881279	0.147926	0.0313216
ILMN_1684060	CXYorf2	80161	Homo sapiens chromosome X and Y open reading frame 2 (CXYorf2), mRNA.	1.0048	4.39272	0.981427	1.178e-05	0.991687	9.3794e-05
ILMN_3227415	ZC3H11B	643136	PREDICTED: Homo sapiens misc_RNA (ZC3H11B), miscRNA.	2.34774	4.00379	0.108923	0.0103105	0.260868	0.0357767
ILMN_3238233	HIST2H4B	554313	Homo sapiens histone cluster 2, H4b (HIST2H4B), mRNA.	5.04156	11.3071	0	0	7.9e-08	1e-09
ILMN_1666258	AMFR	267	Homo sapiens autocrine motility factor receptor (AMFR), mRNA.	1.6158	2.46726	0.0027319	6.39e-06	0.0147818	5.4988e-05
ILMN_1678183	CDRT1	374286	PREDICTED: Homo sapiens CMT1A duplicated region transcript 1 (CDRT1), mRNA.	-1.04416	2.85092	0.927579	0.0328033	0.967695	0.0939055
ILMN_1717264	LOC642252	642252	PREDICTED: Homo sapiens similar to Homogentisate 1,2-dioxygenase (Homogentisicase) (Homogentisate oxygenase) (Homogentisic acid oxidase), transcript variant 5 (LOC642252), mRNA.	3.49746	1.59085	0.0246042	0.390964	0.0855194	0.598563
ILMN_3248270	SNORD62B	692093	Homo sapiens small nucleolar RNA, C/D box 62B (SNORD62B), small nucleolar RNA.	2.66998	4.79672	0	0	6.3e-08	0
ILMN_1708247	KIAA1245	149013	PREDICTED: Homo sapiens KIAA1245, transcript variant 4 (KIAA1245), mRNA.	5.74767	1.156	2.59e-06	0.562415	4.3788e-05	0.744751
ILMN_2234187	CDO1	1036	Homo sapiens cysteine dioxygenase, type I (CDO1), mRNA.	2.26731	3.5815	1e-07	0	2.885e-06	1.6e-08
ILMN_1764813	B3GALTL	145173	Homo sapiens beta 1,3-galactosyltransferase-like (B3GALTL), mRNA.	1.47061	2.69846	0.111632	0.0006123	0.265281	0.00306138
ILMN_1699205	C1orf146	388649	Homo sapiens chromosome 1 open reading frame 146 (C1orf146), mRNA.	1.48497	2.40581	0.154773	0.0117244	0.332893	0.039853
ILMN_1724119	LOC442261	442261	PREDICTED: Homo sapiens similar to Coiled-coil-helix-coiled-coil-helix domain-containing protein 2 (HCV NS2 trans-regulated protein) (NS2TP) (LOC442261), mRNA.	6.83738	8.38802	2e-08	0	8.27e-07	8.8e-08
ILMN_1839052	KCMF1	56888	Homo sapiens potassium channel modulatory factor 1 (KCMF1), mRNA.	1.94407	2.07079	0.00138945	0.0013037	0.00852827	0.00595455
ILMN_1792757	DPP8	54878	Homo sapiens dipeptidylpeptidase 8 (DPP8), transcript variant 3, mRNA.	1.28076	3.20097	0.56173	0.0108324	0.750501	0.0372788
ILMN_1762802	CNIH2	254263	Homo sapiens cornichon homolog 2 (Drosophila) (CNIH2), mRNA.	2.95469	2.98385	1.89e-06	5.97e-06	3.3447e-05	5.1825e-05
ILMN_1699644	MARCH3	115123	PREDICTED: Homo sapiens membrane-associated ring finger (C3HC4) 3 (MARCH3), mRNA.	5.18203	13.4455	0.00011788	8.3e-07	0.0010838	9.31e-06
ILMN_3248223	SCARNA12	677777	Homo sapiens small Cajal body-specific RNA 12 (SCARNA12), guide RNA.	1.45746	2.11947	0.0324975	0.00035438	0.105893	0.00189386
ILMN_1806068	NOC4L	79050	PREDICTED: Homo sapiens nucleolar complex associated 4 homolog (S. cerevisiae) (NOC4L), mRNA.	2.87206	-2.35688	0.00787474	0.0177152	0.0347771	0.0563171
ILMN_1736923	LOC651936	651936	PREDICTED: Homo sapiens hypothetical protein LOC651936 (LOC651936), mRNA.	-1.35453	6.44661	0.564619	0.00298711	0.752424	0.0122921
ILMN_1657711	LOC645868	645868	PREDICTED: Homo sapiens similar to Jerky protein (LOC645868), mRNA.	2.96233	1.10945	7e-08	0.201987	2.09e-06	0.383864
ILMN_1863401			Homo sapiens cDNA clone IMAGE:3959751, partial cds	1.07547	4.10005	0.610976	7e-08	0.785216	1.06e-06
ILMN_1776157	SEPT4	5414	Homo sapiens septin 4 (SEPT4), transcript variant 2, mRNA.	12.2118	29.1678	0	0	0	0
ILMN_1799710	CCDC96	257236	Homo sapiens coiled-coil domain containing 96 (CCDC96), mRNA.	7.10811	4.5001	3.74e-06	0.0001117	5.9285e-05	0.000684903
ILMN_3256926	LOC100130764	100130764	PREDICTED: Homo sapiens p150-like (LOC100130764), mRNA.	1.8142	2.03854	0.00245946	0.00068919	0.0135857	0.00339627
ILMN_1706709	ZNF571	51276	Homo sapiens zinc finger protein 571 (ZNF571), mRNA.	3.16125	4.60497	0.00641151	0.00026307	0.0294351	0.00146206
ILMN_2041463	C3orf30	152405	Homo sapiens chromosome 3 open reading frame 30 (C3orf30), mRNA.	4.21293	8.07504	1.9e-07	0	5.007e-06	6.7e-08
ILMN_1654563	EFNB1	1947	Homo sapiens ephrin-B1 (EFNB1), mRNA.	5.02115	17.038	0	0	0	0
ILMN_1739734	CLTCL1	8218	Homo sapiens clathrin, heavy chain-like 1 (CLTCL1), mRNA.	1.09505	2.89952	0.734793	0.0003706	0.865658	0.00196884
ILMN_1749317	C1orf222	339457	Homo sapiens chromosome 1 open reading frame 222 (C1orf222), mRNA.	1.39116	2.23648	0.190026	0.00736603	0.382794	0.02693
ILMN_3283225	LOC100131621	100131621	PREDICTED: Homo sapiens hypothetical LOC100131621 (LOC100131621), mRNA.	1.02003	7.62604	0.857633	0	0.933365	1.6e-08
ILMN_3248764	KIAA1908	114796	Homo sapiens KIAA1908 protein (KIAA1908), non-coding RNA.	-1.19782	3.29305	0.177932	3e-07	0.366355	3.801e-06
ILMN_2073235	FTHL12	2504	Homo sapiens ferritin, heavy polypeptide-like 12 (FTHL12) on chromosome 9.	1.98762	2.36147	1.032e-05	8.9e-07	0.00013931	9.836e-06
ILMN_1830334			AGENCOURT_7906098 NIH_MGC_82 Homo sapiens cDNA clone IMAGE:6104875 5, mRNA sequence	2.98149	-1.25111	0.00594218	0.492651	0.0277511	0.690225
ILMN_3187530	LOC100128765	100128765	PREDICTED: Homo sapiens similar to hCG2041516 (LOC100128765), mRNA.	9.06982	5.54072	2.7e-07	1.65e-06	6.528e-06	1.6908e-05
ILMN_1820146			17000531958267 GRN_EB Homo sapiens cDNA 5, mRNA sequence	7.64906	1.26569	0	0.0118262	0	0.0401415
ILMN_1692572	KIF27	55582	PREDICTED: Homo sapiens kinesin family member 27 (KIF27), mRNA.	1.71146	2.53778	0.00301264	3.42e-05	0.0160296	0.000241071
ILMN_3199929	LOC390183	390183	PREDICTED: Homo sapiens misc_RNA (LOC390183), miscRNA.	2.06049	1.79834	0.00171546	0.00927827	0.0101109	0.0327204
ILMN_1775743	BTG1	694	Homo sapiens B-cell translocation gene 1, anti-proliferative (BTG1), mRNA.	1.83153	2.64828	0	0	5.5e-08	0
ILMN_1714073	LOC651578	651578	PREDICTED: Homo sapiens hypothetical protein LOC651578 (LOC651578), mRNA.	3.60308	3.14707	0.0198318	0.0336396	0.072015	0.0958127
ILMN_1881052			UI-E-EJ0-aht-k-16-0-UI.s1 UI-E-EJ0 Homo sapiens cDNA clone UI-E-EJ0-aht-k-16-0-UI 3, mRNA sequence	3.44049	1.74805	1e-06	0.00414012	1.9809e-05	0.0163337
ILMN_2179967	FLJ45974	401337	Homo sapiens FLJ45974 protein (FLJ45974), mRNA.	3.59616	1.83119	0.00157855	0.0902775	0.00948109	0.211793
ILMN_1707694	FAM22A	728118	Homo sapiens family with sequence similarity 22, member A (FAM22A), mRNA.	1.06655	2.44214	0.803225	0.00171067	0.905455	0.00754254
ILMN_1707965	LOC646345	646345	PREDICTED: Homo sapiens hypothetical protein LOC646345 (LOC646345), mRNA.	1.89019	2.22276	0.0358045	0.0116631	0.114315	0.0396836
ILMN_3244291	ZNF676	163223	Homo sapiens zinc finger protein 676 (ZNF676), mRNA.	3.16047	-1.00519	0.00119045	0.985309	0.00749441	0.993687
ILMN_1908840			AJ571891 HM3/RH2 Homo sapiens cDNA clone HSPD44306, mRNA sequence	-1.10532	5.74829	0.150249	0	0.326397	1e-09
ILMN_1706858	LOC728734	728734	PREDICTED: Homo sapiens similar to kidney-specific protein (KS), transcript variant 3 (LOC728734), mRNA.	-1.12314	3.77701	0.711481	0.00044891	0.8512	0.00233474
ILMN_1737965	ELOVL4	6785	Homo sapiens elongation of very long chain fatty acids (FEN1/Elo2, SUR4/Elo3, yeast)-like 4 (ELOVL4), mRNA.	1.46137	2.58218	0.00025597	1e-08	0.00207102	2.43e-07
ILMN_2319326	ADARB1	104	Homo sapiens adenosine deaminase, RNA-specific, B1 (RED1 homolog rat) (ADARB1), transcript variant 2, mRNA.	1.84729	2.83188	2.91e-05	8e-08	0.000335513	1.275e-06
ILMN_1718071	AGTPBP1	23287	Homo sapiens ATP/GTP binding protein 1 (AGTPBP1), mRNA.	1.82381	2.35813	7e-08	0	2.184e-06	2.8e-08
ILMN_1841069			nab23h03.x1 Soares_NSF_F8_9W_OT_PA_P_S1 Homo sapiens cDNA clone IMAGE:3266909 3, mRNA sequence	1.52802	3.00083	0.0638882	5.954e-05	0.176457	0.000393226
ILMN_3202863	LOC389662	389662	PREDICTED: Homo sapiens misc_RNA (LOC389662), miscRNA.	2.01475	2.61401	5.07e-06	1.4e-07	7.6761e-05	2.015e-06
ILMN_2191720	ZNF471	57573	Homo sapiens zinc finger protein 471 (ZNF471), mRNA.	1.25237	2.11872	0.120826	9.111e-05	0.280698	0.000571401
ILMN_1722022	MAGEE1	57692	Homo sapiens melanoma antigen family E, 1 (MAGEE1), mRNA.	1.02863	3.79127	0.864289	1.36e-06	0.936759	1.4198e-05
ILMN_1710829	FLJ25715	284241	Homo sapiens hypothetical protein FLJ25715 (FLJ25715), mRNA.	4.40072	6.71632	0.0016624	0.00016555	0.00986334	0.000972724
ILMN_1856480			Homo sapiens cDNA clone IMAGE:5263177	3.02271	6.76867	7.9e-07	0	1.6216e-05	1.9e-08
ILMN_1792518	STX7	8417	Homo sapiens syntaxin 7 (STX7), mRNA.	1.33822	2.01641	0.00010594	0	0.000989605	9.5e-08
ILMN_3226700	ZNF837	116412	Homo sapiens zinc finger protein 837 (ZNF837), transcript variant 2, mRNA. XM_375665 XM_938741	2.42083	3.04306	1.418e-05	1.05e-06	0.000182804	1.1302e-05
ILMN_1752299	RAB6B	51560	Homo sapiens RAB6B, member RAS oncogene family (RAB6B), mRNA.	4.92913	6.70395	0	0	5.9e-08	6e-09
ILMN_2352574	ZNF274	10782	Homo sapiens zinc finger protein 274 (ZNF274), transcript variant ZNF274b, mRNA.	1.38325	7.69181	0.137616	1.1e-07	0.307259	1.597e-06
ILMN_2372384	MGA	23269	Homo sapiens MAX gene associated (MGA), mRNA.	3.21378	4.09373	0.0645901	0.0298329	0.177999	0.0867615
ILMN_1735006	ATG2B	55102	Homo sapiens ATG2 autophagy related 2 homolog B (S. cerevisiae) (ATG2B), mRNA.	1.31513	2.2854	0.440775	0.0319186	0.652286	0.0917837
ILMN_1690532	FLJ40473	285226	PREDICTED: Homo sapiens hypothetical protein FLJ40473 (FLJ40473), misc RNA.	1.91712	2.07793	0.00016593	1.355e-05	0.00144319	0.000106257
ILMN_1694882	AMY2B	280	Homo sapiens amylase, alpha 2B (pancreatic) (AMY2B), mRNA.	2.43683	1.09829	1.3e-07	0.287615	3.484e-06	0.490105
ILMN_1685886	MAPK4	5596	Homo sapiens mitogen-activated protein kinase 4 (MAPK4), mRNA.	-1.03531	5.23018	0.894892	2.098e-05	0.952469	0.000156459
ILMN_1723794	UNG2	10309	Homo sapiens uracil-DNA glycosylase 2 (UNG2), transcript variant 2, mRNA.	-1.03661	7.46112	0.846795	1.4e-07	0.928215	2.026e-06
ILMN_1706845	OPHN1	4983	Homo sapiens oligophrenin 1 (OPHN1), mRNA.	2.0419	1.38161	0.0163882	0.207206	0.062078	0.390366
ILMN_1905330			nae05f05.x1 NCI_CGAP_Ov18 Homo sapiens cDNA clone IMAGE:3434624 3, mRNA sequence	1.40066	4.03069	0.555318	0.0261271	0.746	0.0777666
ILMN_2132379	TDGF1	6997	Homo sapiens teratocarcinoma-derived growth factor 1 (TDGF1), mRNA.	-1.9608	2.76507	0	0	1.7e-08	1e-09
ILMN_1671642	CSNK1A1L	122011	Homo sapiens casein kinase 1, alpha 1-like (CSNK1A1L), mRNA.	-1.12511	6.91086	0.349741	0	0.568111	5.9e-08
ILMN_3226955	RELL1	768211	Homo sapiens RELT-like 1 (RELL1), transcript variant 2, mRNA.	1.58767	6.18081	0.381677	0.00458976	0.599155	0.0178458
ILMN_1731107	CCDC92	80212	Homo sapiens coiled-coil domain containing 92 (CCDC92), mRNA.	1.84631	3.57893	4.9e-07	0	1.0739e-05	3e-09
ILMN_1880796			HTM1-160F1 HTM1 Homo sapiens cDNA, mRNA sequence	2.10299	2.36398	0.0171257	0.00747592	0.064244	0.0272413
ILMN_1663156	DDX31	64794	Homo sapiens DEAD (Asp-Glu-Ala-Asp) box polypeptide 31 (DDX31), transcript variant 2, mRNA.	-2.37674	3.09229	0.0571773	0.0134313	0.162286	0.0446339
ILMN_2068698	RSHL3	345895	Homo sapiens radial spokehead-like 3 (RSHL3), mRNA.	1.06394	3.5899	0.582584	1.7e-07	0.765525	2.389e-06
ILMN_1795435	ZNF264	9422	Homo sapiens zinc finger protein 264 (ZNF264), mRNA.	3.2765	3.13012	9e-07	1.4e-06	1.8011e-05	1.4548e-05
ILMN_3199896	LOC442153	442153	PREDICTED: Homo sapiens misc_RNA (LOC442153), miscRNA.	2.75163	2.27193	0.00010823	0.00093593	0.00100802	0.00444643
ILMN_1670383	PCDH7	5099	Homo sapiens protocadherin 7 (PCDH7), transcript variant c, mRNA.	7.47624	13.4465	0	0	0	0
ILMN_3244216	SCARNA3	677679	Homo sapiens small Cajal body-specific RNA 3 (SCARNA3), guide RNA.	2.1678	20.6586	2.09e-05	0	0.000253569	0
ILMN_1771601	UFSP1	402682	Homo sapiens UFM1-specific peptidase 1 (non-functional) (UFSP1), mRNA.	1.63742	2.65595	0.109891	0.00468784	0.262445	0.0181868
ILMN_2358652	NXF1	10482	Homo sapiens nuclear RNA export factor 1 (NXF1), transcript variant 1, mRNA.	1.33767	2.46617	1.48e-06	0	2.7335e-05	0
ILMN_1798038	LOC644093	644093	PREDICTED: Homo sapiens hCG2040054 (LOC644093), mRNA.	1.09504	3.24494	0.268375	1e-08	0.481012	2.22e-07
ILMN_1767560	LOC402232	402232	PREDICTED: Homo sapiens hypothetical LOC402232 (LOC402232), mRNA.	6.04038	1.09561	3.8e-07	0.620867	8.666e-06	0.788569
ILMN_1809193	PSEN1	5663	Homo sapiens presenilin 1 (Alzheimer disease 3) (PSEN1), mRNA.	4.17591	9.19785	6.44e-06	3e-08	9.4131e-05	4.81e-07
ILMN_1877102			ze34g02.s1 Soares retina N2b4HR Homo sapiens cDNA clone IMAGE:360914 3, mRNA sequence	10.6306	1.97466	0	1.12e-06	0	1.2034e-05
ILMN_1674486	KIAA2026	158358	Homo sapiens KIAA2026 (KIAA2026), mRNA.	1.40952	2.07443	0.00020555	3e-08	0.00172107	4.75e-07
ILMN_1688772	C8orf51	78998	Homo sapiens chromosome 8 open reading frame 51 (C8orf51), mRNA.	2.17934	1.6743	0.0289636	0.128691	0.09692	0.277073
ILMN_2261379	SRGAP2	23380	Homo sapiens SLIT-ROBO Rho GTPase activating protein 2 (SRGAP2), transcript variant 1, mRNA.	1.98763	2.35331	0.00969629	0.00230714	0.0409658	0.00981651
ILMN_1751289	DERPC	54921	Homo sapiens decreased expression in renal and prostate (DERPC), mRNA.	5.9237	9.2603	0	0	9.7e-08	1e-09
ILMN_1826637			qy36d04.x5 NCI_CGAP_Brn23 Homo sapiens cDNA clone IMAGE:2014087 3, mRNA sequence	8.32729	8.21725	0	0	4e-09	2e-09
ILMN_1779406	OR2Z1	284383	Homo sapiens olfactory receptor, family 2, subfamily Z, member 1 (OR2Z1), mRNA.	2.76592	1.37178	0.0158095	0.374954	0.0603397	0.582666
ILMN_2275502	RAPH1	65059	Homo sapiens Ras association (RalGDS/AF-6) and pleckstrin homology domains 1 (RAPH1), transcript variant 1, mRNA.	11.5055	10.2116	6.6e-07	1.16e-06	1.3923e-05	1.2413e-05
ILMN_1723494	SIRT2	22933	Homo sapiens sirtuin (silent mating type information regulation 2 homolog) 2 (S. cerevisiae) (SIRT2), transcript variant 1, mRNA.	6.10532	8.4969	2e-08	0	6.71e-07	5.8e-08
ILMN_1705663	DMXL2	23312	Homo sapiens Dmx-like 2 (DMXL2), mRNA.	1.18245	2.10599	0.115022	4.09e-06	0.270995	3.7232e-05
ILMN_1791642	LOC91664	91664	PREDICTED: Homo sapiens hypothetical protein BC007307 (LOC91664), mRNA.	9.36648	11.6813	1.29e-05	4.27e-06	0.000169329	3.8701e-05
ILMN_1797098	LOC440491	440491	PREDICTED: Homo sapiens hypothetical LOC440491 (LOC440491), mRNA.	4.44087	1.69099	0.0154614	0.352189	0.0593318	0.559659
ILMN_1843303			wf82f02.x1 Soares_NFL_T_GBC_S1 Homo sapiens cDNA clone IMAGE:2362107 3, mRNA sequence	5.50825	6.88828	8.529e-05	1.999e-05	0.000826963	0.000149877
ILMN_1653127	HERC2P2	400322	Homo sapiens hect domain and RLD 2 pseudogene 2 (HERC2P2) on chromosome 15.	1.82046	2.3742	0.00029745	1.41e-06	0.00235627	1.4648e-05
ILMN_1677714	LOC727773	727773	PREDICTED: Homo sapiens similar to inhibitor of growth family, member 5, transcript variant 2 (LOC727773), mRNA.	4.25298	4.20793	4.3e-06	4.66e-06	6.6919e-05	4.1673e-05
ILMN_1830031			DA834832 PLACE5 Homo sapiens cDNA clone PLACE5000483 5, mRNA sequence	7.18354	-1.02021	0	0.783658	1e-09	0.894764
ILMN_1897187			602508802F1 NIH_MGC_79 Homo sapiens cDNA clone IMAGE:4619448 5, mRNA sequence	2.33381	3.13516	0.0376904	0.00744238	0.119003	0.0271525
ILMN_1703719	LOC341651	341651	PREDICTED: Homo sapiens similar to Fumarate hydratase, mitochondrial precursor (Fumarase) (LOC341651), mRNA.	6.63927	5.54035	0.00040002	0.00147241	0.00301101	0.00662223
ILMN_3238428	LOC729234	729234	Homo sapiens fumarylacetoacetate hydrolase domain containing 2 pseudogene (LOC729234), non-coding RNA.	3.0796	9.11749	0.0274724	0.00023482	0.0930754	0.00132356
ILMN_1759464	C1orf124	83932	Homo sapiens chromosome 1 open reading frame 124 (C1orf124), transcript variant 2, mRNA.	1.51332	2.8592	0.0001072	1e-08	0.000999816	1.75e-07
ILMN_1753648	SPRYD5	84767	Homo sapiens SPRY domain containing 5 (SPRYD5), mRNA.	1.15347	41.0172	0.0307157	0	0.101329	0
[truncated: 1,038 more rows]

## Sheet: CHP-212 down
PROBE_ID	SYMBOL	ENTREZ_GENE_ID	DESCRIPTION	100nM_I-BET726_Fold_Change	1uM_I-BET726_Fold_Change	100nM_I-BET726_p-value	1uM_I-BET726_p-value	100nM_I-BET726_FDR	1uM_I-BET726_FDR
ILMN_1792389	RNF165	494470	Homo sapiens ring finger protein 165 (RNF165), mRNA.	-1.55381	-2.57793	1.6e-07	0	4.157e-06	1e-09
ILMN_1663447	HNRNPA1	3178	Homo sapiens heterogeneous nuclear ribonucleoprotein A1 (HNRNPA1), transcript variant 2, mRNA.	-1.72354	-2.79438	8.1e-07	0	1.6571e-05	3.1e-08
ILMN_1797056	TAF5L	27097	Homo sapiens TAF5-like RNA polymerase II, p300/CBP-associated factor (PCAF)-associated factor, 65kDa (TAF5L), transcript variant 2, mRNA.	-2.12581	-3.72465	3e-06	0	4.9352e-05	6.2e-08
ILMN_1658108	LOC651128	651128	PREDICTED: Homo sapiens hypothetical protein LOC651128 (LOC651128), mRNA.	-7.65815	1.10655	1.49e-06	0.664026	2.7525e-05	0.820098
ILMN_1753026	LPPR1	54886	Homo sapiens lipid phosphate phosphatase-related protein type 1 (LPPR1), transcript variant 2, mRNA.	-6.06555	1.30055	6.79e-06	0.370195	9.8305e-05	0.577814
ILMN_2399893	RPS24	6229	Homo sapiens ribosomal protein S24 (RPS24), transcript variant 2, mRNA.	-1.6494	-2.22644	1.35e-06	1e-08	2.539e-05	1.17e-07
ILMN_1802654	GLT8D2	83468	Homo sapiens glycosyltransferase 8 domain containing 2 (GLT8D2), mRNA.	-2.25588	-3.8651	0.0320979	0.0025593	0.104834	0.0107294
ILMN_1736689	PC	5091	Homo sapiens pyruvate carboxylase (PC), nuclear gene encoding mitochondrial protein, transcript variant 3, mRNA.	1.69367	-4.32584	0.0466492	0.00014427	0.139455	0.000860174
ILMN_1659682	GALK2	2585	Homo sapiens galactokinase 2 (GALK2), transcript variant 1, mRNA.	-1.97377	-3.20008	2.583e-05	7e-08	0.000302818	1.031e-06
ILMN_1799725	DOCK2	1794	Homo sapiens dedicator of cytokinesis 2 (DOCK2), mRNA.	-1.19024	-6.67669	0.375554	1.81e-06	0.593119	1.8359e-05
ILMN_2317580	SHANK3	85358	Homo sapiens SH3 and multiple ankyrin repeat domains 3 (SHANK3), mRNA.	-1.78876	-2.43593	3.97e-06	3e-08	6.2438e-05	5.17e-07
ILMN_2208903	CD52	1043	Homo sapiens CD52 molecule (CD52), mRNA.	-1.87331	-2.25454	0.0630898	0.0206402	0.174844	0.0640412
ILMN_3236825	RAPGEF5	9771	Homo sapiens Rap guanine nucleotide exchange factor (GEF) 5 (RAPGEF5), mRNA.	-2.32684	-2.6543	0	0	2.5e-08	2e-09
ILMN_3247023	FLJ22536	401237	Homo sapiens hypothetical locus LOC401237 (FLJ22536), non-coding RNA.	-1.54139	-2.77666	0.00039792	5e-08	0.00299808	8.79e-07
ILMN_1764061	F11	2160	Homo sapiens coagulation factor XI (F11), mRNA.	-5.67934	-2.48804	0.00574657	0.104115	0.0270162	0.236104
ILMN_1776552	FUBP1	8880	Homo sapiens far upstream element (FUSE) binding protein 1 (FUBP1), mRNA.	-1.09211	-2.08326	0.276725	1.27e-06	0.490687	1.3452e-05
ILMN_1683859	SLC7A1	6541	Homo sapiens solute carrier family 7 (cationic amino acid transporter, y+ system), member 1 (SLC7A1), mRNA.	-1.4834	-2.10035	1.4e-07	0	3.905e-06	2e-09
ILMN_1701230	LOC142937	142937	PREDICTED: Homo sapiens hypothetical protein BC008131 (LOC142937), mRNA.	1.5903	-2.46645	0.174514	0.0157012	0.361581	0.0508737
ILMN_1706266	RNF157	114804	Homo sapiens ring finger protein 157 (RNF157), mRNA.	-1.69857	-7.94208	0.00032587	0	0.00255146	1e-08
ILMN_1800750	ZNF692	55657	Homo sapiens zinc finger protein 692 (ZNF692), transcript variant 2, mRNA.	-2.21752	-2.69311	2.63e-06	8.8e-07	4.4378e-05	9.764e-06
ILMN_1730809	SLC29A2	3177	Homo sapiens solute carrier family 29 (nucleoside transporters), member 2 (SLC29A2), mRNA.	-3.14021	-59.3318	0	0	3.3e-08	0
ILMN_1743402	SIX4	51804	Homo sapiens SIX homeobox 4 (SIX4), mRNA.	-1.64801	-2.65085	1.99e-06	0	3.4991e-05	1.3e-08
ILMN_3310261	MIR491	574444	Homo sapiens microRNA 491 (MIR491), microRNA.	-4.90219	-5.71689	0.00045975	0.00024746	0.00337082	0.00138602
ILMN_1669759	LOC651554	651554	PREDICTED: Homo sapiens hypothetical protein LOC651554 (LOC651554), mRNA.	-2.50462	-1.82598	6.89e-06	0.00039613	9.9438e-05	0.00208732
ILMN_1743635	ALG14	199857	Homo sapiens asparagine-linked glycosylation 14 homolog (S. cerevisiae) (ALG14), mRNA.	-1.59481	-2.70286	3.195e-05	0	0.000363615	3.8e-08
ILMN_1663897	ALS2CR16	130029	PREDICTED: Homo sapiens amyotrophic lateral sclerosis 2 (juvenile) chromosome region, candidate 16 (ALS2CR16), mRNA.	-1.82443	-2.95543	0.0443919	0.00153709	0.134586	0.00687262
ILMN_1689234	LOC643836	643836	PREDICTED: Homo sapiens similar to Zinc finger protein 62 homolog (Zfp-62) (ZT3) (LOC643836), mRNA.	-4.09191	-1.09308	0.0192175	0.863061	0.0702966	0.936617
ILMN_3238213	KILLIN	100144748	Homo sapiens killin protein (KILLIN), mRNA.	-1.24615	-6.95383	0.0161943	0	0.0614958	0
ILMN_1658315	LOC728395	728395	PREDICTED: Homo sapiens similar to testis specific protein, Y-linked 1 (LOC728395), mRNA.	-3.28617	-1.93279	0.0025196	0.0780982	0.0138565	0.189104
ILMN_1798373	ITPRIPL1	150771	Homo sapiens inositol 1,4,5-triphosphate receptor interacting protein-like 1 (ITPRIPL1), transcript variant 2, mRNA.	-1.2437	-2.53292	0.496865	0.0181857	0.698967	0.0576
ILMN_1717366	MDFIC	29969	Homo sapiens MyoD family inhibitor domain containing (MDFIC), mRNA.	-12.4086	-14.0913	0	0	0	0
ILMN_1766247	ZBTB2	57621	Homo sapiens zinc finger and BTB domain containing 2 (ZBTB2), mRNA.	-1.89958	-5.0703	0.223073	0.00639561	0.426422	0.0238202
ILMN_1786278	FAM149A	25854	Homo sapiens family with sequence similarity 149, member A (FAM149A), transcript variant 1, mRNA.	-1.33188	-2.5427	0.00777314	1.6e-07	0.0344234	2.284e-06
ILMN_1813585	FEZF1	389549	Homo sapiens FEZ family zinc finger 1 (FEZF1), mRNA.	-1.46392	-5.51525	0.470845	0.00693997	0.677443	0.0255657
ILMN_1654212	DOK7	285489	Homo sapiens docking protein 7 (DOK7), mRNA.	-2.14602	-8.06517	3.4e-07	0	7.921e-06	0
ILMN_1756146	WDR45	11152	Homo sapiens WD repeat domain 45 (WDR45), transcript variant 1, mRNA.	-1.56508	-3.03315	3e-08	0	9.41e-07	0
ILMN_2372040	MTP18	51537	Homo sapiens mitochondrial protein 18 kDa (MTP18), nuclear gene encoding mitochondrial protein, transcript variant 2, mRNA.	-2.87427	-25.1445	2.037e-05	0	0.000247899	3e-09
ILMN_1770576	FAM177B	400823	Homo sapiens family with sequence similarity 177, member B (FAM177B), mRNA.	-2.77802	2.75414	0.00062659	0.0006719	0.00438513	0.00331801
ILMN_1736655	LCE1B	353132	Homo sapiens late cornified envelope 1B (LCE1B), mRNA.	-5.01252	-1.66248	0.00034874	0.16129	0.00268876	0.325948
ILMN_1655935	ADCY7	113	Homo sapiens adenylate cyclase 7 (ADCY7), mRNA.	-3.17724	-5.93933	5.535e-05	4e-07	0.000578612	4.927e-06
ILMN_1670807	FAM84B	157638	Homo sapiens family with sequence similarity 84, member B (FAM84B), mRNA.	-2.4483	-2.98753	0	0	2e-09	0
ILMN_2356311	C21orf51	54065	Homo sapiens chromosome 21 open reading frame 51 (C21orf51), transcript variant 2, mRNA.	-1.60505	-2.23621	1.1e-06	0	2.1367e-05	4.7e-08
ILMN_2268068	MAPKAP1	79109	Homo sapiens mitogen-activated protein kinase associated protein 1 (MAPKAP1), transcript variant 6, mRNA.	-1.41604	-2.87099	0.00642225	4.5e-07	0.0294697	5.47e-06
ILMN_2400759	CPVL	54504	Homo sapiens carboxypeptidase, vitellogenic-like (CPVL), transcript variant 1, mRNA.	-3.15589	-5.69798	0	0	2.8e-08	1e-09
ILMN_1735779	KCNJ8	3764	Homo sapiens potassium inwardly-rectifying channel, subfamily J, member 8 (KCNJ8), mRNA.	-1.32731	-2.84415	0.172458	0.0001775	0.358783	0.00103334
ILMN_1668554	LOC642772	642772	PREDICTED: Homo sapiens hypothetical protein LOC642772 (LOC642772), mRNA.	1.03761	-3.84453	0.941394	0.0148668	0.973786	0.0485502
ILMN_1682015	GAL	51083	Homo sapiens galanin prepropeptide (GAL), mRNA.	-2.21003	-4.02937	0	0	0	0
ILMN_1662008	CDAN1	146059	PREDICTED: Homo sapiens congenital dyserythropoietic anemia, type I (CDAN1), mRNA.	-3.64082	-3.38605	0.00507116	0.00838771	0.0244009	0.030016
ILMN_2221808	DGCR5	26220	Homo sapiens DiGeorge syndrome critical region gene 5 (non-protein coding) (DGCR5), non-coding RNA.	-1.76607	-2.90109	0.0140012	6.259e-05	0.0548312	0.000410345
ILMN_2144574	CTBS	1486	Homo sapiens chitobiase, di-N-acetyl- (CTBS), mRNA.	-2.22696	-2.07694	0.00081544	0.00142691	0.00546275	0.00644635
ILMN_1790029	P2RY6	5031	Homo sapiens pyrimidinergic receptor P2Y, G-protein coupled, 6 (P2RY6), transcript variant 2, mRNA.	1.11514	-5.2307	0.683254	5.227e-05	0.833907	0.000351127
ILMN_3239121	LOC100133409	100133409	PREDICTED: Homo sapiens similar to actin-related protein 3-beta (LOC100133409), mRNA.	-6.33873	-1.13078	0.00059172	0.768316	0.00417753	0.886265
ILMN_1652540	RELL2	285613	Homo sapiens RELT-like 2 (RELL2), mRNA.	-2.05246	-1.66101	9.45e-06	0.00036359	0.000129642	0.00193719
ILMN_1702712	TRIM55	84675	Homo sapiens tripartite motif-containing 55 (TRIM55), transcript variant 1, mRNA.	-43.8502	-53.9548	0	0	0	0
ILMN_3300353	LOC729920	729920	Homo sapiens notch1-induced protein (LOC729920), transcript variant 2, mRNA.	-4.89393	-6.28723	0.00155958	0.00026687	0.0093922	0.00148074
ILMN_1810875	SYNGR1	9145	Homo sapiens synaptogyrin 1 (SYNGR1), transcript variant 1a, mRNA.	-6.0096	-19.3472	0	0	4e-09	0
ILMN_3245006	C12orf68	387856	Homo sapiens chromosome 12 open reading frame 68 (C12orf68), mRNA.	-2.93304	-2.18717	7.49e-06	0.00037105	0.000106778	0.00197093
ILMN_3237153	FAM123B	139285	Homo sapiens family with sequence similarity 123B (FAM123B), mRNA.	-7.32791	-8.23538	7.11e-06	5.4e-06	0.000102144	4.7396e-05
ILMN_1753830	ETV4	2118	Homo sapiens ets variant gene 4 (E1A enhancer binding protein, E1AF) (ETV4), mRNA.	-1.56967	-2.05884	0	0	2.07e-07	1e-09
ILMN_1678674	FLJ13224	79857	PREDICTED: Homo sapiens hypothetical protein FLJ13224 (FLJ13224), mRNA.	-4.33352	-1.81394	0	0.00023348	5.3e-08	0.00131679
ILMN_1690703	C21orf34	388815	Homo sapiens chromosome 21 open reading frame 34 (C21orf34), transcript variant 3, mRNA.	-1.56022	-2.49058	0.00064953	4.7e-07	0.00451923	5.668e-06
ILMN_1656171	ADAMTS19	171019	Homo sapiens ADAM metallopeptidase with thrombospondin type 1 motif, 19 (ADAMTS19), mRNA.	-1.85606	-3.1838	1.3e-07	0	3.527e-06	5e-09
ILMN_1854580			oj08g11.y1 Human lacrimal gland, unamplified: oj Homo sapiens cDNA clone oj08g11 5, mRNA sequence	-1.24628	-2.44725	0.366406	0.00267296	0.583977	0.0111388
ILMN_1711994	TCIRG1	10312	Homo sapiens T-cell, immune regulator 1, ATPase, H+ transporting, lysosomal V0 subunit A3 (TCIRG1), transcript variant 2, mRNA.	-8.29634	-9.99234	0	0	0	0
ILMN_2329773	RAB27A	5873	Homo sapiens RAB27A, member RAS oncogene family (RAB27A), transcript variant 1, mRNA.	-4.46123	-3.77527	3.757e-05	5.829e-05	0.000416308	0.00038615
ILMN_1763200	DZIP3	9666	Homo sapiens DAZ interacting protein 3, zinc finger (DZIP3), mRNA.	1.41773	-4.43388	0.123243	4.68e-06	0.284333	4.1782e-05
ILMN_2326324	LDHC	3948	Homo sapiens lactate dehydrogenase C (LDHC), transcript variant 2, mRNA.	-1.38157	-3.70371	0.11592	3.713e-05	0.272642	0.000258986
ILMN_1676058	MAGOHB	55110	Homo sapiens mago-nashi homolog B (Drosophila) (MAGOHB), mRNA.	-2.62994	-3.26095	2e-08	0	8.76e-07	5.4e-08
ILMN_1748235	LOC642111	642111	PREDICTED: Homo sapiens hypothetical protein LOC642111 (LOC642111), mRNA.	-4.58663	-4.50293	0.00177591	0.0031952	0.0104025	0.0130182
ILMN_1709795	RAC2	5880	Homo sapiens ras-related C3 botulinum toxin substrate 2 (rho family, small GTP binding protein Rac2) (RAC2), mRNA.	-2.52018	-4.36388	0	0	1.06e-07	1e-09
ILMN_1759402	LOC647466	647466	PREDICTED: Homo sapiens similar to phosphodiesterase 4D interacting protein isoform 1 (LOC647466), mRNA.	-3.35353	1.95012	0.0008206	0.037906	0.00548799	0.105807
ILMN_1703573	DNAJC17	55192	Homo sapiens DnaJ (Hsp40) homolog, subfamily C, member 17 (DNAJC17), mRNA.	-1.6167	-3.11528	0.0378881	0.00015962	0.119484	0.000941024
ILMN_1718607	TSPAN4	7106	Homo sapiens tetraspanin 4 (TSPAN4), transcript variant 3, mRNA.	-1.93721	-3.04224	1e-08	0	3.89e-07	1e-09
ILMN_1721106	C14orf159	80017	Homo sapiens chromosome 14 open reading frame 159 (C14orf159), mRNA.	-1.55952	-2.59294	0.00010139	8e-08	0.000955832	1.168e-06
ILMN_1771179	CYB561	1534	Homo sapiens cytochrome b-561 (CYB561), transcript variant 1, mRNA.	-1.77909	-2.08739	2e-07	2e-08	5.089e-06	3.67e-07
ILMN_1851451			AGENCOURT_14367543 NIH_MGC_181 Homo sapiens cDNA clone IMAGE:30399180 5, mRNA sequence	-4.60607	-6.02356	0.00115132	0.00016757	0.00728963	0.000982035
ILMN_1689800	MRTO4	51154	Homo sapiens mRNA turnover 4 homolog (S. cerevisiae) (MRTO4), mRNA.	-1.88524	-2.37974	8.5e-07	0	1.713e-05	1.1e-07
ILMN_1763162	DPH2	1802	Homo sapiens DPH2 homolog (S. cerevisiae) (DPH2), transcript variant 1, mRNA.	-12.5791	-13.7357	0	0	2e-09	1e-09
ILMN_1692539	SH3BP1	23616	Homo sapiens SH3-domain binding protein 1 (SH3BP1), mRNA.	-3.99235	-22.4345	6.99e-06	0	0.000100686	3e-09
ILMN_1782076	EPHA3	2042	Homo sapiens EPH receptor A3 (EPHA3), transcript variant 2, mRNA.	1.5499	-3.07993	0.0679356	0.00027611	0.184755	0.0015238
ILMN_1697267	PRKCZ	5590	Homo sapiens protein kinase C, zeta (PRKCZ), transcript variant 1, mRNA.	-2.68821	-1.96408	4.59e-06	0.00040203	7.0586e-05	0.00211509
ILMN_1671091	LOC440291	440291	PREDICTED: Homo sapiens hypothetical LOC440291 (LOC440291), mRNA.	-7.23306	1.00745	0.0002628	0.984484	0.00211767	0.993513
ILMN_1736974	SOX12	6666	Homo sapiens SRY (sex determining region Y)-box 12 (SOX12), mRNA.	-2.09803	-4.57885	0.0045001	2.128e-05	0.0221555	0.00015847
ILMN_2404454	NLE1	54475	Homo sapiens notchless homolog 1 (Drosophila) (NLE1), transcript variant 1, mRNA.	-7.38008	-9.25477	8.69e-06	1.22e-06	0.000120798	1.2924e-05
ILMN_1838385			wb05e05.x1 NCI_CGAP_GC6 Homo sapiens cDNA clone IMAGE:2304800 3, mRNA sequence	-6.12845	-2.84483	0.00330682	0.0601647	0.0172877	0.153876
ILMN_1652490	MANSC1	54682	Homo sapiens MANSC domain containing 1 (MANSC1), mRNA.	-2.30272	-1.85442	0	1e-08	5e-09	1.55e-07
ILMN_1712545	S100A3	6274	Homo sapiens S100 calcium binding protein A3 (S100A3), mRNA.	-3.12456	-4.36539	0	0	1e-09	0
ILMN_1787280	C1orf135	79000	Homo sapiens chromosome 1 open reading frame 135 (C1orf135), mRNA.	-1.75669	-3.2649	2.73e-06	0	4.5691e-05	4e-08
ILMN_1748277	LOC253573	253573	PREDICTED: Homo sapiens hypothetical protein LOC253573 (LOC253573), mRNA.	-4.28891	-3.27644	0.0035646	0.0178338	0.0183496	0.0566371
ILMN_1693250	ACBD5	91452	Homo sapiens acyl-Coenzyme A binding domain containing 5 (ACBD5), transcript variant 1, mRNA.	-1.84859	-2.48263	0.0341453	0.0036538	0.109967	0.0146421
ILMN_1741847	MMP10	4319	Homo sapiens matrix metallopeptidase 10 (stromelysin 2) (MMP10), mRNA.	-3.12099	-2.07024	0.00029309	0.00533502	0.00232719	0.0203113
ILMN_1849090			EST375647 MAGE resequences, MAGH Homo sapiens cDNA, mRNA sequence	-2.68914	-1.79549	0.0261324	0.18785	0.0894901	0.364359
ILMN_1699071	C21orf7	56911	Homo sapiens chromosome 21 open reading frame 7 (C21orf7), mRNA.	-1.9264	-2.34905	8.877e-05	1.465e-05	0.000852919	0.000113685
ILMN_1664233	LOC644590	644590	PREDICTED: Homo sapiens similar to EVIN1 (LOC644590), mRNA.	-1.61479	-5.39983	0.0004289	0	0.00319273	7e-09
ILMN_1720998	CA12	771	Homo sapiens carbonic anhydrase XII (CA12), transcript variant 1, mRNA.	-4.08296	-4.70778	2e-08	0	7.32e-07	6.4e-08
ILMN_2351548	FAIM	55179	Homo sapiens Fas apoptotic inhibitory molecule (FAIM), transcript variant 3, mRNA.	-2.36417	-3.96524	0.125941	0.0255594	0.288446	0.0763844
ILMN_1865188			7g17e07.x1 NCI_CGAP_Brn23 Homo sapiens cDNA clone IMAGE:3306756 3 similar to contains MER12.t1 MER12 repetitive element ;, mRNA sequence	-3.00705	-2.12168	0	4.9e-07	2.27e-07	5.86e-06
ILMN_1767980	LOC401497	401497	PREDICTED: Homo sapiens similar to PRO2738 (LOC401497), mRNA.	-3.32774	-3.97728	0.043031	0.0230467	0.131454	0.070066
ILMN_2338038	AK3L1	205	Homo sapiens adenylate kinase 3-like 1 (AK3L1), nuclear gene encoding mitochondrial protein, transcript variant 6, mRNA.	-2.3805	-6.24019	1e-08	0	2.88e-07	0
ILMN_2047914	NPY5R	4889	Homo sapiens neuropeptide Y receptor Y5 (NPY5R), mRNA.	-5.132	1.24946	0.00014233	0.435845	0.0012673	0.641154
ILMN_1668427	LOC340515	340515	PREDICTED: Homo sapiens hypothetical protein LOC340515 (LOC340515), mRNA.	-4.84818	-1.61578	0.0207868	0.439181	0.0748234	0.644226
ILMN_2219867	KRT20	54474	Homo sapiens keratin 20 (KRT20), mRNA.	-7.57132	-6.04188	1e-07	1.19e-06	2.928e-06	1.2622e-05
ILMN_1754643	DGCR14	8220	Homo sapiens DiGeorge syndrome critical region gene 14 (DGCR14), mRNA.	-1.05432	-2.39456	0.742307	8.942e-05	0.870431	0.000562246
ILMN_1855910	ST8SIA3	51046	Homo sapiens ST8 alpha-N-acetyl-neuraminide alpha-2,8-sialyltransferase 3 (ST8SIA3), mRNA.	-1.63444	-2.41829	5.73e-06	6e-08	8.5255e-05	9.16e-07
ILMN_1674838	ZAP70	7535	Homo sapiens zeta-chain (TCR) associated protein kinase 70kDa (ZAP70), transcript variant 2, mRNA.	-3.13951	1.24231	0.00755089	0.522631	0.0336311	0.713862
ILMN_1669831	C6orf192	116843	Homo sapiens chromosome 6 open reading frame 192 (C6orf192), mRNA.	-1.51537	-2.90143	5.3e-07	0	1.1417e-05	0
ILMN_1688184	CSPG5	10675	Homo sapiens chondroitin sulfate proteoglycan 5 (neuroglycan C) (CSPG5), mRNA.	-2.78896	1.1264	8.696e-05	0.524327	0.000840164	0.715193
ILMN_1658036	LOC645438	645438	PREDICTED: Homo sapiens similar to CG7874-PA (LOC645438), mRNA.	-2.2226	-6.32932	0.0925788	0.00070571	0.231633	0.00346652
ILMN_2112474	PAQR5	54852	Homo sapiens progestin and adipoQ receptor family member V (PAQR5), mRNA.	-1.96872	-3.07503	0.00244395	0.00023169	0.0135095	0.00130762
ILMN_1676793	LOC643922	643922	PREDICTED: Homo sapiens hypothetical protein LOC643922 (LOC643922), mRNA.	-1.15469	-6.46647	0.715774	0.00048429	0.853616	0.00249205
ILMN_1700616	LOC442501	442501	PREDICTED: Homo sapiens similar to zinc finger protein 577 (LOC442501), mRNA.	-3.80613	-1.03079	1.154e-05	0.85401	0.000153658	0.931893
ILMN_1654586	RASA3	22821	Homo sapiens RAS p21 protein activator 3 (RASA3), mRNA.	-4.5211	-2.65778	2e-08	1.54e-06	6.38e-07	1.587e-05
ILMN_1860939			DA863698 PLACE7 Homo sapiens cDNA clone PLACE7017209 5, mRNA sequence	-6.11856	-6.48292	8.283e-05	3.13e-05	0.000806512	0.000222705
ILMN_1899940			UI-E-CQ1-aew-g-07-0-UI.r1 UI-E-CQ1 Homo sapiens cDNA clone UI-E-CQ1-aew-g-07-0-UI 5, mRNA sequence	-1.14072	-2.42829	0.291261	6.39e-06	0.507618	5.4978e-05
ILMN_1677301	LOC653082	653082	PREDICTED: Homo sapiens similar to zinc finger, DHHC domain containing 11, transcript variant 2 (LOC653082), mRNA.	-9.86837	-2.98763	5.51e-06	0.00597461	8.2501e-05	0.0224376
ILMN_1686791	KCNK4	50801	Homo sapiens potassium channel, subfamily K, member 4 (KCNK4), mRNA.	-6.01788	-1.98889	0.0080253	0.259069	0.0353022	0.457239
ILMN_1800445	NEK10	152110	Homo sapiens NIMA (never in mitosis gene a)- related kinase 10 (NEK10), transcript variant 1, mRNA.	-3.07283	-1.71955	0.00198771	0.0859522	0.0114338	0.203722
ILMN_1907054			IL0-NN1175-190900-500-f04 NN1175 Homo sapiens cDNA, mRNA sequence	-5.21105	-1.25455	1.538e-05	0.386101	0.000195381	0.593807
ILMN_1704537	PHGDH	26227	Homo sapiens phosphoglycerate dehydrogenase (PHGDH), mRNA.	-1.57565	-2.02848	0	0	3.1e-08	0
ILMN_1684377	LOC649030	649030	PREDICTED: Homo sapiens hypothetical protein LOC649029, transcript variant 1 (LOC649030), mRNA.	-6.9458	-1.44873	0.0014741	0.458015	0.00896066	0.660378
ILMN_1854132			BX098874 Soares_NhHMPu_S1 Homo sapiens cDNA clone IMAGp998D154543, mRNA sequence	-5.6286	-25.6571	0	0	2.35e-07	0
ILMN_3244110	FAM156B	727866	Homo sapiens family with sequence similarity 156, member B (FAM156B), mRNA.	-1.44097	-2.00021	8.9e-07	0	1.7945e-05	1.3e-08
ILMN_1677577	LOC338756	338756	PREDICTED: Homo sapiens similar to nucleolar protein 5A (LOC338756), mRNA.	-2.60376	-1.07352	0.0289981	0.855244	0.0969875	0.932664
ILMN_3248057	LOC100132439	100132439	PREDICTED: Homo sapiens similar to Protein FAM27E3 (LOC100132439), mRNA.	-1.47119	-2.57888	8.023e-05	1e-08	0.000785588	1.66e-07
ILMN_1662768	NHEDC2	133308	Homo sapiens Na+/H+ exchanger domain containing 2 (NHEDC2), mRNA.	-2.47372	-10.6441	5e-07	0	1.0851e-05	0
ILMN_1702973	TMEM166	84141	Homo sapiens transmembrane protein 166 (TMEM166), mRNA.	-12.7105	-57.238	0	0	0	0
ILMN_1756417	ANKRD37	353322	Homo sapiens ankyrin repeat domain 37 (ANKRD37), mRNA.	-2.72601	-2.82329	1.472e-05	6.56e-06	0.000188609	5.6283e-05
ILMN_2230592	MRPL3	11222	Homo sapiens mitochondrial ribosomal protein L3 (MRPL3), nuclear gene encoding mitochondrial protein, mRNA.	1.83687	-7.55571	0.00033463	0	0.00260583	1.1e-08
ILMN_1740942	LOC401164	401164	PREDICTED: Homo sapiens hypothetical gene supported by AY494056 (LOC401164), mRNA.	-2.8986	-3.2696	0.00019073	0.00013694	0.00162018	0.000820951
ILMN_1891136			ot30c11.s1 Soares_testis_NHT Homo sapiens cDNA clone IMAGE:1618292 3, mRNA sequence	-4.26716	-4.96569	0	0	0	0
ILMN_1704672	OBFC2B	79035	Homo sapiens oligonucleotide/oligosaccharide-binding fold containing 2B (OBFC2B), mRNA.	-1.81039	-2.19484	1.2e-06	4e-08	2.3011e-05	7e-07
ILMN_1702237	FKBP1A	2280	Homo sapiens FK506 binding protein 1A, 12kDa (FKBP1A), transcript variant 12A, mRNA.	-1.43062	-2.08508	0.00025473	1.3e-07	0.00206275	1.885e-06
ILMN_2401761	NUDT9	53343	Homo sapiens nudix (nucleoside diphosphate linked moiety X)-type motif 9 (NUDT9), transcript variant 3, mRNA.	1.90259	-2.23771	0.0336636	0.0135901	0.108764	0.0450968
ILMN_1652000	FAM156A	29057	Homo sapiens family with sequence similarity 156, member A (FAM156A), mRNA.	-1.55011	-2.38586	0.0202442	0.00029319	0.073226	0.0016064
ILMN_1722698	RCHY1	25898	Homo sapiens ring finger and CHY zinc finger domain containing 1 (RCHY1), transcript variant 2, mRNA.	-1.94701	-2.00971	0.0002314	0.00026751	0.00190413	0.00148409
ILMN_1821171			DB039829 TESTI2 Homo sapiens cDNA clone TESTI2026461 5, mRNA sequence	-1.10033	-6.71686	0.824572	0.00056907	0.917349	0.00287378
ILMN_1693092	SYNPO2	171024	PREDICTED: Homo sapiens synaptopodin 2, transcript variant 2 (SYNPO2), mRNA.	-1.62032	-3.1238	0.0937551	0.00110757	0.233576	0.00516025
ILMN_2336970	MUTYH	4595	Homo sapiens mutY homolog (E. coli) (MUTYH), transcript variant alpha1, mRNA.	-4.9739	-3.62781	7.432e-05	0.00028619	0.000736891	0.00157379
ILMN_1733164	FBXO11	80204	Homo sapiens F-box protein 11 (FBXO11), transcript variant 2, mRNA.	-2.02939	-1.72565	3.29e-06	5.359e-05	5.3265e-05	0.000358932
ILMN_1909312			PREDICTED: Homo sapiens hypothetical gene supported by AK057085 (LOC440149), mRNA	-4.74979	-3.96848	0.0028274	0.00639253	0.0152064	0.0238106
ILMN_1809101	STEAP2	261729	Homo sapiens six transmembrane epithelial antigen of the prostate 2 (STEAP2), mRNA.	-5.71258	-3.58207	0.00140951	0.0147717	0.00863345	0.048323
ILMN_2121207	FAM125A	93343	Homo sapiens family with sequence similarity 125, member A (FAM125A), mRNA.	-1.32308	-2.00966	0.00011127	0	0.00103189	9e-08
ILMN_1809894	TMEM117	84216	Homo sapiens transmembrane protein 117 (TMEM117), mRNA.	-1.39411	-2.25865	0.080121	0.00048432	0.208649	0.00249205
ILMN_1737220	LOC653313	653313	PREDICTED: Homo sapiens similar to paraneoplastic antigen MA3 (LOC653313), mRNA.	-2.99475	-2.28055	4.81e-06	6.91e-06	7.3467e-05	5.8849e-05
ILMN_2105919	FGF2	2247	Homo sapiens fibroblast growth factor 2 (basic) (FGF2), mRNA.	-2.0048	-2.44402	4.2e-06	2.9e-07	6.5508e-05	3.796e-06
ILMN_3187324	CNRIP1	25927	Homo sapiens cannabinoid receptor interacting protein 1 (CNRIP1), transcript variant CRIP1b, mRNA.	-1.76006	-3.43963	2.43e-06	0	4.1528e-05	1.6e-08
ILMN_1810533	SLC6A15	55117	Homo sapiens solute carrier family 6, member 15 (SLC6A15), transcript variant 1, mRNA.	-2.34198	-6.14154	0	0	3.4e-08	0
ILMN_1767805	C21orf81	114035	Homo sapiens chromosome 21 open reading frame 81 (C21orf81), mRNA.	-2.36397	-1.02932	3.643e-05	0.836706	0.000405971	0.923218
ILMN_1772910	GAS1	2619	Homo sapiens growth arrest-specific 1 (GAS1), mRNA.	-2.98368	-3.57972	1e-08	0	4.61e-07	4.6e-08
ILMN_3306977	IMPDH1	3614	Homo sapiens IMP (inosine monophosphate) dehydrogenase 1 (IMPDH1), transcript variant 5, mRNA.	-1.60654	-2.58346	0.190988	0.0229634	0.384242	0.0698918
ILMN_1779974	C20orf62	140834	Homo sapiens chromosome 20 open reading frame 62 (C20orf62), mRNA.	-2.47697	-6.47046	0.119605	0.00350836	0.27888	0.0141288
ILMN_1831106			PREDICTED: Homo sapiens hypothetical LOC400043 (LOC400043), mRNA	-2.91818	-7.49395	1.6e-07	0	4.199e-06	8e-09
ILMN_1707328	KLRC2	3822	Homo sapiens killer cell lectin-like receptor subfamily C, member 2 (KLRC2), mRNA.	-1.72058	-5.13376	0.00550808	3e-08	0.026045	5.16e-07
ILMN_2376502	RHOBTB1	9886	Homo sapiens Rho-related BTB domain containing 1 (RHOBTB1), transcript variant 2, mRNA.	-1.85707	-3.20584	0.132092	0.0101493	0.298491	0.0352823
ILMN_2083946	TGFA	7039	Homo sapiens transforming growth factor, alpha (TGFA), mRNA.	-19.2894	-15.5454	0	0	0	0
ILMN_1668924	BEGAIN	57596	Homo sapiens brain-enriched guanylate kinase-associated homolog (rat) (BEGAIN), mRNA.	-1.21212	-5.7452	0.142602	1e-08	0.314942	1.15e-07
ILMN_1732024	OR2A5	393046	Homo sapiens olfactory receptor, family 2, subfamily A, member 5 (OR2A5), mRNA.	-1.21134	-4.97122	0.149487	0	0.325146	1.07e-07
ILMN_1778625	CD44	960	Homo sapiens CD44 molecule (Indian blood group) (CD44), transcript variant 1, mRNA.	-1.7496	-4.42384	0.34089	0.0217778	0.559263	0.0669867
ILMN_1692688	RGS12	6002	Homo sapiens regulator of G-protein signalling 12 (RGS12), transcript variant 6, mRNA.	1.20012	-2.33385	0.563252	0.0241139	0.751474	0.072814
ILMN_3297675	LOC729438	729438	PREDICTED: Homo sapiens similar to opposite strand transcription unit to Stag3 (LOC729438), mRNA.	-2.03805	1.15425	0.00360375	0.479468	0.0185088	0.678878
ILMN_1659631	LOC730024	730024	PREDICTED: Homo sapiens similar to male sterility domain containing 1 (LOC730024), mRNA.	-1.03185	-2.00387	0.820187	0.0001919	0.914816	0.0011087
ILMN_1674710	LOC647784	647784	PREDICTED: Homo sapiens hypothetical protein LOC647784, transcript variant 1 (LOC647784), mRNA.	-5.14266	-1.91242	0.00029371	0.073547	0.00233132	0.180269
ILMN_3310668	MIR551A	693135	Homo sapiens microRNA 551a (MIR551A), microRNA.	-1.52431	-5.2868	0.35949	0.00240419	0.577545	0.0101711
ILMN_2179739	HCRT	3060	Homo sapiens hypocretin (orexin) neuropeptide precursor (HCRT), mRNA.	-4.8909	-5.17214	9.7e-07	5.3e-07	1.9318e-05	6.309e-06
ILMN_1656310	INDO	3620	Homo sapiens indoleamine-pyrrole 2,3 dioxygenase (INDO), mRNA.	-11.9596	-11.6277	0	0	0	0
ILMN_1895686			xe07a06.x1 Soares_NFL_T_GBC_S1 Homo sapiens cDNA clone IMAGE:2606386 3, mRNA sequence	-2.90028	1.07468	0.00071017	0.733828	0.00487276	0.865915
ILMN_2083925	C6orf174	387104	Homo sapiens chromosome 6 open reading frame 174 (C6orf174), mRNA.	-1.5427	-4.75619	0.289881	0.00118506	0.506124	0.00548305
ILMN_1907451			Homo sapiens cDNA clone IMAGE:5269351	-6.64051	-2.29594	0.00052953	0.0712979	0.00380027	0.175972
ILMN_1829553			tt46f11.x1 NCI_CGAP_GC6 Homo sapiens cDNA clone IMAGE:2243853 3, mRNA sequence	-6.55447	-1.45426	0.00168386	0.443153	0.00996315	0.647623
ILMN_1704055	HSPC111	51491	Homo sapiens hypothetical protein HSPC111 (HSPC111), mRNA.	-1.74118	-3.01689	1.313e-05	0	0.00017171	1.07e-07
ILMN_1665285	LOC730262	730262	PREDICTED: Homo sapiens similar to peptidylprolyl isomerase A (cyclophilin A)-like 4 (LOC730262), mRNA.	-3.92022	1.28244	2.507e-05	0.268783	0.000295461	0.468701
ILMN_1717904	SORBS3	10174	Homo sapiens sorbin and SH3 domain containing 3 (SORBS3), transcript variant 1, mRNA.	-2.62443	-5.78951	6.73e-06	0	9.7578e-05	4.8e-08
ILMN_3187535	FAM30A	29064	PREDICTED: Homo sapiens family with sequence similarity 30, member A (FAM30A), mRNA.	-2.25492	-3.91869	0.0013249	1.03e-05	0.00819985	8.3304e-05
ILMN_1896163			602585614F1 NIH_MGC_76 Homo sapiens cDNA clone IMAGE:4714515 5, mRNA sequence	-1.35746	-2.68896	0.233193	0.00192412	0.438347	0.008356
ILMN_1727670	FLJ44674	400535	Homo sapiens FLJ44674 protein (FLJ44674), mRNA.	1.21569	-3.16337	0.653808	0.0172593	0.814	0.0550825
ILMN_1666324	LOC653684	653684	PREDICTED: Homo sapiens similar to Angiotensin-converting enzyme, testis-specific isoform precursor (ACE-T) (Dipeptidyl carboxypeptidase I) (Kininase II) (LOC653684), mRNA.	-4.22336	-4.47626	0.00761674	0.00816162	0.0338607	0.0293133
ILMN_1675830	LOC644950	644950	PREDICTED: Homo sapiens similar to H3 histone, family 3B (LOC644950), mRNA.	-7.01815	-5.38164	0	0	3e-09	1.2e-08
ILMN_1719403	MTX1	4580	Homo sapiens metaxin 1 (MTX1), transcript variant 1, mRNA.	-1.52658	-2.22203	2.215e-05	2e-08	0.000266411	3.16e-07
ILMN_2059211	KIAA0195	9772	Homo sapiens KIAA0195 (KIAA0195), mRNA.	-1.84218	-5.09006	2e-08	0	6.21e-07	0
ILMN_1904301			Homo sapiens, clone IMAGE:3453596, mRNA	-8.22561	-8.76292	2.477e-05	1.125e-05	0.000292448	9.0029e-05
ILMN_1754211	DCLRE1C	64421	Homo sapiens DNA cross-link repair 1C (PSO2 homolog, S. cerevisiae) (DCLRE1C), transcript variant c, mRNA.	-1.58974	-2.52352	0.0505876	0.00084198	0.148223	0.00405258
ILMN_1694182	C21orf84	114038	Homo sapiens chromosome 21 open reading frame 84 (C21orf84), mRNA.	-4.43341	-1.40291	0.00493518	0.396722	0.0238833	0.604268
ILMN_1875729			BX099637 Soares_NFL_T_GBC_S1 Homo sapiens cDNA clone IMAGp998H224003, mRNA sequence	-3.40087	-5.926	0.0301055	0.00496958	0.099677	0.0191184
ILMN_1759984	KCTD1	284252	Homo sapiens potassium channel tetramerisation domain containing 1 (KCTD1), mRNA.	-1.55022	-8.81116	5.594e-05	0	0.000583369	0
ILMN_2161746	TRIP10	9322	Homo sapiens thyroid hormone receptor interactor 10 (TRIP10), mRNA.	-1.93447	-8.61532	0.019436	1.03e-06	0.0709401	1.1119e-05
ILMN_1748753	LOC649891	649891	PREDICTED: Homo sapiens similar to interleukin 6 signal transducer isoform 1 precursor (LOC649891), mRNA.	-1.82909	-3.8257	0.172078	0.00874263	0.358258	0.0311097
ILMN_1687041	LOC647481	647481	PREDICTED: Homo sapiens similar to F33H2.2 (LOC647481), mRNA.	-1.73652	-2.64878	0.162272	0.0203931	0.34432	0.0633702
ILMN_1711120	ARC	23237	Homo sapiens activity-regulated cytoskeleton-associated protein (ARC), mRNA.	-3.50257	1.08398	2e-08	0.435292	7.43e-07	0.640687
ILMN_1785161	CHCHD6	84303	Homo sapiens coiled-coil-helix-coiled-coil-helix domain containing 6 (CHCHD6), mRNA.	-1.54813	-2.90101	0.00029826	2e-08	0.00236146	3.85e-07
ILMN_1797786	MAPK12	6300	Homo sapiens mitogen-activated protein kinase 12 (MAPK12), mRNA.	-1.54324	-2.32139	7.453e-05	1.3e-07	0.000738635	1.838e-06
ILMN_3247504	HAUS5	23354	Homo sapiens HAUS augmin-like complex, subunit 5 (HAUS5), mRNA. XM_945898	-1.21173	-2.1129	0.403188	0.00851421	0.618604	0.0304066
ILMN_1661039	MRPL30	51263	Homo sapiens mitochondrial ribosomal protein L30 (MRPL30), nuclear gene encoding mitochondrial protein, transcript variant 1, mRNA.	1.44984	-2.38015	0.0356011	0.00029602	0.113819	0.00161988
ILMN_1747903	DNAJC11	55735	Homo sapiens DnaJ (Hsp40) homolog, subfamily C, member 11 (DNAJC11), mRNA.	-2.05756	-6.66875	0.013345	1.29e-06	0.0527193	1.3625e-05
ILMN_1712430	ATP5G1	516	Homo sapiens ATP synthase, H+ transporting, mitochondrial F0 complex, subunit C1 (subunit 9) (ATP5G1), nuclear gene encoding mitochondrial protein, transcript variant 1, mRNA.	-1.92125	-2.36008	0.00013748	9.05e-06	0.001231	7.431e-05
ILMN_2138765	PLIN2	123	Homo sapiens perilipin 2 (PLIN2), mRNA.	-1.87185	-3.08508	2e-08	0	7.63e-07	1e-09
ILMN_1777168	CSRP2BP	57325	Homo sapiens CSRP2 binding protein (CSRP2BP), transcript variant 2, mRNA.	-1.28942	-3.06429	0.00674705	0	0.0306745	8.7e-08
ILMN_3242416	WASH3P	374666	Homo sapiens WAS protein family homolog 3 pseudogene (WASH3P), non-coding RNA.	-3.15865	-3.17139	0.00045441	0.0001512	0.00334123	0.000897568
ILMN_1753164	IPO8	10526	Homo sapiens importin 8 (IPO8), mRNA.	-1.51566	-2.34734	3.846e-05	1e-08	0.00042371	1.78e-07
ILMN_1732550	KLHL23	151230	Homo sapiens kelch-like 23 (Drosophila) (KLHL23), mRNA.	-1.54597	-8.30989	0.00019879	0	0.00167333	2e-09
ILMN_1744500	ICMT	23463	Homo sapiens isoprenylcysteine carboxyl methyltransferase (ICMT), transcript variant 2, mRNA.	-2.91518	-2.48226	0.00040767	0.00164934	0.00306077	0.00730891
ILMN_1726575	CHODL	140578	Homo sapiens chondrolectin (CHODL), mRNA.	-2.47682	-3.00685	1e-08	0	4.64e-07	3e-08
ILMN_1698015	TBX1	6899	Homo sapiens T-box 1 (TBX1), transcript variant C, mRNA.	-9.96169	-14.8404	0	0	0	0
ILMN_1717093	LOC654088	654088	PREDICTED: Homo sapiens similar to Bardet-Biedl syndrome 5 (LOC654088), mRNA.	-2.00887	-2.02873	0.0191236	0.0112017	0.0700712	0.0383852
ILMN_2296422	SMC2	10592	Homo sapiens structural maintenance of chromosomes 2 (SMC2), transcript variant 1, mRNA.	-2.56467	-1.40712	1e-08	0.00035939	3.65e-07	0.0019172
ILMN_1717925	SIGMAR1	10280	Homo sapiens sigma non-opioid intracellular receptor 1 (SIGMAR1), transcript variant 2, mRNA.	-1.39987	-2.00883	0.0073686	1.509e-05	0.0329838	0.00011657
ILMN_1676435	FLJ34690	284034	PREDICTED: Homo sapiens hypothetical protein FLJ34690 (FLJ34690), misc RNA.	-1.51866	-7.3468	0.210802	2.73e-05	0.410628	0.000197774
ILMN_1894279			602663235F1 NIH_MGC_59 Homo sapiens cDNA clone IMAGE:4808457 5, mRNA sequence	-4.07046	-1.07924	0.00932233	0.868631	0.039712	0.939538
ILMN_1753755	B4GALT2	8704	Homo sapiens UDP-Gal:betaGlcNAc beta 1,4- galactosyltransferase, polypeptide 2 (B4GALT2), transcript variant 2, mRNA.	-1.20788	-7.70289	0.177594	1e-08	0.365897	2.39e-07
ILMN_1861874			zk79a05.r1 Soares_pregnant_uterus_NbHPU Homo sapiens cDNA clone IMAGE:489008 5, mRNA sequence	-3.07615	4.29182	3.4e-07	4e-08	7.864e-06	7.18e-07
ILMN_1785914	CDC6	990	Homo sapiens cell division cycle 6 homolog (S. cerevisiae) (CDC6), mRNA.	-2.76697	-7.12763	1.65e-06	0	3.0003e-05	4e-09
ILMN_3242922	DLX6AS	285987	Homo sapiens DLX6 antisense RNA (non-protein coding) (DLX6AS), non-coding RNA.	-1.46046	-2.79162	0.1834	0.00431714	0.373807	0.0169302
ILMN_1655754	LOC402066	402066	PREDICTED: Homo sapiens hypothetical LOC402066 (LOC402066), mRNA.	1.59876	-5.03417	0.0115756	5e-08	0.0471053	7.71e-07
ILMN_1676361	ARHGAP22	58504	Homo sapiens Rho GTPase activating protein 22 (ARHGAP22), mRNA.	-3.89027	-56.3061	0	0	1.4e-08	0
ILMN_3191636	LOC100128781	100128781	PREDICTED: Homo sapiens misc_RNA (LOC100128781), miscRNA.	-1.43556	-3.01754	0.012121	6.5e-07	0.0488672	7.48e-06
ILMN_1714738	SCMH1	22955	Homo sapiens sex comb on midleg homolog 1 (Drosophila) (SCMH1), transcript variant 2, mRNA.	-2.45181	-19.5741	2.9e-07	0	6.855e-06	0
ILMN_1700307	FLJ38969	401303	PREDICTED: Homo sapiens hypothetical protein FLJ38969 (FLJ38969), mRNA.	-3.01666	-7.86771	3.7e-07	0	8.43e-06	7e-09
ILMN_2270015	AADAT	51166	Homo sapiens aminoadipate aminotransferase (AADAT), transcript variant 1, mRNA.	-1.95421	-5.09523	0.0150174	1.179e-05	0.0580278	9.3822e-05
ILMN_1753010	PET112L	5188	Homo sapiens PET112-like (yeast) (PET112L), mRNA.	-1.49522	-2.65749	8.5e-07	0	1.7255e-05	1e-09
ILMN_1705810	LOC653094	653094	PREDICTED: Homo sapiens similar to transmembrane protein 29, transcript variant 3 (LOC653094), mRNA.	1.0934	-3.05992	0.645109	0.00034404	0.808787	0.00184697
ILMN_1795089	RASAL3	64926	Homo sapiens RAS protein activator like 3 (RASAL3), mRNA.	2.13616	-3.68309	0.0323256	0.0019409	0.105449	0.00841493
ILMN_1810941	COMT	1312	Homo sapiens catechol-O-methyltransferase (COMT), transcript variant MB-COMT, mRNA.	-1.99885	-3.31229	0.00351487	6.458e-05	0.0181469	0.000422065
ILMN_1818149			DA371742 BRTHA2 Homo sapiens cDNA clone BRTHA2001741 5, mRNA sequence	-1.62623	-2.93668	0.00694816	7.1e-06	0.0314198	6.0334e-05
ILMN_3239775	ODZ4	26011	Homo sapiens odz, odd Oz/ten-m homolog 4 (Drosophila) (ODZ4), mRNA.	-1.50986	-3.01814	3.36e-06	0	5.4211e-05	1e-09
ILMN_1874323			PM3-DT0037-231299-001-e06 DT0037 Homo sapiens cDNA, mRNA sequence	-1.37091	-7.22737	0.409152	0.00014971	0.624227	0.000889925
ILMN_1657750	CNNM1	26507	Homo sapiens cyclin M1 (CNNM1), mRNA.	-2.14657	-13.2687	2.1e-07	0	5.386e-06	0
ILMN_2189424	MRPL20	55052	Homo sapiens mitochondrial ribosomal protein L20 (MRPL20), nuclear gene encoding mitochondrial protein, mRNA.	-1.46937	-2.23163	2.904e-05	1e-08	0.000334988	1.48e-07
ILMN_1710329	MYEF2	50804	Homo sapiens myelin expression factor 2 (MYEF2), mRNA.	-5.8381	-5.98752	0	0	8.2e-08	1e-08
ILMN_1669281	CLN3	1201	Homo sapiens ceroid-lipofuscinosis, neuronal 3 (CLN3), transcript variant 1, mRNA.	-3.409	-20.3127	0.00025416	2e-08	0.00205991	3.96e-07
ILMN_1687875	UNC5C	8633	Homo sapiens unc-5 homolog C (C. elegans) (UNC5C), mRNA.	-2.97361	-1.16581	0.00258244	0.566291	0.0141265	0.747574
ILMN_1778717	DBF4	10926	Homo sapiens DBF4 homolog (S. cerevisiae) (DBF4), mRNA.	-1.81479	-2.09493	1.49e-06	1.2e-07	2.7512e-05	1.795e-06
ILMN_1798657	TBL1XR1	79718	Homo sapiens transducin (beta)-like 1X-linked receptor 1 (TBL1XR1), mRNA.	-1.32468	-3.93329	3.55e-06	0	5.6803e-05	0
ILMN_2149494	NPL	80896	Homo sapiens N-acetylneuraminate pyruvate lyase (dihydrodipicolinate synthase) (NPL), mRNA.	-3.62558	-3.36722	0	0	3.2e-08	3.3e-08
ILMN_2391231	SORD	6652	Homo sapiens sorbitol dehydrogenase (SORD), mRNA.	-2.40566	-21.0652	0.00072722	0	0.00497106	5.5e-08
ILMN_2078697	ALPK1	80216	Homo sapiens alpha-kinase 1 (ALPK1), mRNA.	-1.9006	-2.03236	0.00091856	0.00065676	0.0060382	0.00325509
ILMN_1815734	FCHSD2	9873	Homo sapiens FCH and double SH3 domains 2 (FCHSD2), mRNA.	-1.26261	-2.58017	0.166288	3.113e-05	0.350241	0.000221724
ILMN_1673637	SLC10A4	201780	Homo sapiens solute carrier family 10 (sodium/bile acid cotransporter family), member 4 (SLC10A4), mRNA.	-2.04924	-2.99716	3e-08	0	1e-06	1.4e-08
ILMN_1755234	SSH3	54961	Homo sapiens slingshot homolog 3 (Drosophila) (SSH3), mRNA.	-2.01209	-8.35258	0.00015647	0	0.00137047	3e-09
ILMN_2340027	TSPAN4	7106	Homo sapiens tetraspanin 4 (TSPAN4), transcript variant 6, mRNA.	-3.1053	-11.218	1e-08	0	3.55e-07	0
ILMN_1782429	TMEM56	148534	Homo sapiens transmembrane protein 56 (TMEM56), mRNA.	-4.78469	-4.79041	2e-08	6e-08	8.1e-07	9.36e-07
ILMN_1821176			601441142F1 NIH_MGC_72 Homo sapiens cDNA clone IMAGE:3915971 5, mRNA sequence	-2.71682	-4.56213	7.939e-05	9.9e-07	0.000778844	1.0744e-05
ILMN_1782142	S100A13	6284	Homo sapiens S100 calcium binding protein A13 (S100A13), transcript variant 5, mRNA.	-1.53092	-3.36639	5e-08	0	1.58e-06	0
ILMN_1718449	NSUN5C	260294	Homo sapiens NOP2/Sun domain family, member 5C (NSUN5C), transcript variant 1, mRNA.	-7.02274	-7.85921	5e-08	3e-08	1.589e-06	4.59e-07
ILMN_2301722	PDE8B	8622	Homo sapiens phosphodiesterase 8B (PDE8B), transcript variant 3, mRNA.	-4.08528	-9.17382	3.15e-05	3e-08	0.000359049	5.36e-07
ILMN_3274226	LOC642546	642546	PREDICTED: Homo sapiens misc_RNA (LOC642546), miscRNA.	1.1766	-7.59665	0.314407	0	0.532028	7e-08
ILMN_1739496	PRRX1	5396	Homo sapiens paired related homeobox 1 (PRRX1), transcript variant pmx-1a, mRNA.	-2.35785	-4.17931	2e-08	0	8.3e-07	2e-09
ILMN_1715748	FLNC	2318	Homo sapiens filamin C, gamma (actin binding protein 280) (FLNC), mRNA.	-2.01717	-2.40462	0	0	7.7e-08	4e-09
ILMN_1714418	FAM101B	359845	Homo sapiens family with sequence similarity 101, member B (FAM101B), mRNA.	-1.23985	-5.23305	0.103379	2e-08	0.250921	3.14e-07
ILMN_1730977	SLC44A4	80736	Homo sapiens solute carrier family 44, member 4 (SLC44A4), mRNA.	-4.81853	-4.82831	1.4e-07	1.6e-07	3.765e-06	2.229e-06
ILMN_1901394			wm19e03.x1 NCI_CGAP_Ut4 Homo sapiens cDNA clone IMAGE:2436412 3, mRNA sequence	-4.17378	-4.54501	0.0475053	0.0319895	0.141398	0.0919595
ILMN_1809248	SLC2A11	66035	Homo sapiens solute carrier family 2 (facilitated glucose transporter), member 11 (SLC2A11), transcript variant 1, mRNA.	-2.47167	-5.21711	0.00034613	3.41e-06	0.00267209	3.1825e-05
ILMN_2077680	CLDND2	125875	Homo sapiens claudin domain containing 2 (CLDND2), mRNA.	-2.04517	-2.09485	1.058e-05	6.9e-06	0.00014243	5.8757e-05
ILMN_3311150	BEYLA	497634	Homo sapiens hypothetical LOC497634 (BEYLA), transcript variant B, non-coding RNA.	-2.64649	-9.43781	0.090663	0.00098644	0.228197	0.00466581
ILMN_1893909	IKZF2	22807	Homo sapiens IKAROS family zinc finger 2 (Helios) (IKZF2), transcript variant 1, mRNA.	-2.14611	1.121	0.0170403	0.676241	0.0639997	0.82846
ILMN_1678493	CHN1	1123	Homo sapiens chimerin (chimaerin) 1 (CHN1), transcript variant 2, mRNA.	-1.42066	-2.0795	2.114e-05	0	0.000256184	1.07e-07
ILMN_2323087	RBPMS	11030	Homo sapiens RNA binding protein with multiple splicing (RBPMS), transcript variant 3, mRNA.	-1.63145	-3.21969	0.0718122	0.00062274	0.192839	0.00310786
ILMN_1799672	CROCC	9696	Homo sapiens ciliary rootlet coiled-coil, rootletin (CROCC), mRNA.	-3.47655	1.26212	0.00680756	0.568473	0.0309021	0.74919
ILMN_1711122	LOC653073	653073	PREDICTED: Homo sapiens similar to golgi autoantigen, golgin family member, transcript variant 3 (LOC653073), mRNA.	-2.75263	-3.18852	0.0282019	0.0148291	0.0949554	0.048458
ILMN_2171649	CGB2	114336	Homo sapiens chorionic gonadotropin, beta polypeptide 2 (CGB2), mRNA.	-5.67314	-1.18135	0.00160207	0.693482	0.00958832	0.839606
ILMN_1690754	SVIL	6840	Homo sapiens supervillin (SVIL), transcript variant 1, mRNA.	-1.30605	-2.14	0.302018	0.00824044	0.518649	0.0295583
ILMN_1887349			UI-1-BB1p-ake-g-01-0-UI.s1 NCI_CGAP_Pl6 Homo sapiens cDNA clone UI-1-BB1p-ake-g-01-0-UI 3, mRNA sequence	-4.71485	-1.81251	0.0115021	0.272158	0.0468632	0.473035
ILMN_1866460			Homo sapiens mRNA; cDNA DKFZp686I07266 (from clone DKFZp686I07266)	-4.41318	-5.33028	0.00815366	0.00464678	0.0357241	0.0180482
ILMN_1802185	CICE	152302	PREDICTED: Homo sapiens cell death-inducing CIDE-like effector pseudogene, transcript variant 2 (CICE), misc RNA.	-1.39917	-5.75959	0.107868	3.63e-06	0.259065	3.3568e-05
ILMN_1682919	PAFAH2	5051	Homo sapiens platelet-activating factor acetylhydrolase 2, 40kDa (PAFAH2), mRNA.	-2.53692	-1.75385	0.00016061	0.01465	0.00140339	0.0480147
ILMN_1652749	ERF	2077	Homo sapiens Ets2 repressor factor (ERF), mRNA.	-1.37385	-2.29833	0.0214135	1.355e-05	0.0765718	0.000106257
ILMN_1912710			DA205778 BRAWH2 Homo sapiens cDNA clone BRAWH2012286 5, mRNA sequence	-9.02802	1.08769	4.1e-07	0.708307	9.229e-06	0.848808
ILMN_2133125	LRRC43	254050	Homo sapiens leucine rich repeat containing 43 (LRRC43), mRNA.	-4.93965	-2.36752	3.4e-07	0.00078174	7.864e-06	0.00379625
ILMN_1722438	MGAT4B	11282	Homo sapiens mannosyl (alpha-1,3-)-glycoprotein beta-1,4-N-acetylglucosaminyltransferase, isozyme B (MGAT4B), transcript variant 1, mRNA.	-2.03664	1.11058	0.00192957	0.579195	0.0111589	0.757727
ILMN_2381121	UQCC	55245	Homo sapiens ubiquinol-cytochrome c reductase complex chaperone (UQCC), nuclear gene encoding mitochondrial protein, transcript variant 2, mRNA.	-1.91134	-2.44997	0.00044741	2.43e-05	0.00329781	0.000178217
ILMN_1718001	PHKB	5257	Homo sapiens phosphorylase kinase, beta (PHKB), transcript variant 1, mRNA.	-7.35287	-3.40439	0.0007038	0.0126324	0.00483854	0.0423734
ILMN_1712112	RCAN1	1827	Homo sapiens regulator of calcineurin 1 (RCAN1), transcript variant 3, mRNA.	-15.1282	-16.9972	0	0	0	0
ILMN_1689172	BOAT	342371	PREDICTED: Homo sapiens brother of ataxin-1 (BOAT), mRNA.	-3.80452	1.08522	4.284e-05	0.709607	0.000465669	0.849585
ILMN_1801931	USP41	373856	PREDICTED: Homo sapiens ubiquitin specific peptidase 41 (USP41), mRNA.	-1.73325	-3.76194	0.113902	0.00126396	0.269136	0.00580103
ILMN_1812222	ZNF2	7549	Homo sapiens zinc finger protein 2 (ZNF2), transcript variant 1, mRNA.	-3.41676	1.5283	0.00989831	0.324394	0.0416297	0.530968
ILMN_1902202			UI-H-BI1-abw-c-08-0-UI.s1 NCI_CGAP_Sub3 Homo sapiens cDNA clone IMAGE:2713334 3, mRNA sequence	-3.09718	-5.80307	0.0534835	0.00550605	0.154518	0.0208755
ILMN_2376723	CDKN2B	1030	Homo sapiens cyclin-dependent kinase inhibitor 2B (p15, inhibits CDK4) (CDKN2B), transcript variant 2, mRNA.	-2.30839	-1.71993	9e-08	1.214e-05	2.729e-06	9.627e-05
ILMN_1784678	PBX1	5087	Homo sapiens pre-B-cell leukemia homeobox 1 (PBX1), mRNA.	1.19679	-8.3192	0.0492618	0	0.14522	0
ILMN_1812604	LOC139735	139735	PREDICTED: Homo sapiens similar to Zinc finger protein 92 (Zfp-92) (LOC139735), mRNA.	-8.98544	-6.12861	0.00077322	0.00264359	0.00522654	0.011029
ILMN_1723287	SLC6A16	28968	Homo sapiens solute carrier family 6, member 16 (SLC6A16), mRNA.	-1.52246	-2.83827	0.00116248	7e-08	0.00734671	1.083e-06
ILMN_1768662	UCK2	7371	Homo sapiens uridine-cytidine kinase 2 (UCK2), mRNA.	-1.42259	-2.01735	0.00011417	4e-08	0.00105521	7.2e-07
ILMN_3236061	ZNF783	155060	Homo sapiens zinc finger family member 783 (ZNF783), mRNA.	-5.9291	-12.2033	1.2e-06	1e-08	2.3011e-05	2.55e-07
ILMN_1658899	DNCL2A	83658	Homo sapiens dynein, cytoplasmic, light polypeptide 2A (DNCL2A), transcript variant 3, mRNA.	-1.13001	-5.06612	0.659406	5.829e-05	0.818215	0.00038615
ILMN_1695941	NECAB1	64168	Homo sapiens N-terminal EF-hand calcium binding protein 1 (NECAB1), mRNA.	-3.96016	1.60399	1.898e-05	0.0637012	0.000233598	0.161045
ILMN_1907834			Homo sapiens cDNA: FLJ21679 fis, clone COL09221	-1.36256	-2.40085	0.120801	0.00030845	0.280684	0.00168032
ILMN_1799589	NOXA1	10811	Homo sapiens NADPH oxidase activator 1 (NOXA1), mRNA.	-4.46242	-1.70052	0.00264745	0.216989	0.0144105	0.403626
ILMN_1715476	LOC649970	649970	PREDICTED: Homo sapiens similar to creatine kinase, mitochondrial 1B precursor (LOC649970), mRNA.	-7.22876	1.91518	0	2.3e-07	0	3.058e-06
ILMN_1674590	LOC652578	652578	PREDICTED: Homo sapiens similar to Fc fragment of IgG, low affinity IIIa, receptor for (CD16) (LOC652578), mRNA.	-4.03983	-1.91618	0.0170132	0.236988	0.0639386	0.429561
ILMN_2377199	SLC27A6	28965	Homo sapiens solute carrier family 27 (fatty acid transporter), member 6 (SLC27A6), transcript variant 1, mRNA.	-20.7418	-26.8134	0	0	0	0
ILMN_1691262	LOC642978	642978	PREDICTED: Homo sapiens hypothetical protein LOC642978 (LOC642978), mRNA.	-1.33714	-5.3427	0.640038	0.0119956	0.805696	0.0406202
ILMN_1794598	SCHIP1	29970	Homo sapiens schwannomin interacting protein 1 (SCHIP1), mRNA.	-20.8301	-23.2372	0	0	0	0
ILMN_2381206	DHODH	1723	Homo sapiens dihydroorotate dehydrogenase (DHODH), nuclear gene encoding mitochondrial protein, transcript variant 2, mRNA.	-2.49823	-2.85978	0.00236162	0.00079657	0.0131434	0.00385915
ILMN_1664089	LOC286076	286076	Homo sapiens hypothetical protein LOC286076 (LOC286076), mRNA.	-3.15617	1.17687	3.98e-06	0.383081	6.2504e-05	0.59066
ILMN_3308200	MIR583	693168	Homo sapiens microRNA 583 (MIR583), microRNA.	-3.03754	-3.34478	0.00995004	0.00619153	0.0417879	0.0231494
ILMN_1762883	ECE2	9718	Homo sapiens endothelin converting enzyme 2 (ECE2), transcript variant 3, mRNA.	-1.58083	-2.9405	0.100868	0.00126696	0.246472	0.00581199
ILMN_1809522	NACC2	138151	Homo sapiens NACC family member 2, BEN and BTB (POZ) domain containing (NACC2), mRNA.	-14.8627	-15.3797	0	0	0	0
ILMN_1760403	KIAA1276	27146	PREDICTED: Homo sapiens KIAA1276 protein (KIAA1276), mRNA.	-2.734	-1.42466	0.0288431	0.414975	0.0965919	0.620941
ILMN_3244281	SNORD1A	677848	Homo sapiens small nucleolar RNA, C/D box 1A (SNORD1A), small nucleolar RNA.	-2.14544	-2.16382	0.00031531	0.00028606	0.00248031	0.00157335
ILMN_1792681	CCDC86	79080	Homo sapiens coiled-coil domain containing 86 (CCDC86), mRNA.	-1.70806	-3.08678	5.24e-06	0	7.91e-05	2.4e-08
ILMN_1891277			am86b11.s1 Stratagene schizo brain S11 Homo sapiens cDNA clone IMAGE:1629981 3, mRNA sequence	-4.06007	-1.99395	0.00348483	0.112698	0.0180154	0.250944
ILMN_3308813	MIR599	693184	Homo sapiens microRNA 599 (MIR599), microRNA.	-11.2261	-13.6724	1.19e-06	4e-07	2.2842e-05	4.976e-06
ILMN_1652525	FAM125B	89853	Homo sapiens family with sequence similarity 125, member B (FAM125B), transcript variant 1, mRNA.	-6.38755	-6.63339	0	0	0	0
ILMN_1882112			BX101252 NCI_CGAP_Lu24 Homo sapiens cDNA clone IMAGp998I115625, mRNA sequence	-1.01422	-10.6262	0.927615	0	0.967695	3.9e-08
ILMN_2352293	PRDM10	56980	Homo sapiens PR domain containing 10 (PRDM10), transcript variant 1, mRNA.	-1.36828	-4.91788	0.00932186	0	0.039712	8.1e-08
ILMN_1814220	LOC646676	646676	PREDICTED: Homo sapiens hypothetical protein LOC646676 (LOC646676), mRNA.	-3.53949	-6.00436	0.00602851	0.00032094	0.0280454	0.00173697
ILMN_2226751	ZC3HAV1L	92092	Homo sapiens zinc finger CCCH-type, antiviral 1-like (ZC3HAV1L), mRNA.	-1.23642	-7.48107	0.589159	0.00027235	0.769579	0.00150708
ILMN_3309975	MIR7-1	407043	Homo sapiens microRNA 7-1 (MIR7-1), microRNA.	-3.29266	-3.36277	1e-08	0	4.65e-07	1.06e-07
ILMN_1698733	CNIH2	254263	Homo sapiens cornichon homolog 2 (Drosophila) (CNIH2), mRNA.	-1.47509	-2.01282	1.63e-06	0	2.9634e-05	4.1e-08
ILMN_1796663	B4GALNT4	338707	Homo sapiens beta-1,4-N-acetyl-galactosaminyl transferase 4 (B4GALNT4), mRNA.	-9.28756	-9.6368	1e-08	1e-08	3.71e-07	1.66e-07
ILMN_1713141	LOC389641	389641	PREDICTED: Homo sapiens hypothetical gene supported by AK124295 (LOC389641), mRNA.	-2.09887	-1.34099	4.48e-06	0.0139043	6.9231e-05	0.0459685
ILMN_1758649	LOC647589	647589	PREDICTED: Homo sapiens similar to sine oculis homeobox homolog 7 (LOC647589), mRNA.	3.00512	-2.5488	0.00872439	0.018093	0.0376736	0.057341
ILMN_2363361	SFXN4	119559	Homo sapiens sideroflexin 4 (SFXN4), transcript variant 3, mRNA.	-1.67274	-2.76596	1e-08	0	2.44e-07	0
ILMN_1789166	SHD	56961	Homo sapiens Src homology 2 domain containing transforming protein D (SHD), mRNA.	-2.80666	-10.3789	0	0	0	0
ILMN_1673171	LOC651268	651268	PREDICTED: Homo sapiens similar to protein phosphatase 1, regulatory (inhibitor) subunit 9A (LOC651268), mRNA.	-1.21641	-7.60487	0.789973	0.0144154	0.897637	0.0473671
ILMN_1738173	METTL4	64863	Homo sapiens methyltransferase like 4 (METTL4), mRNA.	-1.57511	-2.49176	1.457e-05	1e-08	0.000187103	2.18e-07
ILMN_1690672	LOC646144	646144	PREDICTED: Homo sapiens similar to tousled-like kinase 2, transcript variant 3 (LOC646144), mRNA.	-8.75602	-9.24383	3e-08	5e-08	9.9e-07	7.71e-07
ILMN_1704702	MCM7	4176	Homo sapiens minichromosome maintenance complex component 7 (MCM7), transcript variant 1, mRNA.	-1.65299	-2.56508	3.977e-05	3e-08	0.000436542	5.57e-07
ILMN_1659895	MSN	4478	Homo sapiens moesin (MSN), mRNA.	-1.66096	-2.44366	1.439e-05	0	0.000185097	8.1e-08
ILMN_1711062	MMP19	4327	Homo sapiens matrix metallopeptidase 19 (MMP19), transcript variant 1, mRNA.	-3.23334	-3.32375	2e-08	2e-08	7.81e-07	3.93e-07
ILMN_1736127	KIAA0773	9715	Homo sapiens KIAA0773 gene product (KIAA0773), mRNA.	-2.69316	-7.24794	0.0216178	0.00023062	0.0771683	0.00130219
ILMN_3307954	L3MBTL4	91133	Homo sapiens l(3)mbt-like 4 (Drosophila) (L3MBTL4), mRNA.	-10.408	-6.66772	0.0016367	0.00693789	0.00974505	0.0255643
ILMN_1708533	LOC644291	644291	PREDICTED: Homo sapiens similar to CG10522-PA, transcript variant 2 (LOC644291), mRNA.	-3.07017	-2.5674	0.0141401	0.0385474	0.0552791	0.107317
ILMN_1713638	NIPAL4	348938	Homo sapiens NIPA-like domain containing 4 (NIPAL4), mRNA.	-4.83734	-7.04038	7.4e-07	2e-08	1.5365e-05	3.65e-07
ILMN_1675803	LOC285550	285550	PREDICTED: Homo sapiens misc_RNA (LOC285550), miscRNA.	-1.47081	-2.23699	0.00049794	5.2e-07	0.00361112	6.148e-06
ILMN_1653787	LOC341604	341604	PREDICTED: Homo sapiens similar to 60S ribosomal protein L35 (LOC341604), mRNA.	-4.24801	-1.79319	0.0275952	0.352684	0.0934312	0.560144
ILMN_1677085	RGS19	10287	Homo sapiens regulator of G-protein signaling 19 (RGS19), transcript variant 1, mRNA.	-1.37422	-2.49412	0.00912979	7.1e-07	0.0390606	8.124e-06
ILMN_1677979	KIAA0692	23141	PREDICTED: Homo sapiens KIAA0692 protein, transcript variant 14 (KIAA0692), mRNA.	-6.11489	-6.06477	0.00435742	0.00449103	0.02159	0.017521
ILMN_1721770	PAPPA	5069	Homo sapiens pregnancy-associated plasma protein A, pappalysin 1 (PAPPA), mRNA.	-10.3765	-15.9233	0	0	1e-09	0
ILMN_1664026	SPDYE1	285955	Homo sapiens speedy homolog E1 (Xenopus laevis) (SPDYE1), mRNA. XM_943692	-3.2668	-1.50591	0.0247032	0.36966	0.0857941	0.577264
ILMN_1765584	TMEM38A	79041	Homo sapiens transmembrane protein 38A (TMEM38A), mRNA.	-2.10879	-2.4261	6.08e-06	2.79e-06	8.9672e-05	2.6695e-05
ILMN_1698237	TRIM17	51127	Homo sapiens tripartite motif-containing 17 (TRIM17), transcript variant 1, mRNA.	-1.78415	-2.51117	3.15e-06	1e-08	5.148e-05	1.37e-07
ILMN_1727495	L3MBTL3	84456	Homo sapiens l(3)mbt-like 3 (Drosophila) (L3MBTL3), transcript variant 1, mRNA.	-1.66428	-3.05678	4.009e-05	1e-08	0.000439495	1.22e-07
ILMN_3235379	LOC100134265	100134265	PREDICTED: Homo sapiens similar to calbindin 2 full length protein (LOC100134265), mRNA.	-2.0283	-11.269	3.167e-05	0	0.000360659	0
ILMN_1656993	LOC651580	651580	PREDICTED: Homo sapiens similar to calmodulin regulated spectrin-associated protein 1-like 1 (LOC651580), mRNA.	-3.25038	1.84714	0.00726552	0.122977	0.0326006	0.268038
ILMN_1785277	FLJ10120	55073	PREDICTED: Homo sapiens hypothetical protein FLJ10120 (FLJ10120), misc RNA.	-1.1237	-5.64968	0.615137	7.46e-06	0.78823	6.3031e-05
ILMN_1795285	PHF15	23338	Homo sapiens PHD finger protein 15 (PHF15), mRNA.	-3.87823	-5.15527	1.03e-05	1.07e-06	0.000139003	1.1577e-05
ILMN_1813175	LPHN1	22859	Homo sapiens latrophilin 1 (LPHN1), transcript variant 2, mRNA.	-1.68478	-2.66408	5.36e-06	1e-08	8.0651e-05	1.34e-07
ILMN_1724493	LYSMD2	256586	Homo sapiens LysM, putative peptidoglycan-binding, domain containing 2 (LYSMD2), mRNA.	-2.16346	-5.28096	0	0	8.8e-08	0
ILMN_2395652	PTGFR	5737	Homo sapiens prostaglandin F receptor (FP) (PTGFR), transcript variant 1, mRNA.	-3.47818	-4.59827	0.0142662	0.00420308	0.0557074	0.0165448
ILMN_1718621	TSPAN32	10077	Homo sapiens tetraspanin 32 (TSPAN32), transcript variant 2, mRNA.	-3.98272	-126.382	2e-08	0	6.02e-07	0
ILMN_1803423	ARHGEF6	9459	Homo sapiens Rac/Cdc42 guanine nucleotide exchange factor (GEF) 6 (ARHGEF6), mRNA.	-1.84959	-3.49884	0	0	4.8e-08	0
ILMN_3245824	C17orf89	284184	Homo sapiens chromosome 17 open reading frame 89 (C17orf89), mRNA.	-3.30092	-9.68196	0.00035208	8.2e-07	0.00270857	9.208e-06
ILMN_1806483	ZWILCH	55055	Homo sapiens Zwilch, kinetochore associated, homolog (Drosophila) (ZWILCH), transcript variant 1, mRNA.	-1.06422	-3.12191	0.684275	7.16e-06	0.834543	6.0788e-05
ILMN_2180371	C12orf24	29902	Homo sapiens chromosome 12 open reading frame 24 (C12orf24), mRNA.	-1.87764	-3.19211	2e-08	0	7.81e-07	1e-09
ILMN_1749822	LOC643432	643432	PREDICTED: Homo sapiens hypothetical protein LOC643432, transcript variant 1 (LOC643432), mRNA.	-5.62241	-1.0517	0.00094664	0.904718	0.00619266	0.957186
ILMN_1748123	KLHL14	57565	Homo sapiens kelch-like 14 (Drosophila) (KLHL14), mRNA.	-2.83991	-5.80857	7e-07	2e-08	1.4653e-05	2.94e-07
ILMN_1850613			BX092402 Soares_fetal_lung_NbHL19W Homo sapiens cDNA clone IMAGp998D03679 ; IMAGE:302930, mRNA sequence	-1.94122	-7.62416	0.0380936	2.17e-06	0.119964	2.1351e-05
ILMN_1783598	CAB39L	81617	Homo sapiens calcium binding protein 39-like (CAB39L), transcript variant 2, mRNA.	-2.00814	-1.83255	0.00230086	0.00442396	0.0128749	0.0172935
ILMN_3237932	COL6A6	131873	Homo sapiens collagen, type VI, alpha 6 (COL6A6), mRNA.	-2.47075	-2.72194	1e-08	0	3.08e-07	2.7e-08
ILMN_1800225	PPARG	5468	Homo sapiens peroxisome proliferator-activated receptor gamma (PPARG), transcript variant 2, mRNA.	-1.67753	-2.30111	2e-08	0	7.46e-07	2e-09
ILMN_1664068	ERGIC1	57222	Homo sapiens endoplasmic reticulum-golgi intermediate compartment (ERGIC) 1 (ERGIC1), transcript variant 1, mRNA.	-1.35601	-2.68623	0.00058308	0	0.00412691	6.6e-08
ILMN_3300991	LOC728275	728275	PREDICTED: Homo sapiens hypothetical LOC728275 (LOC728275), mRNA.	1.92524	-4.68837	9.502e-05	0	0.000904765	9.5e-08
ILMN_1801443	TSKU	25987	Homo sapiens tsukushin (TSKU), mRNA.	-1.72269	-2.7098	0	0	9.4e-08	0
ILMN_1800540	CD55	1604	Homo sapiens CD55 molecule, decay accelerating factor for complement (Cromer blood group) (CD55), mRNA.	-1.7251	-3.14309	4.84e-06	0	7.3868e-05	8.5e-08
ILMN_1814799	S100A13	6284	Homo sapiens S100 calcium binding protein A13 (S100A13), transcript variant 4, mRNA.	-9.28516	-3.58662	0	0	0	0
ILMN_1705579	MPP4	58538	Homo sapiens membrane protein, palmitoylated 4 (MAGUK p55 subfamily member 4) (MPP4), mRNA.	-2.32707	-2.18452	0	0	6e-09	8e-09
ILMN_3275499	LOC644589	644589	PREDICTED: Homo sapiens misc_RNA (LOC644589), miscRNA.	1.78027	-3.53262	0.124822	0.00435446	0.286826	0.0170556
ILMN_3246604	IPW	3653	Homo sapiens imprinted in Prader-Willi syndrome (non-protein coding) (IPW), non-coding RNA.	-2.11888	-14.3028	0	0	1.71e-07	0
ILMN_2415583	HS6ST2	90161	Homo sapiens heparan sulfate 6-O-sulfotransferase 2 (HS6ST2), transcript variant L, mRNA.	-2.05631	-4.91202	0	0	1.8e-08	0
ILMN_1815326	CCDC68	80323	Homo sapiens coiled-coil domain containing 68 (CCDC68), mRNA.	1.59066	-3.19027	0.272803	0.016969	0.48637	0.0542658
ILMN_1774110	CHN2	1124	Homo sapiens chimerin (chimaerin) 2 (CHN2), transcript variant 2, mRNA.	-5.47078	1.85867	0.00016039	0.0944469	0.00140173	0.218965
ILMN_2047511	CENTA1	11033	Homo sapiens centaurin, alpha 1 (CENTA1), mRNA.	-2.23612	-3.50102	3.8e-07	0	8.58e-06	4.9e-08
ILMN_3232701	CNRIP1	25927	Homo sapiens cannabinoid receptor interacting protein 1 (CNRIP1), transcript variant CRIP1b, mRNA.	-1.89364	-2.44748	0.0209869	0.0018213	0.0754169	0.00797018
ILMN_1763891	FLJ35258	284297	Homo sapiens hypothetical protein 284297 (FLJ35258), mRNA.	-2.87509	-2.23022	0.0269884	0.0736912	0.0918136	0.180539
ILMN_1870041			Homo sapiens partial mRNA; ID YG39-1C	-1.60762	-8.60872	0.230349	0.00017124	0.435194	0.00100093
ILMN_1792978	HAS2	3037	Homo sapiens hyaluronan synthase 2 (HAS2), mRNA.	-3.53275	-56.3563	0	0	0	0
ILMN_1709039	RPL13	6137	Homo sapiens ribosomal protein L13 (RPL13), transcript variant 2, mRNA.	-1.71609	-2.28917	3.794e-05	6.3e-07	0.000418914	7.357e-06
ILMN_1807712	PILRB	29990	Homo sapiens paired immunoglobin-like type 2 receptor beta (PILRB), transcript variant 1, mRNA.	-1.39684	-3.49658	0.257174	0.00187204	0.467888	0.00816201
ILMN_1659985	RSPH9	221421	Homo sapiens radial spoke head 9 homolog (Chlamydomonas) (RSPH9), mRNA.	-3.61731	1.56756	0.00022408	0.121323	0.00185195	0.265407
ILMN_2378376	CYB561	1534	Homo sapiens cytochrome b-561 (CYB561), transcript variant 3, mRNA.	-1.58229	-2.26009	1.016e-05	1.5e-07	0.000137722	2.175e-06
ILMN_2094262	AMY1B	277	Homo sapiens amylase, alpha 1B (salivary) (AMY1B), mRNA.	-4.27865	-1.21484	0.0264858	0.750806	0.090445	0.877053
ILMN_1712708	TRIM47	91107	Homo sapiens tripartite motif-containing 47 (TRIM47), mRNA.	-16.544	-20.0358	0	0	0	0
ILMN_1753006	TACR2	6865	Homo sapiens tachykinin receptor 2 (TACR2), mRNA.	-3.85595	1.83939	0.0149313	0.228473	0.05778	0.418337
ILMN_1906397			Homo sapiens mRNA sequence	-1.85805	-6.25238	0.246572	0.0042118	0.454833	0.0165737
ILMN_1723846	FAM119B	25895	Homo sapiens family with sequence similarity 119, member B (FAM119B), transcript variant 1, mRNA.	-1.59594	-2.90702	0	0	2.14e-07	0
ILMN_1683377	MDH1B	130752	Homo sapiens malate dehydrogenase 1B, NAD (soluble) (MDH1B), mRNA.	-1.46141	-5.69045	0.427355	0.00163845	0.640173	0.00727223
ILMN_1801987	OR3A3	8392	Homo sapiens olfactory receptor, family 3, subfamily A, member 3 (OR3A3), mRNA.	-6.22095	-1.11845	0.00440381	0.82868	0.0217856	0.918725
ILMN_1704255	LOC133993	133993	PREDICTED: Homo sapiens hypothetical LOC133993, transcript variant 2 (LOC133993), mRNA.	-2.3799	-2.23581	0.0157597	0.016251	0.0601838	0.0523731
ILMN_1891677			xc38b09.x1 NCI_CGAP_Co20 Homo sapiens cDNA clone IMAGE:2586521 3, mRNA sequence	-3.84744	-3.02837	0.0002246	0.00196879	0.00185587	0.0085273
ILMN_1666966	INS	3630	Homo sapiens insulin (INS), mRNA.	-1.19737	-2.71909	0.455314	0.00117446	0.66482	0.0054425
ILMN_1662795	CA2	760	Homo sapiens carbonic anhydrase II (CA2), mRNA.	-1.97428	-3.01899	9e-08	0	2.745e-06	4e-09
ILMN_1669729	ERLIN2	11160	Homo sapiens ER lipid raft associated 2 (ERLIN2), transcript variant 3, mRNA.	-2.23714	1.37271	7e-08	0.00036975	2.137e-06	0.0019656
ILMN_1743232	MICALCL	84953	Homo sapiens MICAL C-terminal like (MICALCL), mRNA.	-23.2845	-13.4615	5e-07	5.56e-06	1.1007e-05	4.862e-05
ILMN_1846768			Homo sapiens mRNA; cDNA DKFZp666J249 (from clone DKFZp666J249)	-3.32716	-3.17828	3.57e-06	5.44e-06	5.7096e-05	4.7753e-05
ILMN_1751147	SENP3	26168	Homo sapiens SUMO1/sentrin/SMT3 specific peptidase 3 (SENP3), mRNA.	-4.27333	-5.03017	0	0	3e-09	1e-09
ILMN_2147114	PSPH	5723	Homo sapiens phosphoserine phosphatase (PSPH), mRNA.	-7.36635	-3.89137	2.418e-05	0.00066374	0.000286508	0.00328418
ILMN_2385278	WDR21A	26094	Homo sapiens WD repeat domain 21A (WDR21A), transcript variant 1, mRNA.	-1.52133	-2.2441	0.00033533	3.9e-07	0.00260836	4.876e-06
ILMN_1716651	RUNX2	860	Homo sapiens runt-related transcription factor 2 (RUNX2), transcript variant 1, mRNA.	-1.619	-2.36193	2.6e-07	0	6.431e-06	6e-09
ILMN_1708516	PRTFDC1	56952	Homo sapiens phosphoribosyl transferase domain containing 1 (PRTFDC1), mRNA.	-1.84909	-4.681	0	0	2.21e-07	0
ILMN_1778128	LOC642780	642780	PREDICTED: Homo sapiens similar to hypothetical protein LOC284701, transcript variant 1 (LOC642780), mRNA.	-5.39082	-2.36602	0.0149097	0.177725	0.0577157	0.350253
ILMN_1800160	NR0B1	190	Homo sapiens nuclear receptor subfamily 0, group B, member 1 (NR0B1), mRNA.	-1.83529	-2.87248	0	0	1.52e-07	0
ILMN_1771622	DRD1IP	50632	Homo sapiens dopamine receptor D1 interacting protein (DRD1IP), mRNA.	-1.56869	-2.24032	1.16e-06	0	2.235e-05	3.1e-08
ILMN_1885728	KIAA1147	57189	PREDICTED: Homo sapiens KIAA1147 (KIAA1147), mRNA.	1.75519	-3.36563	0.014089	6.175e-05	0.0550974	0.000405328
ILMN_1744830	ARHGAP11A	9824	Homo sapiens Rho GTPase activating protein 11A (ARHGAP11A), transcript variant 1, mRNA.	-4.89025	-4.71342	0.00011046	0.00013041	0.00102493	0.000785346
ILMN_2131177	GUCY1A3	2982	Homo sapiens guanylate cyclase 1, soluble, alpha 3 (GUCY1A3), mRNA.	-1.84225	-2.65856	0.00078468	9.48e-06	0.00529191	7.7402e-05
ILMN_1789387	KCNE3	10008	Homo sapiens potassium voltage-gated channel, Isk-related family, member 3 (KCNE3), mRNA.	-6.33492	-1.24547	0.00056439	0.600753	0.00401269	0.774101
ILMN_1798964	MGC45922	284365	PREDICTED: Homo sapiens hypothetical gene MGC45922 (MGC45922), misc RNA.	-4.24754	-5.2795	0	0	0	0
ILMN_2056932	SPEM1	374768	Homo sapiens spermatid maturation 1 (SPEM1), mRNA.	-2.36093	-1.08351	0.00073637	0.665583	0.00501616	0.82125
ILMN_1811313	SLIT3	6586	Homo sapiens slit homolog 3 (Drosophila) (SLIT3), mRNA.	-3.51075	-1.48112	0	6.112e-05	1.6e-08	0.000402024
ILMN_1711681	SPATS1	221409	Homo sapiens spermatogenesis associated, serine-rich 1 (SPATS1), mRNA.	-1.16871	-4.54947	0.699755	0.00202581	0.844305	0.00873588
ILMN_1711465	HGSNAT	138050	Homo sapiens heparan-alpha-glucosaminide N-acetyltransferase (HGSNAT), mRNA.	-9.12553	-4.64438	0.00026286	0.00408755	0.00211767	0.0161537
ILMN_2341661	ETV4	2118	Homo sapiens ets variant 4 (ETV4), transcript variant 1, mRNA.	-1.84421	-2.46538	2.3e-07	0	5.685e-06	4.4e-08
ILMN_1771966	BCCIP	56647	Homo sapiens BRCA2 and CDKN1A interacting protein (BCCIP), transcript variant B, mRNA.	-1.48646	-2.11539	0	0	6e-08	0
ILMN_1803256	STOX2	56977	Homo sapiens storkhead box 2 (STOX2), mRNA.	-1.55907	-2.28557	2.5e-07	0	6.093e-06	7e-09
ILMN_1696661	LOC648132	648132	PREDICTED: Homo sapiens hypothetical LOC648132, transcript variant 2 (LOC648132), mRNA.	-4.20099	-1.1111	0.0123493	0.838168	0.0495972	0.923979
ILMN_1745397	OAS3	4940	Homo sapiens 2'-5'-oligoadenylate synthetase 3, 100kDa (OAS3), mRNA.	-1.58005	-6.1665	0.00308829	0	0.0163549	2.2e-08
ILMN_1704842	ARL4A	10124	Homo sapiens ADP-ribosylation factor-like 4A (ARL4A), transcript variant 3, mRNA.	-8.40378	-9.6668	0	0	0	0
ILMN_1710289	CNTN5	53942	Homo sapiens contactin 5 (CNTN5), transcript variant 1, mRNA.	-4.84586	-2.32703	0.00024056	0.0180299	0.00196719	0.0571447
ILMN_1729288	C1QTNF6	114904	Homo sapiens C1q and tumor necrosis factor related protein 6 (C1QTNF6), transcript variant 1, mRNA.	-2.16816	-3.40224	1.67e-06	1e-08	3.0249e-05	1.6e-07
ILMN_2367384	EPHB2	2048	Homo sapiens EPH receptor B2 (EPHB2), transcript variant 2, mRNA.	-4.00911	-4.24544	1.12e-06	6e-07	2.1764e-05	6.993e-06
ILMN_3263329	GAR1	54433	Homo sapiens GAR1 ribonucleoprotein homolog (yeast) (GAR1), transcript variant 1, mRNA.	-1.44343	-2.00077	1.149e-05	1e-08	0.000153131	1.61e-07
ILMN_1784863	CD36	948	Homo sapiens CD36 molecule (thrombospondin receptor) (CD36), transcript variant 1, mRNA.	-1.26649	-2.05363	7.32e-06	0	0.000104781	1e-09
ILMN_3298423	TOX2	84969	Homo sapiens TOX high mobility group box family member 2 (TOX2), transcript variant 1, mRNA.	-2.19985	-2.72599	6.76e-06	5.2e-07	9.7922e-05	6.147e-06
ILMN_1687652	TGFB3	7043	Homo sapiens transforming growth factor, beta 3 (TGFB3), mRNA.	-7.87059	-8.47613	0	0	0	0
ILMN_1796256	LOC645460	645460	PREDICTED: Homo sapiens hypothetical protein LOC645460 (LOC645460), mRNA.	-3.29773	-6.46462	0.0253819	0.00164152	0.0876365	0.0072831
ILMN_1874108			tn48d04.x1 NCI_CGAP_Kid11 Homo sapiens cDNA clone IMAGE:2171623 3, mRNA sequence	-2.23276	-1.44567	0.00042501	0.0264548	0.0031694	0.0785298
ILMN_1705218	TRAPPC2	6399	Homo sapiens trafficking protein particle complex 2 (TRAPPC2), transcript variant 1, mRNA.	-2.13958	2.66882	0.0266468	0.00531879	0.0908927	0.0202593
ILMN_1728702	LOC649091	649091	PREDICTED: Homo sapiens hypothetical protein LOC649091 (LOC649091), mRNA.	-4.54887	-1.28184	0.0170914	0.664482	0.0641458	0.820521
ILMN_2396697	GRIK2	2898	Homo sapiens glutamate receptor, ionotropic, kainate 2 (GRIK2), transcript variant 1, mRNA.	-2.18984	1.29964	0.00332078	0.24096	0.0173453	0.434481
ILMN_1783815	COG7	91949	Homo sapiens component of oligomeric golgi complex 7 (COG7), mRNA.	-1.46366	-2.21119	0.00256983	3.59e-06	0.0140771	3.3273e-05
ILMN_1839665			UI-E-EJ1-ajr-a-07-0-UI.r1 UI-E-EJ1 Homo sapiens cDNA clone UI-E-EJ1-ajr-a-07-0-UI 5, mRNA sequence	-6.7516	-2.59135	2.16e-06	0.00239467	3.7493e-05	0.010138
ILMN_3232377	LOC400403	400403	PREDICTED: Homo sapiens misc_RNA (LOC400403), miscRNA.	-1.10271	-4.76779	0.781733	0.00066141	0.892861	0.00327372
ILMN_1725834	FAM90A6P	389618	PREDICTED: Homo sapiens family with sequence similarity 90, member A6 pseudogene (FAM90A6P), mRNA.	-5.95336	-5.39085	1.66e-06	3.13e-06	3.0129e-05	2.9494e-05
ILMN_1669928	ARHGEF16	27237	Homo sapiens Rho guanine exchange factor (GEF) 16 (ARHGEF16), mRNA.	-5.80761	-6.37533	0	0	3e-09	1e-09
ILMN_2041190	F2RL1	2150	Homo sapiens coagulation factor II (thrombin) receptor-like 1 (F2RL1), mRNA.	-3.50874	-3.79752	2e-08	1e-08	7.9e-07	2.1e-07
ILMN_2377733	CASP8	841	Homo sapiens caspase 8, apoptosis-related cysteine peptidase (CASP8), transcript variant B, mRNA.	-21.0488	-25.6916	0	0	0	0
ILMN_1722891	LOC643879	643879	PREDICTED: Homo sapiens hypothetical protein LOC643879 (LOC643879), mRNA.	-3.89036	-3.67041	0	0	1e-09	2e-09
ILMN_1656525	SPG21	51324	PREDICTED: Homo sapiens spastic paraplegia 21 (autosomal recessive, Mast syndrome), transcript variant 11 (SPG21), mRNA.	-1.71295	-3.27308	0.122623	0.00350499	0.283399	0.0141181
ILMN_1651565	LOC650677	650677	PREDICTED: Homo sapiens hypothetical protein LOC650676, transcript variant 1 (LOC650677), mRNA.	-1.12407	-4.85704	0.861839	0.0252898	0.935714	0.0757257
ILMN_1690371	MRPL11	65003	Homo sapiens mitochondrial ribosomal protein L11 (MRPL11), nuclear gene encoding mitochondrial protein, transcript variant 2, mRNA.	-1.20759	-2.1897	0.0174438	4e-08	0.0651689	6.34e-07
ILMN_1699421	ANXA10	11199	Homo sapiens annexin A10 (ANXA10), mRNA.	-4.75233	1.00332	0.00032593	0.991307	0.00255153	0.996138
ILMN_1739594	ACOT11	26027	Homo sapiens acyl-CoA thioesterase 11 (ACOT11), transcript variant 2, mRNA.	-1.76226	-31.2652	0.00785113	0	0.0346973	3e-09
ILMN_3199489	LOC282997	282997	PREDICTED: Homo sapiens misc_RNA (LOC282997), miscRNA.	-1.38768	-2.11705	0.0132748	1.345e-05	0.0525036	0.000105615
ILMN_3182942	LOC100129958	100129958	PREDICTED: Homo sapiens similar to hCG1643231 (LOC100129958), mRNA.	-1.79553	-14.9969	0.00450675	0	0.0221813	6e-09
ILMN_1898826			602584229F1 NIH_MGC_76 Homo sapiens cDNA clone IMAGE:4712142 5, mRNA sequence	-3.7192	1.18209	0.00014605	0.463069	0.00129475	0.664585
ILMN_3235088	LOC100133761	100133761	PREDICTED: Homo sapiens similar to Mucin-6 (LOC100133761), partial mRNA.	2.01978	-2.57236	0.0415877	0.00945901	0.128271	0.0332562
ILMN_1710280	TUBB1	81027	Homo sapiens tubulin, beta 1 (TUBB1), mRNA.	-2.31381	-2.45985	8.099e-05	8.249e-05	0.000791589	0.000523509
ILMN_1701441	LPAR1	1902	Homo sapiens lysophosphatidic acid receptor 1 (LPAR1), transcript variant 2, mRNA.	-1.29155	-2.17534	0.00026413	0	0.00212721	6.6e-08
ILMN_2194577	PLVAP	83483	Homo sapiens plasmalemma vesicle associated protein (PLVAP), mRNA.	-3.55265	-5.99883	0.108711	0.0299979	0.260509	0.0871985
ILMN_1729188	HAMP	57817	Homo sapiens hepcidin antimicrobial peptide (HAMP), mRNA.	-2.54743	-4.59634	0.0540233	0.00371667	0.155706	0.0148651
ILMN_1765615	OR1B1	347169	Homo sapiens olfactory receptor, family 1, subfamily B, member 1 (OR1B1), mRNA.	-5.61095	-1.56894	0.00426086	0.406061	0.0212003	0.612736
ILMN_1694012	NME2	4831	Homo sapiens non-metastatic cells 2, protein (NM23B) expressed in (NME2), transcript variant 2, mRNA.	-4.14441	-1.18196	0	0.111306	1.01e-07	0.248507
ILMN_1754207	PLAC1	10761	Homo sapiens placenta-specific 1 (PLAC1), mRNA.	-3.60382	-12.194	0	0	2.6e-08	0
ILMN_2110252	NPM3	10360	Homo sapiens nucleophosmin/nucleoplasmin, 3 (NPM3), mRNA.	-1.48024	-2.08864	9.169e-05	1e-07	0.000877397	1.497e-06
ILMN_1733807	IGF2BP1	10642	Homo sapiens insulin-like growth factor 2 mRNA binding protein 1 (IGF2BP1), transcript variant 1, mRNA.	-2.73291	-3.5308	1e-08	0	3.74e-07	1.5e-08
ILMN_1911994			NISC_gj01g09.x1 NCI_CGAP_Pr28 Homo sapiens cDNA clone IMAGE:3270712 3, mRNA sequence	-9.08547	-1.00033	2.416e-05	0.999205	0.000286376	0.999522
ILMN_1765525	WBSCR16	81554	Homo sapiens Williams-Beuren syndrome chromosome region 16 (WBSCR16), mRNA.	-5.28278	-9.16124	0.0118181	0.00136761	0.0478867	0.00620868
ILMN_1805853	LOC653583	653583	PREDICTED: Homo sapiens similar to pleckstrin homology-like domain, family B, member 1 (LOC653583), mRNA.	-5.10181	1.59404	0	0.00015418	1.2e-08	0.000913269
ILMN_1721316	TNFRSF10A	8797	Homo sapiens tumor necrosis factor receptor superfamily, member 10a (TNFRSF10A), mRNA.	-3.88763	-8.07458	1.12e-06	1e-08	2.1698e-05	2.22e-07
ILMN_1848499			603029375F1 NIH_MGC_114 Homo sapiens cDNA clone IMAGE:5199738 5, mRNA sequence	-7.5084	-1.02495	1.072e-05	0.931712	0.000144055	0.970279
ILMN_1788291	LHFPL5	222662	Homo sapiens lipoma HMGIC fusion partner-like 5 (LHFPL5), mRNA.	-2.75556	-3.98464	0.0646709	0.0166658	0.178201	0.0534711
ILMN_2149226	CAV1	857	Homo sapiens caveolin 1, caveolae protein, 22kDa (CAV1), mRNA.	-1.54013	-2.25488	0.0727048	0.00186894	0.194516	0.00815
ILMN_1705849	SPR	6697	Homo sapiens sepiapterin reductase (7,8-dihydrobiopterin:NADP+ oxidoreductase) (SPR), mRNA.	-3.21368	-7.86692	0	0	9.4e-08	0
ILMN_2286379	HYDIN	54768	Homo sapiens hydrocephalus inducing homolog (mouse) (HYDIN), transcript variant 2, mRNA.	-1.48831	-6.6386	0.316449	0.00034722	0.534203	0.00185948
ILMN_1790544	LOC649389	649389	PREDICTED: Homo sapiens hypothetical protein LOC649389 (LOC649389), mRNA.	-2.89927	-12.3153	0.00018985	0	0.00161442	7.8e-08
ILMN_1687951	LOC653480	653480	PREDICTED: Homo sapiens similar to transmembrane protein 23 (LOC653480), mRNA.	-1.96606	-8.08214	0.119243	0.00018916	0.278305	0.00109432
ILMN_1743621	C17orf69	147081	Homo sapiens chromosome 17 open reading frame 69 (C17orf69), mRNA.	-1.26491	-2.43926	0.109637	1.827e-05	0.262117	0.000138503
ILMN_1761450	DHRS4L2	317749	Homo sapiens dehydrogenase/reductase (SDR family) member 4 like 2 (DHRS4L2), mRNA.	-1.37863	-2.79144	0.0559914	2.03e-05	0.159851	0.000151904
ILMN_2092496	LOC392196	392196	Homo sapiens deubiquitinating enzyme 3 pseudogene (LOC392196), non-coding RNA.	-5.68418	-7.18596	0.0133812	0.00845209	0.052849	0.030219
ILMN_1761463	EFHD2	79180	Homo sapiens EF-hand domain family, member D2 (EFHD2), mRNA.	-2.05659	-2.10416	1e-08	1e-08	2.67e-07	1.19e-07
ILMN_1690386	CSRP2BP	57325	Homo sapiens CSRP2 binding protein (CSRP2BP), transcript variant 1, mRNA.	-1.58827	-2.28538	8.89e-06	1e-08	0.000123007	2.23e-07
ILMN_2206411	CTAG1A	246100	Homo sapiens cancer/testis antigen 1A (CTAG1A), mRNA.	-6.3869	-4.47775	0.00323757	0.0158879	0.0169876	0.0513814
ILMN_3243598	PDZK1P1	728939	Homo sapiens PDZ domain containing 1 pseudogene 1 (PDZK1P1), non-coding RNA.	-10.9601	-10.2034	0	0	1.1e-08	7e-09
ILMN_3305751	LOC729858	729858	PREDICTED: Homo sapiens misc_RNA (LOC729858), miscRNA.	-4.85823	-4.36303	6.15e-06	2.81e-06	9.0564e-05	2.6851e-05
ILMN_2043553	PROKR2	128674	Homo sapiens prokineticin receptor 2 (PROKR2), mRNA.	-2.19231	-1.04001	0.00332139	0.853854	0.0173453	0.931852
ILMN_1876039			ai77a05.s1 Soares_testis_NHT Homo sapiens cDNA clone 1376816 3, mRNA sequence	-3.04687	-7.06377	2e-08	0	6.18e-07	0
ILMN_1738033	OR2T33	391195	Homo sapiens olfactory receptor, family 2, subfamily T, member 33 (OR2T33), mRNA.	-7.74526	-9.37298	0	0	2.29e-07	6.2e-08
ILMN_1653207	LOC441662	441662	PREDICTED: Homo sapiens similar to CXXC finger 6 (LOC441662), mRNA.	-1.81958	-2.00745	0.0425176	0.0219647	0.130371	0.0674213
ILMN_1727107	REST	5978	Homo sapiens RE1-silencing transcription factor (REST), mRNA.	-3.20488	-1.84017	2.993e-05	0.0112143	0.000344115	0.0384127
ILMN_1795183	RNASE1	6035	Homo sapiens ribonuclease, RNase A family, 1 (pancreatic) (RNASE1), transcript variant 3, mRNA.	-6.13689	1.33468	6e-07	0.179553	1.2718e-05	0.352909
ILMN_1652407	ZMYND8	23613	Homo sapiens zinc finger, MYND-type containing 8 (ZMYND8), transcript variant 1, mRNA.	-2.1693	-5.76498	1.71e-06	0	3.0774e-05	8e-09
ILMN_1717197	CD3G	917	Homo sapiens CD3g molecule, gamma (CD3-TCR complex) (CD3G), mRNA.	-1.60251	-2.8455	0.0373982	0.00036997	0.118199	0.00196653
ILMN_1655504	IFT81	28981	Homo sapiens intraflagellar transport 81 homolog (Chlamydomonas) (IFT81), transcript variant 1, mRNA.	-1.4213	-4.78599	0.0243027	2e-07	0.0846453	2.707e-06
ILMN_1658619	WWC1	23286	Homo sapiens WW and C2 domain containing 1 (WWC1), mRNA.	-15.1999	-21.2803	0	0	1.27e-07	8e-09
ILMN_1801441	RFTN2	130132	Homo sapiens raftlin family member 2 (RFTN2), mRNA.	-8.80378	-11.9034	0	0	1e-09	0
ILMN_1683700	TNFSF12	8742	Homo sapiens tumor necrosis factor (ligand) superfamily, member 12 (TNFSF12), mRNA.	-25.0838	-27.8022	0	0	0	0
ILMN_1813544	OXCT1	5019	Homo sapiens 3-oxoacid CoA transferase 1 (OXCT1), nuclear gene encoding mitochondrial protein, mRNA.	-1.71234	-9.91466	0.00368494	0	0.018844	1.05e-07
ILMN_1777644	PIB5PA	27124	Homo sapiens phosphatidylinositol (4,5) bisphosphate 5-phosphatase, A (PIB5PA), transcript variant 1, mRNA.	-12.7311	-14.3626	0	0	0	0
ILMN_3244574	KIAA1430	57587	Homo sapiens KIAA1430 (KIAA1430), mRNA.	-1.3976	-2.22856	5.157e-05	0	0.000544362	2.9e-08
ILMN_1742889	WDR77	79084	Homo sapiens WD repeat domain 77 (WDR77), mRNA.	-1.31063	-2.12632	7.228e-05	0	0.000719611	4.8e-08
ILMN_2155172	BRIX1	55299	Homo sapiens BRX1, biogenesis of ribosomes, homolog (S. cerevisiae) (BRIX1), mRNA.	-1.37962	-2.14748	0.00046962	5e-08	0.00343547	8.69e-07
ILMN_1705414	C17orf81	23587	Homo sapiens chromosome 17 open reading frame 81 (C17orf81), transcript variant 2, mRNA.	-2.16401	-1.35944	0.0040561	0.204206	0.0203484	0.38667
ILMN_1676215	DLG2	1740	Homo sapiens discs, large homolog 2, chapsyn-110 (Drosophila) (DLG2), mRNA.	-10.165	-30.4457	0	0	0	0
ILMN_1724734	UQCC	55245	Homo sapiens ubiquinol-cytochrome c reductase complex chaperone (UQCC), nuclear gene encoding mitochondrial protein, transcript variant 1, mRNA.	-1.53718	-6.93591	0.0831289	3.81e-06	0.214172	3.492e-05
ILMN_1753665	PRR4	11272	Homo sapiens proline rich 4 (lacrimal) (PRR4), transcript variant 1, mRNA.	2.07114	-3.04466	0.00062679	2.713e-05	0.00438586	0.000196702
ILMN_2317581	SHANK3	85358	Homo sapiens SH3 and multiple ankyrin repeat domains 3 (SHANK3), mRNA.	-1.66587	-2.27461	3.71e-06	4e-08	5.8974e-05	7.07e-07
ILMN_1774336	POLE2	5427	Homo sapiens polymerase (DNA directed), epsilon 2 (p59 subunit) (POLE2), mRNA.	-1.88935	-3.13665	0	0	2.23e-07	0
ILMN_2183409	SCARB1	949	Homo sapiens scavenger receptor class B, member 1 (SCARB1), mRNA.	-1.59812	-2.06753	1.55e-06	2e-08	2.8448e-05	3.04e-07
ILMN_1669486	ADAM3A	1587	Homo sapiens ADAM metallopeptidase domain 3A (cyritestin 1) (ADAM3A) on chromosome 8.	-4.52677	-4.93412	0.0229823	0.0155031	0.0809822	0.0503121
ILMN_1763634	PEX14	5195	Homo sapiens peroxisomal biogenesis factor 14 (PEX14), mRNA.	-10.3753	-4.67441	0	0	0	8e-09
ILMN_1657505	HR	55806	Homo sapiens hairless homolog (mouse) (HR), transcript variant 2, mRNA.	-15.3091	-16.787	0	0	0	0
ILMN_1729450	C16orf62	57020	Homo sapiens chromosome 16 open reading frame 62 (C16orf62), mRNA.	-3.50519	-16.7265	0	0	2.14e-07	0
ILMN_1684897	LOC442590	442590	PREDICTED: Homo sapiens similar to Williams Beuren syndrome chromosome region 19, transcript variant 4 (LOC442590), mRNA.	-2.03186	-6.79132	0.010801	2.07e-06	0.0445475	2.0485e-05
ILMN_2372413	BID	637	Homo sapiens BH3 interacting domain death agonist (BID), transcript variant 3, mRNA.	-1.77677	-2.43793	0.00013664	1.43e-06	0.00122475	1.4892e-05
ILMN_1802106	APOBEC3G	60489	Homo sapiens apolipoprotein B mRNA editing enzyme, catalytic polypeptide-like 3G (APOBEC3G), mRNA.	-8.0953	-9.20538	0	0	0	0
ILMN_2335398	CECR5	27440	Homo sapiens cat eye syndrome chromosome region, candidate 5 (CECR5), transcript variant 1, mRNA.	-1.33808	-2.02834	0.0309086	5.191e-05	0.101823	0.000349071
ILMN_3202653	LOC100132493	100132493	PREDICTED: Homo sapiens misc_RNA (LOC100132493), miscRNA.	-1.27217	-2.08185	0.399184	0.0191628	0.614916	0.0601313
ILMN_1698020	DLC1	10395	Homo sapiens deleted in liver cancer 1 (DLC1), transcript variant 3, mRNA.	-4.22028	-74.2947	2e-08	0	7.62e-07	0
ILMN_3263081	LOC100128425	100128425	PREDICTED: Homo sapiens hypothetical protein LOC100128425 (LOC100128425), mRNA.	-5.17669	-5.18136	0.00026671	0.00050326	0.00214472	0.00257689
ILMN_1684770	USF2	7392	Homo sapiens upstream transcription factor 2, c-fos interacting (USF2), transcript variant 1, mRNA.	-2.68005	-4.31124	0.0511835	0.00530476	0.149534	0.0202156
ILMN_1669773	ANGPTL1	9068	Homo sapiens angiopoietin-like 1 (ANGPTL1), mRNA.	-3.82192	-3.34574	0.00128975	0.00380119	0.00802881	0.0151685
ILMN_1673450	DDN	23109	Homo sapiens dendrin (DDN), mRNA.	-5.09024	-44.3161	5.43e-06	0	8.1509e-05	3.1e-08
ILMN_3302701	LOC729524	729524	PREDICTED: Homo sapiens misc_RNA (LOC729524), miscRNA.	-3.65893	-1.39094	0.0111673	0.486757	0.045735	0.685261
ILMN_1682375	ATPBD3	90353	Homo sapiens ATP binding domain 3 (ATPBD3), mRNA.	1.72169	-2.07774	0.0147076	0.00427192	0.0570826	0.0167837
ILMN_2132082	SNORD107	91380	Homo sapiens small nucleolar RNA, C/D box 107 (SNORD107), small nucleolar RNA.	-4.08414	-4.53897	4.4e-07	1.9e-07	9.809e-06	2.586e-06
ILMN_1661461	LOC283547	283547	PREDICTED: Homo sapiens hypothetical protein LOC283547 (LOC283547), mRNA.	-3.11609	-2.6837	6.537e-05	0.00021759	0.000664446	0.00123658
ILMN_3235683	LOC730427	730427	PREDICTED: Homo sapiens similar to Neuron navigator 2 (Helicase APC down-regulated 1) (Retinoic acid inducible in neuroblastoma 1) (Steerin-2) (Pore membrane and/or filament-interacting-like protein 2) (Unc-53 homolog 2) (unc53H2) (LOC730427), partial mRNA.	1.2136	-2.19915	0.414808	0.00335388	0.62946	0.0135712
ILMN_1734559	SORD	6652	PREDICTED: Homo sapiens sorbitol dehydrogenase (SORD), mRNA.	-1.95956	-2.80803	0.00018205	3.12e-06	0.00155985	2.9488e-05
ILMN_1757689	CT45A4	441520	Homo sapiens cancer/testis antigen family 45, member A4 (CT45A4), mRNA.	-1.52455	-2.40268	2.34e-06	0	4.0143e-05	5.4e-08
ILMN_1798459	PPAN	56342	Homo sapiens peter pan homolog (Drosophila) (PPAN), mRNA.	-1.68097	-2.84131	9.3e-07	0	1.8622e-05	8e-09
ILMN_1659052	LOC645447	645447	PREDICTED: Homo sapiens hypothetical LOC645447 (LOC645447), mRNA.	-4.39733	1.04354	1.6e-07	0.806913	4.349e-06	0.907382
ILMN_1673352	IFITM2	10581	Homo sapiens interferon induced transmembrane protein 2 (1-8D) (IFITM2), mRNA.	-3.04096	-4.31722	0	0	6.5e-08	4e-09
ILMN_2081210	RAB12	201475	Homo sapiens RAB12, member RAS oncogene family (RAB12), mRNA.	-1.53807	-6.04849	0.0239947	5e-08	0.0838317	7.52e-07
ILMN_2326712	BACE2	25825	Homo sapiens beta-site APP-cleaving enzyme 2 (BACE2), transcript variant c, mRNA.	-1.69485	-3.91838	2.07e-06	0	3.6166e-05	1.1e-08
ILMN_1728218	RBPMS	11030	Homo sapiens RNA binding protein with multiple splicing (RBPMS), transcript variant 1, mRNA.	-14.2955	-8.64648	0.00019994	0.00135265	0.00168092	0.00614608
ILMN_1678904	ENO3	2027	Homo sapiens enolase 3 (beta, muscle) (ENO3), transcript variant 1, mRNA.	-2.00178	-2.97104	9.4e-06	6e-08	0.000129093	9.18e-07
ILMN_2276461	MAP2	4133	Homo sapiens microtubule-associated protein 2 (MAP2), transcript variant 5, mRNA.	-1.06578	-4.78575	0.645703	0	0.809329	8.5e-08
ILMN_2150894	ALDH1B1	219	Homo sapiens aldehyde dehydrogenase 1 family, member B1 (ALDH1B1), nuclear gene encoding mitochondrial protein, mRNA.	-1.34371	-2.04857	0.00583347	2.12e-06	0.0273297	2.0908e-05
ILMN_1758827	RTN4IP1	84816	Homo sapiens reticulon 4 interacting protein 1 (RTN4IP1), nuclear gene encoding mitochondrial protein, mRNA.	-1.46534	-2.49317	1.25e-05	0	0.000164479	1.9e-08
ILMN_1789830	CFLAR	8837	Homo sapiens CASP8 and FADD-like apoptosis regulator (CFLAR), mRNA.	-1.64398	-2.15378	0.0223074	0.0014857	0.0791166	0.00667691
ILMN_1719498	ABHD7	253152	Homo sapiens abhydrolase domain containing 7 (ABHD7), mRNA.	-2.52609	-7.59281	2.122e-05	1e-08	0.000256945	1.75e-07
ILMN_1909770			Homo sapiens cDNA: FLJ21199 fis, clone COL00235	-1.25062	-2.25018	0.0404266	1.418e-05	0.125668	0.000110455
ILMN_1712896	FST	10468	Homo sapiens follistatin (FST), transcript variant FST317, mRNA.	-5.29805	-5.8074	0	0	5.5e-08	1.5e-08
ILMN_1788061	SEPT12	124404	Homo sapiens septin 12 (SEPT12), mRNA.	-5.73617	-6.66838	0.00752015	0.00583784	0.0335258	0.0219868
ILMN_1740604	RAB11FIP5	26056	Homo sapiens RAB11 family interacting protein 5 (class I) (RAB11FIP5), mRNA.	-1.42648	-2.97539	2.86e-06	0	4.746e-05	0
ILMN_1859127			PREDICTED: Homo sapiens hypothetical LOC388214 (LOC388214), mRNA	2.7717	-2.03873	1e-08	1.15e-06	2.8e-07	1.2318e-05
ILMN_1682996	VWA5A	4013	Homo sapiens von Willebrand factor A domain containing 5A (VWA5A), transcript variant 2, mRNA.	-2.03541	1.30836	0.0293561	0.37219	0.097829	0.580029
ILMN_2152768	DTYMK	1841	Homo sapiens deoxythymidylate kinase (thymidylate kinase) (DTYMK), mRNA.	-5.31644	-4.90613	0.00197224	0.00307495	0.0113612	0.0126031
ILMN_2367458	UFD1L	7353	Homo sapiens ubiquitin fusion degradation 1 like (yeast) (UFD1L), transcript variant 2, mRNA.	-2.91791	1.74424	7.411e-05	0.0101504	0.000734886	0.0352832
ILMN_1800787	RFTN1	23180	Homo sapiens raftlin, lipid raft linker 1 (RFTN1), mRNA.	-1.61107	-2.59206	1e-08	0	4.27e-07	0
ILMN_2205695	C4orf28	133015	Homo sapiens chromosome 4 open reading frame 28 (C4orf28), mRNA.	1.59766	-5.82055	0.00011177	0	0.00103586	1e-09
ILMN_2214910	EPHB4	2050	Homo sapiens EPH receptor B4 (EPHB4), mRNA.	-2.2604	-42.4907	1.3e-07	0	3.601e-06	0
ILMN_2183728	INTU	27152	Homo sapiens inturned planar cell polarity effector homolog (Drosophila) (INTU), mRNA.	-1.17281	-2.45185	0.060156	1.5e-07	0.168717	2.161e-06
ILMN_2089656	C1orf107	27042	Homo sapiens chromosome 1 open reading frame 107 (C1orf107), mRNA.	-1.45454	-2.40436	0.00198726	8.1e-07	0.0114338	9.122e-06
ILMN_1788267	PPP1R14D	54866	Homo sapiens protein phosphatase 1, regulatory (inhibitor) subunit 14D (PPP1R14D), mRNA.	-1.92233	-6.65438	0.186063	0.00138226	0.377382	0.00627038
ILMN_1907537			UI-H-BI2-agg-d-11-0-UI.s1 NCI_CGAP_Sub4 Homo sapiens cDNA clone IMAGE:2724164 3, mRNA sequence	-4.49385	1.44493	9.862e-05	0.16777	0.000933913	0.335505
ILMN_1797301	C1orf183	55924	Homo sapiens chromosome 1 open reading frame 183 (C1orf183), transcript variant 1, mRNA.	1.16682	-2.03993	0.550669	0.0152406	0.742325	0.0495863
ILMN_3237645	LRTOMT	220074	Homo sapiens leucine rich transmembrane and 0-methyltransferase domain containing (LRTOMT), mRNA.	1.21914	-3.02068	0.262764	3.098e-05	0.474531	0.000220787
ILMN_1727574	ZNF827	152485	Homo sapiens zinc finger protein 827 (ZNF827), mRNA.	-1.75566	-3.49676	3.6e-07	0	8.211e-06	2e-09
ILMN_1761322	FHOD3	80206	Homo sapiens formin homology 2 domain containing 3 (FHOD3), mRNA.	-1.97589	-3.80949	0	0	9.1e-08	0
ILMN_2383349	STEAP3	55240	Homo sapiens STEAP family member 3 (STEAP3), transcript variant 2, mRNA.	-1.87913	-3.96151	9.17e-05	4e-08	0.000877397	6.59e-07
ILMN_1709044	TGIF2	60436	Homo sapiens TGFB-induced factor homeobox 2 (TGIF2), mRNA.	-1.36976	-2.12238	2.817e-05	0	0.000326462	3.4e-08
ILMN_1708110	TMEM144	55314	Homo sapiens transmembrane protein 144 (TMEM144), mRNA.	-4.76141	-6.70451	0	0	0	0
ILMN_1662619	TFPI	7035	Homo sapiens tissue factor pathway inhibitor (lipoprotein-associated coagulation inhibitor) (TFPI), transcript variant 1, mRNA.	-1.31707	-2.16342	0.00049019	1e-08	0.00356334	1.62e-07
ILMN_3244070	ABCC6P2	730013	Homo sapiens ATP-binding cassette, sub-family C, member 6 pseudogene 2 (ABCC6P2), non-coding RNA.	1.94176	-3.65119	0.0103671	5.536e-05	0.0431494	0.00036924
ILMN_1769902	HSPBP1	23640	Homo sapiens hsp70-interacting protein (HSPBP1), mRNA.	-1.47351	-2.0673	0.00228642	3.08e-06	0.012811	2.9159e-05
ILMN_1764369	LOC652342	652342	PREDICTED: Homo sapiens hypothetical protein LOC652342 (LOC652342), mRNA.	-1.19979	-8.80678	0.0271129	0	0.0921224	0
ILMN_2334385	NCKAP5	344148	Homo sapiens NCK-associated protein 5 (NCKAP5), transcript variant 1, mRNA.	-4.12866	-4.05349	0.00920089	0.0128862	0.0393079	0.0430738
ILMN_1652890	LOC653349	653349	PREDICTED: Homo sapiens similar to DMRT-like family C1, transcript variant 2 (LOC653349), mRNA.	-5.46787	-2.66122	0.0115786	0.0980505	0.0471097	0.22543
ILMN_1686883	LOC644766	644766	PREDICTED: Homo sapiens hypothetical protein LOC644766 (LOC644766), mRNA.	-2.47286	2.11222	0.00485098	0.015619	0.0235473	0.0506432
ILMN_1669796	LOC650167	650167	PREDICTED: Homo sapiens similar to zinc finger protein 617 (LOC650167), mRNA.	-3.60821	1.40564	0.0180161	0.464904	0.0669003	0.666095
ILMN_2412549	GAR1	54433	Homo sapiens GAR1 ribonucleoprotein homolog (yeast) (GAR1), transcript variant 2, mRNA.	-1.52783	-2.25996	1.87e-06	0	3.3189e-05	2.3e-08
ILMN_3240586	PLD6	201164	Homo sapiens phospholipase D family, member 6 (PLD6), mRNA.	-2.10386	-5.34779	2e-08	0	6.35e-07	0
ILMN_1726114	SLC45A3	85414	Homo sapiens solute carrier family 45, member 3 (SLC45A3), mRNA.	-2.02446	-3.11486	4.74e-06	0	7.2637e-05	8.4e-08
ILMN_1653730	OXCT2	64064	Homo sapiens 3-oxoacid CoA transferase 2 (OXCT2), mRNA.	-8.96415	-6.42677	4.4e-07	3.18e-06	9.701e-06	2.9942e-05
ILMN_1653579	LOC401845	401845	PREDICTED: Homo sapiens similar to Ig heavy chain V-II region SESS precursor (LOC401845), mRNA.	1.41874	-3.62702	0.00579358	0	0.0271832	8.7e-08
ILMN_3251217	PDXDC2	283970	Homo sapiens pyridoxal-dependent decarboxylase domain containing 2 (PDXDC2), non-coding RNA.	-1.69904	-3.13381	0.0434889	0.00027149	0.132511	0.001503
ILMN_1683883	ACY1	95	Homo sapiens aminoacylase 1 (ACY1), mRNA.	-2.15641	-4.7408	9e-08	0	2.558e-06	1e-09
ILMN_1801077	PLIN2	123	Homo sapiens perilipin 2 (PLIN2), mRNA.	-2.84199	-2.75429	6e-08	3e-08	1.762e-06	5.97e-07
ILMN_1690223	CNTNAP2	26047	Homo sapiens contactin associated protein-like 2 (CNTNAP2), mRNA.	-1.35566	-2.60137	0.00794166	1.9e-07	0.0350124	2.641e-06
ILMN_1703967	LOC653136	653136	PREDICTED: Homo sapiens similar to IFP38 (LOC653136), mRNA.	-2.72895	1.02206	0.0101784	0.948784	0.0425305	0.977581
ILMN_2082209	C20orf100	84969	Homo sapiens chromosome 20 open reading frame 100 (C20orf100), mRNA.	-1.91699	-2.37488	0	0	0	0
ILMN_1656052	LOC643143	643143	PREDICTED: Homo sapiens hypothetical LOC643143 (LOC643143), mRNA.	-5.93867	-1.37227	0.00017903	0.406273	0.00153651	0.612948
ILMN_1909135			DKFZp781K2421_r1 781 (synonym: hlcc4) Homo sapiens cDNA clone DKFZp781K2421 5, mRNA sequence	-2.91598	-2.18447	0.0210244	0.0859616	0.075517	0.203734
ILMN_1769280	SPRY1	10252	Homo sapiens sprouty homolog 1, antagonist of FGF signaling (Drosophila) (SPRY1), transcript variant 1, mRNA.	-1.37789	-2.43577	0.128936	0.00057614	0.293405	0.00290396
ILMN_1683302	SMC4	10051	Homo sapiens structural maintenance of chromosomes 4 (SMC4), transcript variant 1, mRNA.	-2.21924	-5.13655	0.0156294	0.0001673	0.0598195	0.000980678
ILMN_3203130	LOC344593	344593	PREDICTED: Homo sapiens misc_RNA (LOC344593), miscRNA.	-5.44839	-5.02063	0.00272317	0.00334958	0.0147413	0.0135555
ILMN_1881192			602135270F1 NIH_MGC_81 Homo sapiens cDNA clone IMAGE:4290208 5, mRNA sequence	-6.0883	-1.47879	0.00271461	0.414074	0.0147051	0.620258
ILMN_1685630	SIGLEC6	946	Homo sapiens sialic acid binding Ig-like lectin 6 (SIGLEC6), transcript variant 2, mRNA.	-7.21903	-1.42648	3e-08	0.0279593	1.151e-06	0.0821658
ILMN_1652082	ELF4	2000	Homo sapiens E74-like factor 4 (ets domain transcription factor) (ELF4), mRNA.	-2.95612	-3.56337	0	0	2e-09	0
ILMN_3229324	SGK1	6446	Homo sapiens serum/glucocorticoid regulated kinase 1 (SGK1), transcript variant 1, mRNA.	-1.73657	-2.26714	1e-08	0	3.48e-07	3e-09
ILMN_1806434	PAQR5	54852	Homo sapiens progestin and adipoQ receptor family member V (PAQR5), mRNA.	-1.66799	-2.37836	0.00022394	1.3e-07	0.00185133	1.888e-06
ILMN_3245287	LOC731231	731231	PREDICTED: Homo sapiens similar to sodium channel protein type V alpha subunit (LOC731231), mRNA.	-2.30541	-2.02605	0.0166274	0.0283248	0.0627875	0.0830595
ILMN_1656826	SH3RF1	57630	Homo sapiens SH3 domain containing ring finger 1 (SH3RF1), mRNA.	-1.66652	-2.33986	1e-08	0	5.67e-07	6e-09
[truncated: 2,431 more rows]

## Sheet: SK-N-SH up
PROBE_ID	SYMBOL	ENTREZ_GENE_ID	DESCRIPTION	100nM_I-BET726_Fold_Change	1uM_I-BET726_Fold_Change	100nM_I-BET726_p-value	1uM_I-BET726_p-value	100nM_I-BET726_FDR	1uM_I-BET726_FDR
[truncated: 2,744 more rows]

[truncated: 1 more sheets: SK-N-SH  down]
