# Supplementary material for: BET Inhibition Silences Expression of MYCN and BCL2 and Induces Cytotoxicity in Neuroblastoma Tumor Models
Source: PLoS One. 2013 Aug 23;8(8):e72967. doi: 10.1371/journal.pone.0072967 (PMC3751846; doi:10.1371/journal.pone.0072967)
Supplement: Table S3 — Pathway Enrichment in CHP-212 and SK–N–SH. (XLS) [file pone.0072967.s004.xls]

## Sheet: CHP-212
Category	Term	%	Genes	# genes in list	Total # genes in list	# genes in background	Total # genes in background	Fold Enrichment	p-Value
GOTERM_BP_5	GO:0009966~regulation of signal transduction	5.40403	DLC1, VAPA, IL6ST, EFNA1, GDF6, LPAR2, LPAR1, ZFP91, MYD88, GBF1, GAB1, GIT2, RAPGEF5, GNG4, PLD2, BCR, PTPRF, PIK3CB, ADAMTS20, KIAA1804, SIPA1L3, FARP1, VEGFA, TGIF1, NEK6, LOC729342, AKAP13, ARFGEF1, ADA, SCRIB, LIF, MCF2L2, INS, LOC652799, ZAP70, IQSEC3, ARHGEF10L, IL1RL1, GAS1, TAX1BP3, APOL3, RGS1, TULP3, RGS3, GRK6, TMOD2, GRK4, SMURF1, ENG, SH3RF1, ACVRL1, GJA1, TP63, DAXX, AGPAT9, TGFA, …	212	2244	878	12292	1.32264	5.15398e-06
REACTOME_PATHWAY	REACT_11061:Signalling by NGF	1.24904	ADCY3, ADCY1, ADCY7, ADCY6, LOC440917, MAGED1, PDPK1, MYD88, CASP9, MAPKAP1, SHC1, SHC2, AKT3, IRAK1, PIK3CB, KIDINS220, PRKCE, IRS1, PSEN1, MAPK3, MAPK7, SH3GL2, ADORA2A, APH1B, MAPKAPK3, TRIB3, SRC, SORCS3, LINGO1, PCSK6, TRAF6, PCSK5, MAG, CREB1, NR4A1, MAPK11, ITPR3, ITPR1, STAT3, ITPR2, RPS6KA3, PLCG1, MAPK12, AP2A1, RPS6KA2, MAPK14, RAP1A, OMG, DNM1	49	549	176	3398	1.7232	7.96732e-05
GOTERM_BP_5	GO:0007243~protein kinase cascade	2.4726	STK38, ZAK, EFNA1, IL6ST, STAT5A, TGFB3, TLR3, LPAR2, ITPKB, FGF13, LPAR1, TLR6, ADORA1, MDFIC, GAB1, TDGF1, BCL10, MAPKSP1, SOCS2, PIK3CB, KIAA1804, SOCS1, SOCS6, IRS1, TANK, CCR2, MAPK7, FGFR1, CAV1, FGFR3, ADORA2B, NFKBIB, AKAP11, SRC, INS, LOC652799, ZAP70, TRAF6, TLR10, MET, SMAD1, SHANK3, RGS3, TRIP6, NRG3, NDST1, PINK1, DAXX, LATS2, CAMKK2, TGFA, SHC1, NOS2, PAK1, SIK1, CHRFAM7A, FGF2, SIK…	97	2244	370	12292	1.43605	0.000121382
GOTERM_BP_5	GO:0045597~positive regulation of cell differentiation	1.6569	PDLIM7, IL6ST, STAT5A, PPARG, BTC, TGFB3, ITPKB, GLI2, HOXD11, NRCAM, ZFP91, CCNE1, BDNF, CDKN2B, ROBO1, IL4R, MAPT, ROBO2, NRG1, FGF2, PTPRF, LIMK1, ADAMTS20, DLL3, SOCS5, SMO, CD83, NME2, NDEL1, CD36, SERPINF1, NME1, BTG1, JUN, TGIF1, CAMK1, TGIF2, SEMA4D, CA2, CSF2, SOX2, KITLG, ADA, EPHB2, LIF, INS, BCL2, LOC652799, ZAP70, IL2RG, RUNX2, DNMT3B, NKX2-2, LPL, IL5, PLA2G10, IL7, TBX5, SMAD5, CD2…	65	2244	229	12292	1.55481	0.00018165
GOTERM_BP_5	GO:0006334~nucleosome assembly	0.764721	HIST1H2AB, HIST1H2AC, HIST2H2AA3, HIST2H2AA4, RSF1, LOC644914, HIST1H2AG, HIST1H2AE, LOC729342, NAP1L1, H1FX, HIST2H4A, HIST2H4B, TSPYL3, TSPYL2, HIST1H2BN, HIST1H4B, HIST2H2AC, HIST1H2BJ, HIST1H4E, LOC646817, HIST1H4I, HIST1H4J, MYST4, HIST1H4H, H1F0, HIST1H2BC, HIST1H2BD, HIST1H1C, HIST1H2BE, HIST1H1A, HIST1H2BG, MCM2, H2AFJ, H2AFB3, LOC440926, HIST2H2BE, HIST2H2BF, H2AFY2, HIST1H2AI, HIST1H2AM…	30	2244	84	12292	1.95633	0.000269332
GOTERM_BP_5	GO:0031175~neuron projection development	1.78435	GPRIN1, PLXNA3, ATL1, GJA1, CNP, GLI2, CXCL12, NRCAM, EFHD1, BDNF, CD44, UNC5B, ROBO1, ROBO2, ROBO3, UNC5C, SEMA3A, CHAT, MYO6, EGR2, BAIAP2, EFNB1, KIF5C, LIFR, STXBP1, CHST3, VASP, SLIT3, SMO, SLITRK1, SLC26A6, SLITRK4, NDEL1, SEMA4F, OPHN1, SLITRK5, IGSF9, FGFR1, CDK5R1, LPPR4, RTN4RL1, ADORA2A, EPHB2, LINGO1, HOXA1, LAMB2, RAC3, BCL2, RTN4RL2, B3GNT2, SNAP25, ETV4, RUNX3, KLF7, GNAO1, PLA2G10…	70	2244	256	12292	1.49781	0.000332167
GOTERM_BP_5	GO:0034728~nucleosome organization	0.815702	HIST1H2AB, HIST2H2AA3, HIST1H2AC, HIST2H2AA4, RSF1, LOC644914, HIST1H2AG, HIST1H2AE, LOC729342, NAP1L1, H1FX, HIST2H4A, HIST2H4B, TSPYL3, TSPYL2, HIST1H2BN, HIST1H4B, HIST2H2AC, HIST1H2BJ, HIST1H4E, LOC646817, HIST1H4I, HIST1H4J, MYST4, HIST1H4H, H1F0, HIST1H2BC, HIST1H2BD, HIST1H1C, HIST1H2BE, NASP, HIST1H1A, HIST1H2BG, MCM2, H2AFJ, H2AFB3, HMGA1, LOC440926, HIST2H2BE, HIST2H2BF, H2AFY2, HIST1H2…	32	2244	93	12292	1.88481	0.000343199
GOTERM_BP_5	GO:0048666~neuron development	2.21769	GPRIN1, PLXNA3, ATL1, GJA1, CNP, GLI2, CXCL12, NRCAM, EFHD1, ZFP91, BDNF, UNC5B, CD44, ROBO1, CNTNAP2, ROBO2, SEMA3A, ROBO3, UNC5C, CHAT, MYO6, EGR2, BAIAP2, EFNB1, KIF5C, LIFR, STXBP1, CHST3, LRTOMT, VASP, SLIT3, SMO, SLITRK1, SLC26A6, SLITRK4, LHFPL5, NDEL1, PSEN1, SEMA4F, VEGFA, OPHN1, SLITRK5, IGSF9, FGFR1, CDK5R1, LPPR4, RTN4RL1, ADORA2A, ONECUT2, TH, CABP4, EPHB2, LIF, LINGO1, HOXA1, LAMB2,…	87	2244	339	12292	1.40579	0.000584768
KEGG_PATHWAY	hsa04360:Axon guidance	1.01963	ABLIM1, PLXNA3, GNAI1, EFNA1, EPHB4, CXCL12, EPHB2, PAK7, SEMA5B, RAC2, UNC5B, ROBO1, RAC3, PAK4, ROBO2, NFATC4, PPP3CA, UNC5C, SEMA3A, PAK1, ROBO3, NFATC3, ROCK1, LIMK1, EFNB1, MET, NTN4, EPHA2, SLIT3, EPHA3, SEMA6A, EPHA6, SEMA6C, SEMA4F, RGS3, FYN, MAPK3, SEMA4B, SEMA4D, SRGAP2	40	936	129	5085	1.68456	0.00065243
GOTERM_BP_5	GO:0050770~regulation of axonogenesis	0.560795	MAG, PLXNA3, LIMK1, EFNA1, GRIN1, RTN4R, MBP, EPHB2, NRCAM, LINGO1, ZFP91, RNF6, NDEL1, PSEN1, SEMA4F, ULK1, ROBO1, MAPT, ROBO2, SEMA3A, SEMA4D, OMG	22	2244	57	12292	2.11421	0.000691843
GOTERM_BP_5	GO:0007242~intracellular signaling cascade	6.93347	ADCY3, ADCY1, ADCY7, IL6ST, EFNA1, STAT5A, ADCY6, MED24, LPAR2, LPAR1, ADORA1, GNG8, S1PR3, CTGF, GAB1, RAPGEF5, RAB24, TLK1, GNG4, DDAH2, RAB27A, HTR1E, DEPDC7, PLD2, PLD1, MAPKSP1, BCR, ROCK1, PIK3CB, KIAA1804, COLEC12, PCLO, TANK, DCDC1, RND2, CD36, MED17, LOC100133211, MAPK3, CCR2, RAB12, MAPK7, UNC13B, UNC13A, RALGPS2, RALGPS1, GNAI1, NFKBIB, HUS1, AKAP13, ASB11, AKAP11, MYO9A, CDC42EP1, RAC…	272	2244	1256	12292	1.18626	0.000874628
GOTERM_BP_5	GO:0048699~generation of neurons	3.36477	GPRIN1, PLXNA3, EFNA1, JAG2, CNP, REST, CXCL12, NRCAM, ZFP91, HOXC8, BDNF, UNC5B, CD44, ROBO1, ROBO2, UNC5C, ROBO3, CHAT, MYO6, EMX1, PTPRF, EFNB1, BAIAP2, KIF5C, DLL3, LIFR, LRTOMT, SLITRK1, SLITRK4, LHFPL5, NDEL1, SERPINF1, VEGFA, TGIF1, OPHN1, TGIF2, SLITRK5, IGSF9, CAV2, FGFR1, CDK5R1, LPPR4, ADORA2A, SOX2, ONECUT2, EPHB2, LIF, HOXA1, LAMB2, RAC3, LOC652799, LHX6, B3GNT2, DNMT3B, RUNX3, NKX2-…	132	2244	559	12292	1.29349	0.00095104
GOTERM_BP_5	GO:0007409~axonogenesis	1.3765	PLXNA3, ATL1, CNP, GLI2, CXCL12, NRCAM, BDNF, UNC5B, ROBO1, ROBO2, ROBO3, UNC5C, SEMA3A, EGR2, BAIAP2, EFNB1, KIF5C, STXBP1, CHST3, VASP, SLIT3, SLITRK1, SLC26A6, SLITRK4, NDEL1, SEMA4F, OPHN1, SLITRK5, CDK5R1, LPPR4, RTN4RL1, EPHB2, HOXA1, LAMB2, BCL2, RTN4RL2, B3GNT2, SNAP25, ETV4, RUNX3, KLF7, PLA2G10, CREB1, LOC344593, NFASC, RTN4R, NEUROG2, GAS1, FEZF1, SEMA6A, SEMA6C, ULK1, MAPK8IP3, APBB2	54	2244	193	12292	1.53263	0.000975421
GOTERM_BP_5	GO:0065004~protein-DNA complex assembly	0.764721	HIST1H2AB, HIST1H2AC, HIST2H2AA3, HIST2H2AA4, RSF1, LOC644914, HIST1H2AG, HIST1H2AE, LOC729342, NAP1L1, H1FX, HIST2H4A, HIST2H4B, TSPYL3, TSPYL2, HIST1H2BN, HIST1H4B, HIST2H2AC, HIST1H2BJ, HIST1H4E, LOC646817, HIST1H4I, HIST1H4J, MYST4, HIST1H4H, H1F0, HIST1H2BC, HIST1H2BD, HIST1H1C, HIST1H2BE, HIST1H1A, HIST1H2BG, MCM2, H2AFJ, H2AFB3, LOC440926, HIST2H2BE, HIST2H2BF, H2AFY2, HIST1H2AI, HIST1H2AM…	30	2244	91	12292	1.80584	0.00118644
PANTHER_PATHWAY	P00003:Alzheimer disease-amyloid secretase pathway	0.688249	PRKCZ, APH1B, MAPKAPK3, NPHP3, PKN3, APBA2, PCSK6, CHRFAM7A, PCSK5, PCSK4, ADAM10, PKN1, MAPK11, MAPK10, PRKCE, LOC730413, CACNA1S, PRKCQ, PSEN1, MAPK12, MAPK14, BACE2, MAPK4, MAPK3, BACE1, MAPK7, CACNA1C	27	583	72	2857	1.83769	0.00125791
GOTERM_BP_5	GO:0048812~neuron projection morphogenesis	1.47846	PLXNA3, ATL1, GJA1, CNP, GLI2, CXCL12, NRCAM, BDNF, UNC5B, ROBO1, ROBO2, ROBO3, UNC5C, SEMA3A, EGR2, BAIAP2, EFNB1, KIF5C, STXBP1, LIFR, CHST3, VASP, SLIT3, SMO, SLITRK1, SLC26A6, SLITRK4, NDEL1, SEMA4F, OPHN1, SLITRK5, CDK5R1, LPPR4, RTN4RL1, ADORA2A, EPHB2, HOXA1, LAMB2, BCL2, RTN4RL2, B3GNT2, SNAP25, ETV4, RUNX3, KLF7, PLA2G10, CREB1, LOC344593, NFASC, RTN4R, NEUROG2, GAS1, FEZF1, SEMA6A, SEMA…	58	2244	213	12292	1.49159	0.00125959
GOTERM_BP_5	GO:0043068~positive regulation of programmed cell death	2.67652	DLC1, ZAK, GRIK2, TGFB3, TNFSF12, ADORA1, MAGED1, CDKN2A, CD44, ZNF443, FAS, RARB, NQO1, MX1, SPN, NET1, RAB27A, BCL10, PTPRF, LYST, JUN, DCUN1D3, UNC13B, LALBA, FGD1, CDK5R1, ADORA2A, ADAMTSL4, AKAP13, RRM2B, SCRIB, SRC, VDR, TRAF6, C16ORF5, RUNX3, COL18A1, CFLAR, HTT, GRIN1, NR4A1, SLAMF7, LOC442308, TRADD, PLA2G4A, HDAC6, SH3RF1, LOC731605, TP63, DAXX, LOC440917, CASP6, TP53I3, CASP4, CASP9, P…	105	2244	433	12292	1.32832	0.00131947
GOTERM_BP_5	GO:0043065~positive regulation of apoptosis	2.65103	DLC1, ZAK, TGFB3, TNFSF12, ADORA1, MAGED1, CDKN2A, CD44, ZNF443, FAS, RARB, NQO1, MX1, SPN, NET1, RAB27A, BCL10, PTPRF, LYST, JUN, DCUN1D3, UNC13B, LALBA, FGD1, CDK5R1, ADORA2A, ADAMTSL4, AKAP13, RRM2B, SCRIB, SRC, VDR, TRAF6, C16ORF5, RUNX3, COL18A1, CFLAR, HTT, GRIN1, NR4A1, SLAMF7, LOC442308, TRADD, PLA2G4A, HDAC6, SH3RF1, LOC731605, TP63, DAXX, LOC440917, CASP6, TP53I3, CASP4, CASP9, PCBP4, A…	104	2244	430	12292	1.32484	0.00152737
GOTERM_BP_5	GO:0010942~positive regulation of cell death	2.67652	DLC1, ZAK, GRIK2, TGFB3, TNFSF12, ADORA1, MAGED1, CDKN2A, CD44, ZNF443, FAS, RARB, NQO1, MX1, SPN, NET1, RAB27A, BCL10, PTPRF, LYST, JUN, DCUN1D3, UNC13B, LALBA, FGD1, CDK5R1, ADORA2A, ADAMTSL4, AKAP13, RRM2B, SCRIB, SRC, VDR, TRAF6, C16ORF5, RUNX3, COL18A1, CFLAR, HTT, GRIN1, NR4A1, SLAMF7, LOC442308, TRADD, PLA2G4A, HDAC6, SH3RF1, LOC731605, TP63, DAXX, LOC440917, CASP6, TP53I3, CASP4, CASP9, P…	105	2244	435	12292	1.32221	0.00155342
GOTERM_BP_5	GO:0022008~neurogenesis	3.54321	GPRIN1, PLXNA3, EFNA1, JAG2, CNP, REST, CXCL12, NRCAM, ZFP91, HOXC8, BDNF, UNC5B, CD44, ROBO1, ROBO2, UNC5C, ROBO3, CHAT, MYO6, EMX1, PTPRF, EFNB1, BAIAP2, KIF5C, DLL3, LIFR, LRTOMT, TACC2, SLITRK1, SLITRK4, LHFPL5, NDEL1, SERPINF1, VEGFA, PDGFRA, TGIF1, OPHN1, TGIF2, SLITRK5, IGSF9, CAV2, FGFR1, CDK5R1, LPPR4, ADORA2A, SOX2, ONECUT2, EPHB2, LIF, HOXA1, LAMB2, RAC3, LOC652799, LHX6, B3GNT2, DNMT3…	139	2244	601	12292	1.26689	0.00165293
GOTERM_BP_5	GO:0022604~regulation of cell morphogenesis	0.994137	DLC1, FGD1, PALM, PLXNA3, SHROOM3, EFNA1, TGFB3, PALMD, RHOU, EPHB2, MBP, NRCAM, ZFP91, LINGO1, CDC42EP1, ROBO1, MAPT, PALM2, ROBO2, SEMA3A, FGD6, MAG, PTPRF, LIMK1, GRIN1, RTN4R, FBLIM1, SMAD1, RNF6, NDEL1, PSEN1, SEMA4F, ULK1, FYN, VEGFA, GRLF1, SEMA4D, ARAP3, OMG	39	2244	131	12292	1.63077	0.00167551
GOTERM_BP_5	GO:0009125~nucleoside monophosphate catabolic process	0.178435	PDE5A, PDE8B, PDE4D, CNP, NT5E, AMPD3, C6ORF108	7	2244	9	12292	4.26045	0.00185776
GOTERM_BP_5	GO:0007167~enzyme linked receptor protein signaling pathway	2.16671	FGF18, MTSS1, ACVRL1, LTBP2, CD8A, NDST1, PDGFB, IL6ST, GRIK2, EFNA1, STAT5A, GDF6, FST, TGFB3, FOS, GP6, CTGF, GAB1, TDGF1, SHC1, GDF9, ANGPT1, NRG1, FGF2, SIK2, PILRB, IRAK1, SOCS2, PTPRF, BAIAP2, LIFR, PTPRU, SOCS5, IRS1, FLNA, CD3EAP, DDR1, JUN, VEGFA, ROR1, PDGFRA, PDGFRB, SORT1, FGFR1, TWSG1, FMOD, FGFR3, ADORA2A, FKBP1A, ABI1, GREM2, EPHB4, SRC, EPHB2, LIF, SORBS1, INS, LOC652799, PTN, ANG…	85	2244	342	12292	1.36142	0.00187853
GOTERM_BP_5	GO:0031345~negative regulation of cell projection organization	0.331379	MAG, PLXNA3, PTPRF, RTN4R, EPHB2, MBP, LINGO1, RNF6, PSEN1, ULK1, SEMA4F, SEMA3A, OMG	13	2244	28	12292	2.54323	0.00221333
GOTERM_BP_5	GO:0048667~cell morphogenesis involved in neuron differentiation	1.42748	PLXNA3, ATL1, CNP, GLI2, CXCL12, NRCAM, BDNF, UNC5B, ROBO1, ROBO2, ROBO3, UNC5C, SEMA3A, EGR2, BAIAP2, EFNB1, KIF5C, STXBP1, CHST3, VASP, SLIT3, SLITRK1, SLC26A6, LHFPL5, SLITRK4, NDEL1, SEMA4F, OPHN1, SLITRK5, CDK5R1, LPPR4, RTN4RL1, CABP4, EPHB2, HOXA1, LAMB2, BCL2, RTN4RL2, B3GNT2, SNAP25, ETV4, RUNX3, KLF7, PLA2G10, CREB1, LOC344593, NFASC, RTN4R, NEUROG2, GAS1, FEZF1, SEMA6A, SEMA6C, ULK1, M…	56	2244	209	12292	1.46771	0.00227463
GOTERM_BP_5	GO:0009310~amine catabolic process	0.662758	BCAT1, AASS, COMT, FAH, MTHFD1, ALDH4A1, ASRGL1, GSTZ1, ACAD8, NOS2, DDAH2, ENOSF1, SHMT1, ALDH6A1, MAOA, BCKDHB, HAL, LRTOMT, HGD, IDO1, CDO1, DDO, FRRS1, COLQ, DIO3, SDS	26	2244	78	12292	1.82591	0.00229773
GOTERM_BP_5	GO:0010975~regulation of neuron projection development	0.611777	MAG, PLXNA3, PTPRF, LIMK1, EFNA1, GRIN1, RTN4R, SMAD1, MBP, EPHB2, NRCAM, LINGO1, ZFP91, RNF6, NDEL1, PSEN1, SEMA4F, ULK1, ROBO1, MAPT, ROBO2, SEMA3A, SEMA4D, OMG	24	2244	70	12292	1.87807	0.00235926
GOTERM_BP_5	GO:0060284~regulation of cell development	1.40199	PLXNA3, EFNA1, PPARG, TGFB3, REST, GLI2, HOXD11, MBP, NRCAM, ZFP91, CASP6, BDNF, ROBO1, MAPT, ROBO2, CDK5RAP2, SEMA3A, FGF2, PTPRF, LIMK1, DLL3, PROX1, SMO, EYA1, NDEL1, PSEN1, SERPINF1, BTG1, SEMA4F, TGIF1, TGIF2, SEMA4D, CDK5R1, SOX2, EPHB2, LINGO1, INS, BCL2, LOC652799, DNMT3B, NKX2-2, MAG, GRIN1, RTN4R, SMAD1, NOTCH3, HDAC4, RNF6, ULK1, BAX, PBX1, HDAC9, OMG, IGFBP3, BMPR1A	55	2244	205	12292	1.46963	0.0024233
GOTERM_BP_5	GO:0050771~negative regulation of axonogenesis	0.305888	MAG, LINGO1, PLXNA3, RNF6, PSEN1, SEMA4F, ULK1, RTN4R, SEMA3A, OMG, EPHB2, MBP	12	2244	25	12292	2.6293	0.00261384
GOTERM_BP_5	GO:0019220~regulation of phosphate metabolic process	2.90594	ADCY3, DLC1, ADCY1, ZAK, ADCY7, PDGFB, IL6ST, EFNA1, GDF6, ADCY6, TGFB3, TLR3, PKMYT1, LPAR2, LPAR1, TLR6, ADORA1, ZFP91, CDKN2A, CDKN2B, MDFIC, CDKN2D, TDGF1, GAB1, BCL10, MAPKSP1, PIK3CB, KIAA1804, RBL1, SOCS1, PKIG, TNFRSF14, IRS1, JUN, PDGFRB, CDK5R1, CAV1, ADORA2B, ADORA2A, PFKFB2, LOC729342, LIF, HEXIM1, INS, LOC652799, TRAF6, MET, CDKN1C, RGS3, ENG, CCNT2, C13ORF18, PPP1R14D, PRKAG1, DAXX,…	114	2244	485	12292	1.28755	0.00261585
GOTERM_BP_5	GO:0051174~regulation of phosphorus metabolic process	2.90594	ADCY3, DLC1, ADCY1, ZAK, ADCY7, PDGFB, IL6ST, EFNA1, GDF6, ADCY6, TGFB3, TLR3, PKMYT1, LPAR2, LPAR1, TLR6, ADORA1, ZFP91, CDKN2A, CDKN2B, MDFIC, CDKN2D, TDGF1, GAB1, BCL10, MAPKSP1, PIK3CB, KIAA1804, RBL1, SOCS1, PKIG, TNFRSF14, IRS1, JUN, PDGFRB, CDK5R1, CAV1, ADORA2B, ADORA2A, PFKFB2, LOC729342, LIF, HEXIM1, INS, LOC652799, TRAF6, MET, CDKN1C, RGS3, ENG, CCNT2, C13ORF18, PPP1R14D, PRKAG1, DAXX,…	114	2244	485	12292	1.28755	0.00261585
REACTOME_PATHWAY	REACT_11044:Signaling by Rho GTPases	0.841193	DLC1, FGD1, AKAP13, ARHGAP17, ARHGAP15, MYO9A, RHOU, ARHGAP22, PRR5, PLEKHG2, RAC2, RAC3, PLEKHG5, RHOBTB1, RHOB, ARHGAP11A, TRIP10, NET1, DEPDC7, BCR, ARHGEF6, ARHGEF16, ARHGAP28, ARHGEF17, RICH2, SYDE1, CHN1, GRLF1, OPHN1, CHN2, ARAP3, ARAP2, SRGAP2	33	549	123	3398	1.66058	0.00289505
GOTERM_BP_5	GO:0001822~kidney development	0.764721	RRM2B, ZBTB16, GLI2, GREM1, HOXD11, BDNF, SPRY1, OSR1, CD44, AQP11, BCL2, ALDH1A3, PKD2, ROBO2, RARB, PCSK5, C1GALT1, SOX11, LEF1, SMAD1, PROX1, SDC1, EYA1, KCNJ8, BAX, PDGFRB, PYGO2, ADAMTS1, PBX1, CA2	30	2244	96	12292	1.71179	0.00293832
GOTERM_BP_5	GO:0046668~regulation of retinal cell programmed cell death	0.152944	CASP6, ZFP91, BDNF, BCL2, BAX, FGF2	6	2244	7	12292	4.69519	0.00304839
PANTHER_PATHWAY	P00035:Interferon-gamma signaling pathway	0.38236	PTPN6, SOCS2, LOC344593, SOCS6, MAPK11, MAPK10, SOCS5, STAT1, CISH, MAPK12, PIAS3, MAPK14, MAPK3, JAK1, MAPK7	15	583	33	2857	2.22751	0.00313868
GOTERM_BP_5	GO:0010647~positive regulation of cell communication	2.06475	FGF18, ACVRL1, VAPA, GRIK1, CD8A, IL6ST, GRIK2, GDF6, LEPR, PRRX1, TGFB3, TLR3, TP63, GJA1, PINK1, ITPKB, LPAR2, LPAR1, PRRX2, TLR6, ZFP91, MYD88, CDKN2B, CASP8, TGFA, LGI1, LTA, AGPAT2, BCL10, ADAMTS20, IRS1, FLNA, NCAM1, CARD11, HHEX, C18ORF32, TNFRSF10B, MIB2, ZDHHC13, VEGFA, NEK6, CSF2, CAV2, TWSG1, PRKCZ, HCRT, CAV1, ADORA2A, SOX2, FKBP1A, ADA, SRC, LIF, SORBS3, MAP3K3, INS, LOC652799, PLEKH…	81	2244	329	12292	1.34862	0.00316927
GOTERM_BP_5	GO:0048858~cell projection morphogenesis	1.60591	PLXNA3, ATL1, GJA1, CNP, GLI2, CXCL12, RAB3IP, TTLL3, NRCAM, BDNF, UNC5B, ROBO1, ROBO2, ROBO3, UNC5C, SEMA3A, EGR2, BAIAP2, EFNB1, KIF5C, STXBP1, LIFR, CHST3, ARL6, VASP, SLIT3, SMO, SLITRK1, SLC26A6, SLITRK4, NDEL1, SEMA4F, OPHN1, SLITRK5, CDK5R1, LPPR4, RTN4RL1, BBS7, ADORA2A, ONECUT2, EPHB2, HOXA1, LAMB2, BCL2, RTN4RL2, B3GNT2, SNAP25, ETV4, RUNX3, KLF7, PLA2G10, CREB1, RTN4R, LOC344593, NFASC…	63	2244	245	12292	1.40856	0.00339159
GOTERM_BP_5	GO:0010769~regulation of cell morphogenesis involved in differentiation	0.637267	PLXNA3, EFNA1, TGFB3, MBP, EPHB2, NRCAM, LINGO1, ZFP91, ROBO1, MAPT, ROBO2, SEMA3A, MAG, PTPRF, LIMK1, GRIN1, RTN4R, SMAD1, RNF6, NDEL1, PSEN1, ULK1, SEMA4F, SEMA4D, OMG	25	2244	77	12292	1.77848	0.00417275
GOTERM_BP_5	GO:0045664~regulation of neuron differentiation	0.968646	CDK5R1, PLXNA3, EFNA1, SOX2, REST, GLI2, MBP, EPHB2, NRCAM, ZFP91, LINGO1, BDNF, ROBO1, BCL2, MAPT, ROBO2, CDK5RAP2, SEMA3A, DNMT3B, NKX2-2, MAG, PTPRF, LIMK1, GRIN1, RTN4R, SMAD1, NOTCH3, RNF6, EYA1, NDEL1, PSEN1, SEMA4F, ULK1, TGIF1, PBX1, TGIF2, SEMA4D, OMG	38	2244	133	12292	1.56506	0.00418742
KEGG_PATHWAY	hsa04722:Neurotrophin signaling pathway	0.917665	ZNF274, NFKBIB, MAGED1, LOC440917, BDNF, MAP3K3, BCL2, GAB1, CAMK2D, SHC1, CAMK2B, CALML5, TRAF6, SHC2, AKT3, IRAK1, PIK3CB, LOC344593, MAPK11, MAPK10, KIDINS220, IRS1, RPS6KA6, RPS6KA3, MAPK12, PLCG1, PSEN1, RPS6KA2, MAPK14, JUN, BAX, MAPK3, PLCG2, SORT1, RAP1A, MAPK7	36	936	124	5085	1.57723	0.00435827
GOTERM_BP_5	GO:0009967~positive regulation of signal transduction	1.86082	FGF18, ACVRL1, VAPA, CD8A, IL6ST, GDF6, LEPR, PRRX1, TGFB3, TLR3, TP63, GJA1, ITPKB, LPAR2, LPAR1, PRRX2, TLR6, ZFP91, MYD88, CDKN2B, CASP8, TGFA, LTA, AGPAT2, BCL10, ADAMTS20, IRS1, FLNA, NCAM1, CARD11, HHEX, C18ORF32, TNFRSF10B, MIB2, ZDHHC13, VEGFA, NEK6, CSF2, CAV2, TWSG1, CAV1, SOX2, FKBP1A, ADA, SRC, LIF, SORBS3, MAP3K3, INS, LOC652799, PLEKHG5, ZAP70, TRAF6, TRAF5, CFLAR, IL5, CARD9, LOC34…	73	2244	295	12292	1.3555	0.00448584
BIOCARTA	h_deathPathway:Induction of apoptosis through DR3 and DR4/5 Death Receptors	0.35687	BID, CFLAR, ALPI, TNFRSF25, DFFB, TRADD, TNFRSF10A, CASP6, CASP9, BCL2, CASP8, MAP3K14, KIAA0562, SPTAN1	14	304	30	1437	2.20592	0.0046046
GOTERM_BP_5	GO:0006464~protein modification process	7.72368	DZIP3, EFNA1, STAT5A, GDF6, AURKC, PTPN22, LPAR2, LPAR1, CLK1, SLC35A1, ADORA1, EPC1, TAF5L, PSKH1, GAB1, MAP3K8, TLK1, TYRO3, BCR, MAPKSP1, UBE2MP1, TADA2A, PTPRF, ROCK1, PIK3CB, KIAA1804, DPAGT1, SCYL3, PTPRU, PTPRO, PTPDC1, HERC2P2, LOC100130746, PRDM7, UHRF1, MGAT3, PIAS3, ASPHD2, MAPK4, BACE2, MAPK3, ROR1, PDGFRA, CAMK1, ASPHD1, PDGFRB, AMFR, MAPK7, NEK6, FBXL3, FBXL2, TPST2, CDK5R1, HUS1, U…	303	2244	1453	12292	1.14229	0.00480948
GOTERM_BP_5	GO:0034762~regulation of transmembrane transport	0.305888	ADORA2A, INS, CATSPER1, PLCG2, STIM2, PKD2, STIM1, FKBP1A, SLC9A3R1, JPH1, FKBP1B, PDZK1	12	2244	27	12292	2.43454	0.00535966
GOTERM_BP_5	GO:0032990~cell part morphogenesis	1.6314	PLXNA3, ATL1, GJA1, CNP, GLI2, CXCL12, RAB3IP, TTLL3, NRCAM, BDNF, UNC5B, ROBO1, ROBO2, ROBO3, UNC5C, SEMA3A, EGR2, BAIAP2, EFNB1, KIF5C, STXBP1, LIFR, CHST3, ARL6, VASP, SLIT3, SMO, SLITRK1, SLC26A6, SLITRK4, NDEL1, SEMA4F, OPHN1, SLITRK5, CDK5R1, LPPR4, RTN4RL1, BBS7, ADORA2A, ONECUT2, EPHB2, HOXA1, LAMB2, BCL2, RTN4RL2, B3GNT2, SNAP25, ETV4, RUNX3, KLF7, PLA2G10, CREB1, RTN4R, NFASC, LOC344593…	64	2244	256	12292	1.36943	0.00619159
GOTERM_BP_5	GO:0006897~endocytosis	1.42748	PDLIM7, HIP1R, SYNJ1, ADORA1, AP1S1, AP1S2, PACSIN3, DLG4, SCAMP1, SH3GL3, PLD2, CLN3, RAMP2, ARC, MYO6, LRP1B, STXBP1, COLEC12, ELMO2, GTF2H2, ELMO1, NME2, NPC1, CD36, NME1, RIN2, RIN1, SORT1, OPHN1, STEAP2, SH3GL2, EPN2, CAV1, ADORA2A, SNX3, APLP1, FOLR1, SCARB1, TRIP10, MICALL2, DNM3, CUBN, HCK, MRC2, LRRN3, MARCH3, MARCH2, LMBR1L, FNBP1, ULK1, AP2A1, LRP6, GRK4, CLTCL1, DNM1, CD14, DNM2	56	2244	220	12292	1.39433	0.0072181
REACTOME_PATHWAY	REACT_13685:Synaptic Transmission	0.586286	GJA10, BCAT1, CACNA2D1, MYO6, PANX2, MAOA, TH, STXBP1, CACNG4, GRIA3, COMT, GLUL, SYN1, AP2A1, SLC1A7, SYN2, DLG4, CAMK2D, GRIP2, CAMK2B, SNAP25, CHAT, NSF	23	549	81	3398	1.75749	0.00738653
BIOCARTA	h_pdgfPathway:PDGF Signaling Pathway	0.305888	FOS, CSNK2A1, PLCG1, PIK3CB, JUN, STAT5A, MAPK3, PDGFRA, JAK1, SHC1, STAT1, STAT3	12	304	25	1437	2.26895	0.00788744
GOTERM_BP_5	GO:0010959~regulation of metal ion transport	0.637267	HCRT, ORAI1, CAV1, ADORA2A, GJA1, FKBP1A, KCNA5, FKBP1B, ADORA1, EDNRA, BCL2, PKD2, JPH1, KCNE3, TRPC1, CACNA2D1, GNAO1, STIM2, STIM1, P2RX4, P2RX1, BAX, P2RX3, PLCG2, CATSPER1	25	2244	81	12292	1.69065	0.00837186
GOTERM_BP_5	GO:0050767~regulation of neurogenesis	1.12159	PLXNA3, CDK5R1, EFNA1, SOX2, PPARG, REST, GLI2, EPHB2, MBP, NRCAM, ZFP91, LINGO1, BDNF, ROBO1, LOC652799, BCL2, MAPT, ROBO2, CDK5RAP2, SEMA3A, DNMT3B, NKX2-2, MAG, PTPRF, LIMK1, GRIN1, RTN4R, DLL3, SMAD1, NOTCH3, SMO, EYA1, RNF6, NDEL1, SERPINF1, PSEN1, SEMA4F, ULK1, TGIF1, PBX1, TGIF2, SEMA4D, OMG, BMPR1A	44	2244	166	12292	1.45193	0.00861725
GOTERM_BP_5	GO:0000902~cell morphogenesis	2.14122	PLXNA3, ATL1, GJA1, CNP, GLI2, CXCL12, RAB3IP, TTLL3, NRCAM, BDNF, UNC5B, ROBO1, GDF9, ROBO2, SEMA3A, ROBO3, UNC5C, SPN, IDUA, EGR2, CD3G, BAIAP2, EFNB1, KIF5C, LIFR, STXBP1, LEF1, CHST3, ARL6, PROX1, VASP, SLIT3, SMO, SLITRK1, SLC26A6, SLITRK4, LHFPL5, NDEL1, SEMA4F, OPHN1, SLITRK5, ADD1, CDK5R1, LIMS1, SHROOM3, LPPR4, RTN4RL1, BBS7, ADORA2A, ONECUT2, PTK7, CABP4, BRSK1, SOX6, SCRIB, EPHB2, HOXA…	84	2244	356	12292	1.2925	0.00861932
GOTERM_BP_5	GO:0008285~negative regulation of cell proliferation	2.16671	DLC1, OPRM1, RARRES3, RARRES1, ACVRL1, PPARG, TGFB3, GJA1, SKAP2, MXI1, ADORA1, MAGED1, BNIPL, BDNF, CDKN2A, CDKN2B, PTGES, CDKN2D, MTBP, CDK10, RARB, ASPH, FGF2, FOSL1, LTA, SPN, CDC6, LOC653877, CTBP2, PTPRF, TNFRSF14, PTPRU, GAL, PROX1, PTHLH, DDR1, DHRS2, NME2, BTG1, NME1, JUN, TBRG1, TGIF1, ADAMTS1, EMP3, VSIG4, TM4SF4, ING5, CAV2, ING4, CAV1, ADORA2A, LOC729342, ABI1, ZBTB16, COMT, VDR, FTH…	85	2244	361	12292	1.28977	0.008706
GOTERM_BP_5	GO:0010563~negative regulation of phosphorus metabolic process	0.433342	PRKCZ, CAV1, SOCS1, FKBP1A, LOC440917, CDKN1C, CDKN2A, PSEN1, CDKN2B, BAX, CDKN2D, JUN, NLRP12, PPP2R4, FAM129A, IGFBP3, ENG	17	2244	48	12292	1.94003	0.00886563
GOTERM_BP_5	GO:0045936~negative regulation of phosphate metabolic process	0.433342	PRKCZ, CAV1, SOCS1, FKBP1A, LOC440917, CDKN1C, CDKN2A, PSEN1, CDKN2B, BAX, CDKN2D, JUN, NLRP12, PPP2R4, FAM129A, IGFBP3, ENG	17	2244	48	12292	1.94003	0.00886563
GOTERM_BP_5	GO:0034765~regulation of ion transmembrane transport	0.280398	ADORA2A, CATSPER1, PLCG2, STIM2, PKD2, STIM1, FKBP1A, SLC9A3R1, JPH1, FKBP1B, PDZK1	11	2244	25	12292	2.4102	0.00908968
GOTERM_BP_5	GO:0009887~organ morphogenesis	3.21183	DLC1, FGF18, HMX2, CRYGS, THRA, TUFT1, FST, TGFB3, JAG2, HOXD11, ZFP91, HOXC8, WNT3, CD44, CTGF, HOXC4, TDGF1, RARB, IDUA, PITX2, BCL10, MYO6, SOCS1, LIFR, PTPRU, SIX4, PROX1, PTHLH, HHEX, LHFPL5, VEGFA, PDGFRA, TGIF1, PDGFRB, ADAMTS1, EXT2, TWSG1, FGD1, BBS7, SOX2, ONECUT2, PTK7, DAG1, GREM1, EPHB4, SCRIB, EPHB2, LIF, VDR, HOXA1, INS, HOXA6, PVRL3, BCOR, TRAF6, RUNX2, RUNX3, GNAT1, COL18A1, HTT,…	126	2244	564	12292	1.22375	0.00922254
GOTERM_BP_5	GO:0043269~regulation of ion transport	0.73923	ORAI1, HCRT, CAV1, ADORA2A, GJA1, FKBP1A, KCNA5, ADORA1, FKBP1B, EDNRA, BCL2, PKD2, SLC30A5, JPH1, KCNE3, LTA, TRPC1, CACNA2D1, GNAO1, STIM2, STIM1, SLC9A3R1, P2RX4, P2RX1, BAX, P2RX3, PLCG2, CATSPER1, PDZK1	29	2244	99	12292	1.60458	0.00925029
GOTERM_BP_5	GO:0043549~regulation of kinase activity	2.14122	ADCY3, CCNT2, ADCY1, PDGFB, ADCY7, ZAK, EFNA1, PRKAG1, ADCY6, TGFB3, TLR3, PKMYT1, LPAR2, LPAR1, TLR6, DAXX, ADORA1, LATS2, SPRY4, CAMKK2, EDNRA, PDPK1, SPRY1, CDKN2A, CDKN2B, MDFIC, CDKN2D, GAB1, TDGF1, TGFA, SHC1, PAK1, NRG1, CHRFAM7A, FGF2, PILRB, SERTAD1, CDC6, IRAK1, CCDC88A, MAPKSP1, PIK3CB, KIAA1804, RBL1, PKIG, PKN1, IRS1, GTF2H1, CARD10, TNFRSF10A, TNFRSF10B, PSEN1, GADD45B, PRKCZ, HCRT,…	84	2244	357	12292	1.28887	0.00927132
GOTERM_BP_5	GO:0015674~di-, tri-valent inorganic cation transport	1.17257	STEAP3, SRI, ORAI1, CAV1, SFXN4, FKBP1A, SFXN2, FKBP1B, SFXN5, ATP2B1, SLC11A2, VDR, SLC24A4, FTHL3, CAMK2D, PKD2, FTHL16, SLC30A5, PKD1, CAMK2B, PPP3CA, CHRFAM7A, JPH1, TRPM4, TRPC1, CACNA2D1, CLCA1, GRIN1, TRPA1, CACNG6, STIM2, CACNG4, STIM1, SLC24A6, ITPR3, TCN2, CACNA1S, ITPR1, ITPR2, ACCN2, P2RX4, NPY, FYN, CATSPER1, CACNA1C, STEAP2, SLC40A1	46	2244	176	12292	1.43168	0.00936269
KEGG_PATHWAY	hsa00230:Purine metabolism	1.04512	ADCY3, ADCY1, ADCY7, PNPT1, ADCY6, ZNRD1, RRM2B, AK3L1, PFAS, ADA, POLR2A, PDE6A, PDE6B, PDE6D, POLE2, NUDT9, PDE4A, ENTPD8, GUCY1A3, PDE8B, ENTPD3, ENTPD4, PAPSS1, NT5E, PAPSS2, IMPDH1, POLR3G, AK2, PDE4D, PDE3A, GMPR, AMPD3, POLR3D, GART, NME4, POLD3, NME5, POLD4, NME2, NME1, PDE5A, PDE9A	41	936	153	5085	1.45582	0.0100333
GOTERM_BP_5	GO:0010648~negative regulation of cell communication	1.55493	DLC1, GRIK1, IL6ST, GRIK2, TGFB3, ADORA1, PLD2, CLN3, PTPRF, SOCS2, SOCS1, CILP, STXBP1, SOCS6, DLL3, TLE1, SOCS5, NR0B1, IRS1, GTF2H2, CTNNBIP1, HHEX, NPC1, TGIF1, PRKCZ, TWSG1, HCRT, CAV1, SOX2, ONECUT2, GREM1, ADA, RGS11, RGS12, LOC645381, BCL6, SKIL, PHLDA3, RUNX2, CARD8, IL1RL1, PAK1IP1, RGS19, GAS1, CBY1, TAX1BP3, ADIPOQ, CISH, NPY5R, DKK2, TULP3, RGS1, DKK1, RGS3, LRP6, NLRP12, GRK4, SMURF…	61	2244	248	12292	1.34734	0.0107472
GOTERM_BP_5	GO:0000904~cell morphogenesis involved in differentiation	1.52944	PLXNA3, ATL1, CNP, GLI2, CXCL12, NRCAM, BDNF, UNC5B, ROBO1, GDF9, ROBO2, ROBO3, UNC5C, SEMA3A, EGR2, BAIAP2, EFNB1, KIF5C, STXBP1, LEF1, CHST3, PROX1, VASP, SLIT3, SLITRK1, SLC26A6, SLITRK4, LHFPL5, NDEL1, SEMA4F, OPHN1, SLITRK5, CDK5R1, LPPR4, RTN4RL1, CABP4, EPHB2, HOXA1, LAMB2, BCL2, RTN4RL2, B3GNT2, SNAP25, ETV4, RUNX3, COL18A1, KLF7, PLA2G10, CREB1, RTN4R, LOC344593, NFASC, NEUROG2, GAS1, FE…	60	2244	244	12292	1.34698	0.0114794
GOTERM_BP_5	GO:0030334~regulation of cell migration	1.12159	DLC1, ACVRL1, PDGFB, IL6ST, ONECUT2, F2RL1, JAG2, GREM1, ADORA1, TPM1, CXCL12, ADA, MIA3, PRR5, SERPINE2, INS, BCL2, LOC652799, GAB1, TDGF1, SCARB1, UNC5C, FGF2, COL18A1, PLD1, ADAM10, TBX5, PTPRU, NEXN, IRS1, LAMA1, CLIC4, LOC100133211, VEGFA, PDGFRA, HBEGF, PDGFRB, TRIP6, ARAP3, HDAC9, IGFBP3, HDAC7, HDAC6, IGFBP5	44	2244	169	12292	1.42615	0.0118732
GOTERM_BP_5	GO:0030308~negative regulation of cell growth	0.688249	PLXNA3, ACVRL1, PPARG, TP63, OSGIN1, GREM1, CDKN2A, TSPYL2, BCL2, CDKN2D, CDA, GDF9, BCL6, SEMA3A, GNG4, FGF2, ING1, SERTAD1, IL7, PSRC1, PHF17, RNF6, SEMA4F, ULK1, BTG1, DCUN1D3, APBB2	27	2244	92	12292	1.60759	0.011968
GOTERM_BP_5	GO:0002009~morphogenesis of an epithelium	0.73923	DLC1, CRYGS, SHROOM3, DAG1, PTK7, JAG2, TP63, GLI2, GREM1, SCRIB, HOXD11, CD44, ALDH1A3, BCL2, CASP8, TRAF6, BCL10, HTT, TBX5, PROX1, VASP, SHANK3, LAMA1, EYA1, FREM2, GRLF1, TGIF1, PBX1, CA2	29	2244	101	12292	1.57281	0.0122531
GOTERM_BP_5	GO:0043067~regulation of programmed cell death	4.43538	DLC1, ZAK, GRIK2, STAT5A, BTC, JAG2, TGFB3, TNFSF12, ADORA1, MAGED1, PECR, ZFP91, BDNF, CDKN2A, MYD88, CD44, CDKN2D, TDGF1, ZNF443, RARB, FAS, MX1, NQO1, DDAH2, TWIST2, SPN, RAB27A, NET1, BCL10, CD3G, BCL2L14, SOCS2, PTPRF, ROCK1, ADAMTS20, NME5, NME2, NME1, JUN, LYST, VEGFA, DCUN1D3, UNC13B, LALBA, FGD1, CDK5R1, IFIH1, ADORA2A, PAFAH2, ADAMTSL4, LOC729342, AKAP13, RRM2B, GCLM, SRC, ADA, SCRIB, S…	174	2244	812	12292	1.1738	0.012321
GOTERM_BP_5	GO:0022898~regulation of transmembrane transporter activity	0.280398	ADORA2A, INS, CATSPER1, PLCG2, STIM2, PKD2, STIM1, FKBP1A, SLC9A3R1, JPH1, FKBP1B	11	2244	26	12292	2.3175	0.0124003
GOTERM_BP_5	GO:0007417~central nervous system development	2.4726	DLC1, HMX2, PLXNA3, GRIK1, BTD, JAG2, CXCL12, NRCAM, ZFP91, ROBO2, UNC5C, SH3GL3, EMX1, DLL3, NR0B1, PROX1, TACC2, HHEX, NDEL1, GPR56, PYGO2, SH3GL2, PNMA1, TWSG1, CAV2, CDK5R1, ADORA2A, SOX2, TAGLN3, SOX8, SRC, EPHB2, HOXA1, ECE2, SBK1, SRR, LHX6, HAP1, NKX2-2, HTT, ADAM23, GABRA5, GRIN1, MET, NEUROG2, SMAD1, GAS1, SERPINI1, PCDH18, FEZF1, NOTCH3, TULP3, ULK1, ENG, ARSB, NDST1, AGTPBP1, GLI2, CK…	97	2244	425	12292	1.25021	0.0124387
BIOCARTA	h_TPOPathway:TPO Signaling Pathway	0.254907	FOS, CSNK2A1, PLCG1, PIK3CB, JUN, STAT5A, MAPK3, SHC1, STAT1, STAT3	10	304	20	1437	2.36349	0.0135351
GOTERM_BP_5	GO:0030335~positive regulation of cell migration	0.662758	PDGFB, IL6ST, F2RL1, ONECUT2, CXCL12, MIA3, PRR5, INS, LOC652799, BCL2, TDGF1, SCARB1, FGF2, COL18A1, PLD1, ADAM10, IRS1, LOC100133211, VEGFA, PDGFRA, PDGFRB, HBEGF, HDAC9, TRIP6, HDAC7, HDAC6	26	2244	89	12292	1.60023	0.0146387
GOTERM_BP_5	GO:0030879~mammary gland development	0.509814	CAV2, CAV1, NRG3, CREB1, STAT5A, MET, TGFB3, LEF1, GLI2, CDO1, IRS1, USF2, SCRIB, PTHLH, DDR1, NME2, IRF6, NME1, TDGF1, NRG1, ATP7B	20	2244	63	12292	1.73896	0.0146501
GOTERM_BP_5	GO:0051272~positive regulation of cell motion	0.713739	PDGFB, IL6ST, F2RL1, ONECUT2, CXCL12, MIA3, PRR5, INS, LOC652799, BCL2, TDGF1, SCARB1, BCL6, FGF2, COL18A1, PLD1, ADAM10, CHST3, IRS1, LOC100133211, VEGFA, PDGFRA, PDGFRB, HBEGF, HDAC9, TRIP6, HDAC7, HDAC6	28	2244	98	12292	1.56506	0.0149156
BIOCARTA	h_il7Pathway:IL-7 Signal Transduction	0.203926	IL7, PIK3CB, FYN, BCL2, STAT5A, CREBBP, JAK1, IL2RG	8	304	14	1437	2.70113	0.0150792
PANTHER_PATHWAY	P00010:B cell activation	0.688249	PRKCZ, GRAP, NFKBIB, NFKB2, FOS, RAC2, MAP3K3, RAC3, NFATC4, PPP3CA, NFATC3, PTPN6, PIK3CB, BMX, MAPK11, MAPK10, PRKCE, ITPR3, ITPR1, ITPR2, PRKCQ, MAPK12, MAPK14, JUN, PLCG2, MAPK3, CD79B	27	583	85	2857	1.55663	0.0155296
KEGG_PATHWAY	hsa04912:GnRH signaling pathway	0.713739	ADCY3, ADCY1, ADCY7, ADCY6, SRC, MAP3K3, CAMK2D, CAMK2B, CALML5, PLCB1, PLD2, PLD1, PLA2G10, MAPK11, MAPK10, ITPR3, CACNA1S, ITPR1, ITPR2, PLA2G4A, MAPK12, MAPK14, JUN, MAPK3, HBEGF, MAPK7, CACNA1C, PLA2G5	28	936	98	5085	1.5522	0.0158833
GOTERM_BP_5	GO:0009063~cellular amino acid catabolic process	0.535305	BCAT1, SHMT1, ALDH6A1, BCKDHB, HAL, AASS, HGD, IDO1, CDO1, DDO, FAH, FRRS1, MTHFD1, SDS, ASRGL1, ALDH4A1, GSTZ1, ACAD8, NOS2, DDAH2, ENOSF1	21	2244	68	12292	1.69165	0.016539
GOTERM_BP_5	GO:0042981~regulation of apoptosis	4.35891	DLC1, ZAK, GRIK2, STAT5A, BTC, JAG2, TGFB3, TNFSF12, ADORA1, MAGED1, PECR, ZFP91, BDNF, CDKN2A, MYD88, CD44, CDKN2D, TDGF1, ZNF443, RARB, FAS, MX1, NQO1, DDAH2, TWIST2, SPN, RAB27A, NET1, BCL10, CD3G, BCL2L14, SOCS2, PTPRF, ROCK1, ADAMTS20, NME5, NME2, NME1, JUN, LYST, VEGFA, DCUN1D3, UNC13B, LALBA, FGD1, CDK5R1, IFIH1, ADORA2A, PAFAH2, ADAMTSL4, LOC729342, AKAP13, RRM2B, GCLM, SRC, ADA, SCRIB, S…	171	2244	804	12292	1.16504	0.0170538
PANTHER_PATHWAY	P04393:Ras Pathway	0.713739	GRAP, MAPKAPK3, PAK7, PDPK1, CDKN2A, LOC647102, RAC2, RAC3, PAK4, RHOB, SHC1, PAK1, AKT3, PLD2, PLD1, PIK3CB, MAPK11, MAPK10, STAT1, STAT3, RPS6KA6, RPS6KA3, C21ORF7, MAPK12, RPS6KA2, MAPK14, JUN, MAPK3	28	583	90	2857	1.5246	0.0179612
KEGG_PATHWAY	hsa04660:T cell receptor signaling pathway	0.764721	CSF2, CD8A, NFKBIB, PAK7, FOS, PAK4, ICOS, MAP3K8, ZAP70, NFATC4, PAK1, PPP3CA, NFATC3, AKT3, BCL10, PTPN6, IL5, CD3G, PIK3CB, MAPK11, PRKCQ, LAT, CARD11, MAPK12, PLCG1, FYN, MAPK14, JUN, MAPK3, MAP3K14	30	936	108	5085	1.50908	0.0181716
GOTERM_BP_5	GO:0051347~positive regulation of transferase activity	1.47846	ADCY3, ADCY1, ADCY7, ZAK, PDGFB, EFNA1, PRKAG1, ADCY6, TGFB3, TLR3, LPAR2, LPAR1, TLR6, DAXX, ADORA1, EDNRA, PDPK1, MDFIC, GAB1, TDGF1, TGFA, SHC1, PAK1, CHRFAM7A, NRG1, FGF2, PILRB, IRAK1, MAPKSP1, CCDC88A, PIK3CB, KIAA1804, PKN1, IRS1, CARD10, TNFRSF10A, TNFRSF10B, PSEN1, GADD45B, PRKCZ, HCRT, ADORA2B, ADORA2A, PFKFB2, LOC729342, KITLG, DGKA, INS, LOC652799, TRAF6, DGKQ, MET, LRRN3, STRADA, LOC…	58	2244	240	12292	1.32378	0.018274
BIOCARTA	h_gpcrPathway:Signaling Pathway from G-Protein Families	0.254907	FOS, RPS6KA3, ADCY1, PLCG1, GNAI1, JUN, CREB1, MAPK3, CAMK1, PPP3CA	10	304	21	1437	2.25094	0.019401
GOTERM_BP_5	GO:0051259~protein oligomerization	1.12159	CAV2, PRKCZ, CAV1, ATL1, PRKAG1, LOC729342, HR, AASS, GJA1, TP63, KCNA5, GCH1, MTMR2, ZFP91, AQP11, C1QTNF1, CASP8, SRR, CDA, PEX14, ANGPT1, SKIL, FAS, DCTPP1, OLFM1, TERF1, BCL10, IRAK1, SHMT1, NACC2, DPAGT1, COLEC12, DGKH, ITPR3, BIRC3, ADIPOQ, IRS1, C10ORF2, P2RX4, P2RX6, P2RX1, BAX, AMFR, SPAST	44	2244	174	12292	1.38517	0.0195021
GOTERM_BP_5	GO:0032412~regulation of ion transmembrane transporter activity	0.254907	ADORA2A, CATSPER1, PLCG2, STIM2, PKD2, STIM1, FKBP1A, SLC9A3R1, JPH1, FKBP1B	10	2244	24	12292	2.28238	0.0207242
PANTHER_PATHWAY	P00038:JAK/STAT signaling pathway	0.254907	STAT6, MAPK12, PIAS3, MAPK14, STAT5A, SOCS1, JAK1, MAPK11, STAT1, STAT3	10	583	22	2857	2.22751	0.0221371
GOTERM_BP_5	GO:0014074~response to purine	0.152944	CCNE1, GNAL, ADORA2A, BCL2, PPARG, FKBP1A	6	2244	10	12292	3.28663	0.0225128
GOTERM_BP_5	GO:0019221~cytokine-mediated signaling pathway	0.535305	IRAK1, IL5, IL6ST, STAT5A, LEPR, SOCS1, LIFR, FKBP1A, SOCS5, STAT1, ADIPOQ, STAT3, TRADD, LEP, STAT6, ZFP91, LOC652799, CCR2, JAK1, KRT8P9, C16ORF5	21	2244	70	12292	1.64332	0.022639
GOTERM_BP_5	GO:0031347~regulation of defense response	0.943156	SBNO2, ADORA2B, ADORA2A, IL6ST, STAT5A, PPARG, KLRK1, TLR3, APOBEC3G, TLR6, ADORA1, APOBEC3F, ADA, EDNRA, MYD88, INS, PVRL2, BCL6, CHRFAM7A, NT5E, SPN, POLR3G, F12, IRAK1, BCL10, CARD9, DEFB103B, CD276, IDO1, ADIPOQ, NPY5R, POLR3D, PLA2G4A, SERPINF1, AP2A1, IRF7, NLRP12	37	2244	143	12292	1.41731	0.0234089
PANTHER_PATHWAY	P00047:PDGF signaling pathway	1.24904	DLC1, ELF2, PDGFB, ELF4, STAT5A, ARHGAP15, FOS, PDPK1, PKN3, GAB1, RHOB, SHC1, SHC2, AKT3, PIK3CB, PKN1, PRKCE, POLR2J4, PRKCQ, JUN, LOC100133211, MAPK3, OPHN1, MAPK7, SRGAP2, PRKCZ, GRAP, MRAS, MAPKAPK3, MKNK1, STAT6, PRR5, TCERG1, LOC647102, MAP3K3, ERF, MAPK10, STAT1, ITPR3, USF2, ITPR1, STAT3, ITPR2, RPS6KA6, RPS6KA3, PLCG1, RPS6KA2, PLCG2, JAK1	49	583	181	2857	1.32666	0.0237064
KEGG_PATHWAY	hsa04010:MAPK signaling pathway	1.60591	FGF18, ZAK, PDGFB, TGFB3, FGF13, NFKB2, DAXX, FOS, MAX, BDNF, MAPT, MAP3K8, FAS, PAK1, FGF2, AKT3, MAPKSP1, CACNG6, CACNG4, FLNC, FLNA, ARRB1, LOC100133211, JUN, MAPK3, PDGFRA, PDGFRB, MAPK7, STMN1, GADD45B, MAP3K14, PLA2G5, FGFR1, FGFR3, MRAS, MAPKAPK3, MKNK1, PPM1B, MAP3K3, RASGRP3, RAC2, DUSP14, RAC3, NFATC4, PPP3CA, TRAF6, CACNA2D1, PLA2G10, NR4A1, MAPK11, MAPK10, CACNA1S, RPS6KA6, PLA2G4A, R…	63	936	267	5085	1.28187	0.0242918
PANTHER_PATHWAY	P00054:Toll receptor signaling pathway	0.535305	IRAK1, TLR10, NFKBIB, TLR3, MAPK11, UBE2V2, NFKB2, MAPK10, TLR6, IKBKE, C21ORF7, MYD88, MAPK12, LOC647102, MAPK14, JUN, IRF7, MAP3K8, MAPK3, TRAF6, CD14	21	583	64	2857	1.60798	0.0252348
GOTERM_BP_5	GO:0006275~regulation of DNA replication	0.484323	CSF2, CDC6, HCRT, CCDC88A, PDGFB, HUS1, TIPIN, TGFB3, KITLG, ATR, GLI2, CDT1, TSPYL2, INS, JUN, PDGFRA, SHC1, TNKS, TERF1	19	2244	62	12292	1.67866	0.0253102
GOTERM_BP_5	GO:0050768~negative regulation of neurogenesis	0.38236	MAG, PLXNA3, DLL3, RTN4R, EPHB2, MBP, LINGO1, BDNF, RNF6, PSEN1, SEMA4F, ULK1, SEMA3A, OMG, BMPR1A	15	2244	45	12292	1.82591	0.0256808
GOTERM_BP_5	GO:0045596~negative regulation of cell differentiation	1.32552	PLXNA3, STAT5A, PPARG, FST, TLR3, TP63, REST, GLI2, HIST2H4A, MBP, HIST2H4B, ZFP91, BDNF, IL4R, SEMA3A, USH2A, TWIST2, ZCCHC11, DLL3, SOCS5, NR0B1, PTHLH, NME2, PSEN1, SEMA4F, NME1, IQCB1, TWSG1, CAV1, SOX2, ZBTB16, EPHB2, LIF, NPHP3, LINGO1, HIST1H4B, LOC652799, HIST1H4E, BCL6, HIST1H4I, HIST1H4J, NKX2-2, NR1H3, HIST1H4H, MAG, CREBBP, RTN4R, RCAN1, ZNF358, ADIPOQ, ABCG1, NOTCH3, HDAC4, RNF6, ULK…	52	2244	216	12292	1.31871	0.0271319
PANTHER_PATHWAY	P00005:Angiogenesis	1.47846	PDLIM7, PDGFB, JAG2, FOS, PAK7, CASP9, PAK4, RHOB, ANGPT1, SHC1, NOS2, PAK1, SHC2, FGF2, AKT3, PLD2, PLD1, PIK3C2G, BCR, PIK3CB, EFNB1, DLL3, PRKCE, PRKCQ, JUN, MAPK4, VEGFA, MAPK3, PDGFRA, PDGFRB, PRKCZ, FGFR1, FGFR3, GRAP, MAPKAPK3, EPHB4, SRC, EPHB2, LPXN, PRR5, PTPN6, LOC344593, BIRC5, MAPK11, MAPK10, STAT1, STAT3, EPHA3, NOTCH3, PLA2G4A, WNT7B, EPHA6, MAPK12, PLCG1, MAPK14, PLCG2, JAK1, GRB7	58	583	222	2857	1.28031	0.0273856
GOTERM_BP_5	GO:0009968~negative regulation of signal transduction	1.35101	DLC1, IL6ST, TGFB3, PLD2, PTPRF, SOCS2, SOCS1, CILP, SOCS6, DLL3, TLE1, SOCS5, NR0B1, IRS1, GTF2H2, CTNNBIP1, HHEX, TGIF1, PRKCZ, TWSG1, CAV1, SOX2, ONECUT2, GREM1, ADA, RGS11, RGS12, LOC645381, BCL6, SKIL, PHLDA3, RUNX2, CARD8, IL1RL1, PAK1IP1, RGS19, GAS1, CBY1, TAX1BP3, ADIPOQ, CISH, DKK2, RGS1, TULP3, DKK1, RGS3, LRP6, NLRP12, GRK4, SMURF1, ARAP3, IGFBP3, ENG, IGFBP5	53	2244	221	12292	1.31366	0.0274931
GOTERM_BP_5	GO:0048489~synaptic vesicle transport	0.305888	SEPT5, DOC2A, PSEN1, SNPH, SYNJ1, STXBP1, DLG4, UNC13B, PCLO, SNAP25, SH3GL2, DNM2	12	2244	33	12292	1.9919	0.0276812
GOTERM_BP_5	GO:0001505~regulation of neurotransmitter levels	0.509814	SEPT5, CLN3, SYT4, AGTPBP1, MAOA, TH, LIN7B, LIN7C, LRTOMT, COMT, PCLO, DOC2A, COLQ, PSEN1, SYN1, SYN2, SNPH, UNC13B, SNAP25, CHAT	20	2244	67	12292	1.63514	0.0278869
REACTOME_PATHWAY	REACT_7970:Telomere Maintenance	0.407851	HIST1H2AB, HIST2H2AA3, HIST1H2AC, HIST2H2AA4, HIST1H2AG, HIST1H2AE, HIST2H4A, HIST2H4B, HIST1H2BN, POLE2, HIST1H4B, HIST2H2AC, HIST1H2BJ, HIST1H4E, HIST1H4I, HIST1H4J, HIST1H4H, TERF1, HIST1H2BC, HIST1H2BD, HIST1H2BE, HIST1H2BG, POLD3, POLD4, HIST2H2BE, HIST1H2AI, HIST1H2AM, HIST1H3F, HIST1H3H	16	549	56	3398	1.76841	0.0279445
GOTERM_BP_5	GO:0050727~regulation of inflammatory response	0.560795	F12, SBNO2, ADORA2B, ADORA2A, IL6ST, STAT5A, PPARG, CD276, IDO1, ADORA1, ADIPOQ, ADA, NPY5R, EDNRA, PLA2G4A, SERPINF1, INS, NLRP12, BCL6, CHRFAM7A, NT5E, SPN	22	2244	76	12292	1.58566	0.028476
GOTERM_BP_5	GO:0009147~pyrimidine nucleoside triphosphate metabolic process	0.178435	NME4, TXNDC3, NME5, NME2, NME1, RP2, DTYMK, DUT	7	2244	14	12292	2.73886	0.0289717
GOTERM_BP_5	GO:0032102~negative regulation of response to external stimulus	0.407851	CLN3, ADORA2A, PPARG, GRIN1, CD276, GREM1, ADORA1, ADIPOQ, ADA, LEP, NPC1, SERPINF1, INS, CHRFAM7A, NT5E, SPN	16	2244	50	12292	1.75287	0.0295206
BIOCARTA	h_il2rbPathway:IL-2 Receptor Beta Chain in T cell Activation	0.331379	PTPN6, CFLAR, PIK3CB, STAT5A, SOCS1, IRS1, FOS, BCL2, MAPK3, JAK1, SHC1, IL2RG, FAS	13	304	33	1437	1.86214	0.0301761
GOTERM_BP_5	GO:0006333~chromatin assembly or disassembly	0.841193	HIST1H2AB, HIST2H2AA3, HIST1H2AC, HIST2H2AA4, RSF1, LOC644914, ARID4A, HIST1H2AG, LOC729342, HIST1H2AE, NAP1L1, H1FX, HIST2H4A, HIST2H4B, TSPYL3, TSPYL2, HIST1H2BN, HIST1H4B, HIST2H2AC, HIST1H2BJ, HIST1H4E, LOC646817, HIST1H4I, CHD5, HIST1H4J, MYST4, HIST1H4H, H1F0, HIST1H2BC, HIST1H2BD, HIST1H1C, HIST1H2BE, HIST1H1A, HIST1H2BG, MCM2, H2AFJ, H2AFB3, HMGA1, LOC440926, HIST2H2BE, HIST2H2BF, H2AFY2,…	33	2244	127	12292	1.42334	0.030837
GOTERM_BP_5	GO:0012502~induction of programmed cell death	1.86082	DLC1, SH3RF1, LOC731605, GRIK2, TGFB3, TP63, TNFSF12, DAXX, ADORA1, LOC440917, MAGED1, CASP6, TP53I3, CDKN2A, CASP4, PCBP4, AEN, CASP8, ZNF443, FAS, MX1, LTA, SPN, NET1, RAB27A, BCL10, ARHGEF6, ARHGEF16, ARHGEF17, IFI16, PRKCE, DAPK3, NLRP1, DAPK1, TNFRSF10A, TNFRSF10B, HIPK1, PSEN1, LYST, SORT1, UNC13B, BID, LALBA, FGD1, ADORA2A, TNFRSF25, APH1B, AKAP13, RRM2B, DPF1, GCH1, VDR, PLEKHG2, PLEKHG5,…	73	2244	321	12292	1.24571	0.0315282
GOTERM_BP_5	GO:0043270~positive regulation of ion transport	0.35687	ORAI1, HCRT, TRPC1, CAV1, STIM2, STIM1, ADORA1, EDNRA, P2RX4, P2RX1, BAX, P2RX3, PLCG2, PDZK1	14	2244	42	12292	1.82591	0.0322139
GOTERM_BP_5	GO:0002237~response to molecule of bacterial origin	0.611777	IRAK1, BCL10, CARD9, ATP4B, SOCS1, IDO1, COMT, TLR6, STAT1, GCH1, EPHA3, FOS, PLA2G4A, MYD88, KCNJ8, TAP2, MAPK14, JUN, PLCG2, SRR, SCARB1, CD14, LTA, MGST1	24	2244	86	12292	1.52867	0.0325393
GOTERM_BP_5	GO:0048729~tissue morphogenesis	1.12159	DLC1, TWSG1, CRYGS, SHROOM3, MYBPC3, FST, JAG2, DAG1, PTK7, TP63, FKBP1A, GLI2, GREM1, TPM1, SCRIB, HOXD11, WNT3, CD44, HAND1, BCL2, ALDH1A3, CASP8, TDGF1, TRAF6, COL11A1, RUNX3, BCL10, HTT, TBX5, LEF1, SMAD1, PROX1, SHANK3, VASP, LAMA1, EYA1, FREM2, GRLF1, TGIF1, PBX1, TXNRD1, CA2, EXT2, BMPR1A	44	2244	180	12292	1.339	0.0333685
GOTERM_BP_5	GO:0007269~neurotransmitter secretion	0.305888	SEPT5, DOC2A, PSEN1, SYN1, SYT4, SNPH, SYN2, LIN7B, LIN7C, UNC13B, PCLO, SNAP25	12	2244	34	12292	1.93331	0.0343714
KEGG_PATHWAY	hsa04640:Hematopoietic cell lineage	0.611777	CSF2, CR1, IL9R, CD3G, IL5, CD8A, IL7, MME, KITLG, ITGA3, ITGA4, IL11RA, CD55, CD36, CD44, ITGA5, LOC652799, IL4R, MS4A1, HLA-DRB4, CSF3R, IL5RA, CD14, HLA-DRA	24	936	86	5085	1.5161	0.0344764
GOTERM_BP_5	GO:0008277~regulation of G-protein coupled receptor protein signaling pathway	0.407851	CAV2, RAMP2, PLD2, GTF2H2, ADA, RGS11, RGS12, RGS3, ARRB1, GRK6, GPSM1, TMOD2, GIT2, GRK4, GNG4, RAMP1	16	2244	51	12292	1.7185	0.0349873
GOTERM_BP_5	GO:0043392~negative regulation of DNA binding	0.407851	IRAK1, THRA, RSF1, HR, NR0B1, PROX1, FLNA, PTHLH, HDAC4, SMO, SUMO1, CDKN2A, PEX14, TNKS, PBX1, ZNF462	16	2244	51	12292	1.7185	0.0349873
GOTERM_BP_5	GO:0008652~cellular amino acid biosynthetic process	0.407851	BCAT1, PYCRL, SHMT1, BHMT2, ASS1, SIRT7, PSPH, CDO1, MTHFD1, ADI1, PYCR1, GLUL, PHGDH, SRR, ALDH4A1, MAT2B	16	2244	51	12292	1.7185	0.0349873
GOTERM_BP_5	GO:0010885~regulation of cholesterol storage	0.152944	LPL, CD36, PPARG, SCARB1, ABCG1, NR1H3	6	2244	11	12292	2.98785	0.035178
BIOCARTA	h_HivnefPathway:HIV-I Nef: negative effector of Fas and TNF	0.458833	BID, CFLAR, ALPI, DFFB, BIRC3, DAXX, TRADD, CASP6, BAG4, PSEN1, CASP9, GSN, BCL2, CASP8, FAS, MAP3K14, KIAA0562, SPTAN1	18	304	53	1437	1.60539	0.0382934
KEGG_PATHWAY	hsa05200:Pathways in cancer	1.88631	E2F2, FGF18, PDGFB, STAT5A, PPARG, TGFB3, FGF13, NFKB2, GLI2, MMP1, FOS, MAX, CCNE1, WNT3, CDKN2A, CASP9, CDKN2B, CASP8, TGFA, CSF3R, NOS2, RARB, FAS, FGF2, AKT3, PLD1, CTBP2, BCR, PIK3CB, RUNX1T1, LEF1, DAPK3, DAPK1, VEGFB, SMO, PIAS3, LAMC3, JUN, MAPK3, VEGFA, PDGFRA, PDGFRB, BID, FGFR1, FGFR3, EGLN3, KITLG, ZBTB16, LAMB2, RAC2, RAC3, LOC652799, BCL2, TRAF6, TRAF5, FZD9, MET, CREBBP, BIRC5, ITG…	74	936	328	5085	1.22567	0.0384261
GOTERM_BP_5	GO:0007517~muscle organ development	1.27453	MEF2B, MYBPC3, TP63, MOV10L1, ZFP91, TDGF1, MKX, RARB, NRG1, JPH1, COL11A1, CHAT, CHODL, SIX4, PROX1, IGSF8, SMTN, PDGFRB, SRI, CAV2, CAV1, MRAS, FKBP1A, SOX6, TAGLN3, TPM1, LIF, FAM65B, MTM1, HAND1, COL6A3, PPP3CA, UNC45A, CPT1B, FOXL2, FKTN, TBX5, MET, TBX1, RCAN1, CBY1, CSRP2, CACNA1S, MAPK12, SVIL, MAPK14, HBEGF, TCF12, ENG, IGFBP5	50	2244	211	12292	1.29804	0.0390655
BIOCARTA	h_tsp1Pathway:TSP-1 Induced Apoptosis in Microvascular Endothelial Cell	0.127453	FOS, CD36, FYN, MAPK14, JUN	5	304	7	1437	3.37641	0.0395651
GOTERM_BP_5	GO:0007611~learning or memory	0.73923	PRKCZ, ADCY1, TH, COMT, EPHB2, FOS, BDNF, LOC652799, DLG4, PTN, CHRFAM7A, PLCB1, IL1RAPL1, SNAP25, FOSL1, EGR1, FZD9, CLN3, EGR2, HTT, GRIN1, GABRA5, PSEN1, ITGA5, FYN, JUN, CRH, TMOD2, CACNA1C	29	2244	111	12292	1.43112	0.0407933
GOTERM_BP_5	GO:0016079~synaptic vesicle exocytosis	0.178435	SEPT5, DOC2A, PSEN1, SNPH, UNC13B, PCLO, SNAP25	7	2244	15	12292	2.55627	0.0410069
KEGG_PATHWAY	hsa04510:Focal adhesion	1.22355	IBSP, CAV2, CAV1, MYL5, PDGFB, TLN2, ITGB4, SRC, PAK7, PDPK1, LAMB2, COL6A6, RAC2, RAC3, BCL2, ITGB7, PAK4, COL6A3, SHC1, PAK1, COL11A1, SHC2, THBS2, AKT3, TNXA, ROCK1, PIK3CB, MET, ITGA3, MAPK10, ITGA4, BIRC3, FLNC, COL4A6, VASP, FLNA, VEGFB, LAMA1, LAMC3, FYN, ITGA5, JUN, VEGFA, MAPK3, PDGFRA, GRLF1, RAP1A, PDGFRB	48	936	201	5085	1.29736	0.0410224
GOTERM_BP_5	GO:0031000~response to caffeine	0.127453	GNAL, ADORA2A, BCL2, PPARG, FKBP1A	5	2244	8	12292	3.42357	0.0415411
GOTERM_BP_5	GO:0019219~regulation of nucleobase, nucleoside, nucleotide and nucleic acid metabolic process	13.9179	MEF2B, MED24, REST, MXI1, HOXD11, MAGED1, EPC1, TAF5L, CDCA7, GUCA2B, CCAR1, ZNF43, ZNF641, ZNF642, L3MBTL4, ZNF643, ZNF100, TADA2A, ZNF507, ZNF48, ZHX2, MED11, ZHX3, PTPRU, PROX1, TOX2, ZNF37A, NME2, ZNF783, NME1, MED17, JUN, LOC653545, ZNF239, TGIF1, TGIF2, ST18, DUX4C, MYBBP1A, TRAPPC2, ZNF519, ZNF611, ZNF79, GNAI1, ZNF610, ZNF131, MYBL1, LOC653541, ZNF618, RPS26, ZNF226, CENPBD1, HEXIM1, INS,…	546	2244	2814	12292	1.06284	0.0432605
GOTERM_BP_5	GO:0050728~negative regulation of inflammatory response	0.280398	SERPINF1, ADORA2A, INS, PPARG, CD276, CHRFAM7A, ADORA1, NT5E, ADIPOQ, ADA, SPN	11	2244	31	12292	1.94371	0.0434989
GOTERM_BP_5	GO:0010721~negative regulation of cell development	0.38236	MAG, PLXNA3, DLL3, RTN4R, EPHB2, MBP, LINGO1, BDNF, RNF6, PSEN1, SEMA4F, ULK1, SEMA3A, OMG, BMPR1A	15	2244	48	12292	1.71179	0.0435865
GOTERM_BP_5	GO:0051402~neuron apoptosis	0.203926	BID, PSEN1, GRIK2, HTT, BCL2, BAX, TP63, NLRP1	8	2244	19	12292	2.30641	0.0437664
GOTERM_BP_5	GO:0001952~regulation of cell-matrix adhesion	0.254907	DDR1, PRKCZ, CDKN2A, CD36, ACVRL1, PIK3CB, BCL2, TDGF1, ONECUT2, BCL6	10	2244	27	12292	2.02878	0.044439
GOTERM_BP_5	GO:0030073~insulin secretion	0.254907	LEP, CYB5R4, DGAT1, HTT, MC4R, ILDR2, GAL, CACNA1C, PCLO, FKBP1B	10	2244	27	12292	2.02878	0.044439
KEGG_PATHWAY	hsa05211:Renal cell carcinoma	0.509814	PDGFB, PIK3CB, CREBBP, MET, EGLN3, LOC344593, TGFB3, FLCN, VEGFB, PAK7, JUN, PAK4, VEGFA, GAB1, MAPK3, TCEB2, TGFA, RAP1A, PAK1, AKT3	20	936	70	5085	1.5522	0.0449097
GOTERM_BP_5	GO:0031326~regulation of cellular biosynthetic process	14.5297	MEF2B, MED24, REST, MXI1, HOXD11, MAGED1, EPC1, TAF5L, CDCA7, GUCA2B, CCAR1, ZNF43, ZNF641, ZNF642, L3MBTL4, ZNF643, ZNF100, TADA2A, ZNF507, ZNF48, ZHX2, MED11, ZHX3, PTPRU, PROX1, TOX2, ZNF37A, NME2, ZNF783, NME1, MED17, BACE2, JUN, LOC653545, ZNF239, TGIF1, TGIF2, ST18, DUX4C, MYBBP1A, TRAPPC2, ZNF519, ZNF611, ZNF79, GNAI1, ZNF610, ZNF131, MYBL1, LOC653541, ZNF618, ZNF226, CENPBD1, HEXIM1, INS,…	570	2244	2947	12292	1.05948	0.0460291
PANTHER_PATHWAY	P00020:FAS signaling pathway	0.331379	CFLAR, DFFB, MAPK10, DAXX, NLRP1, CASP6, CASP9, GSN, JUN, CASP8, PARP3, FAS, AKT3	13	583	36	2857	1.76963	0.0469916
REACTOME_PATHWAY	REACT_15295:Opioid Signalling	0.509814	OPRM1, ADCY3, GNAT1, ADCY1, GNAO1, ADCY7, GNAI1, CREB1, ADCY6, PDE4D, ITPR3, ITPR1, ITPR2, GNG8, GNAL, PLA2G4A, PDE4A, PPP3CA, PLCB1, GNG4	20	549	80	3398	1.54736	0.0474611
KEGG_PATHWAY	hsa04370:VEGF signaling pathway	0.535305	PLA2G10, PIK3CB, MAPKAPK3, MAPK11, SRC, PLA2G4A, MAPK12, PLCG1, RAC2, CASP9, RAC3, MAPK14, VEGFA, PLCG2, MAPK3, NFATC4, PPP3CA, SHC2, NFATC3, AKT3, PLA2G5	21	936	75	5085	1.52115	0.0478091
GOTERM_BP_5	GO:0008284~positive regulation of cell proliferation	2.29416	FGF18, HMX2, PDGFB, IL6ST, STAT5A, BTC, PRRX1, NAP1L1, TP63, TNFSF12, PRRX2, GLI2, S1PR3, ZFP91, OSR2, TDGF1, TGFA, SHC1, NRG1, CHRFAM7A, FGF2, FOSL1, SPN, SERTAD1, UBE2A, ADAM10, EFNB1, LIFR, TBRG4, PROX1, IRS1, MYCN, PTHLH, VEGFB, CARD11, SMO, TNS3, PRKCQ, NME2, HIPK1, NME1, JUN, VEGFA, PDGFRA, TGIF1, PDGFRB, CSF2, FGFR1, PRKCZ, FGFR3, TBC1D8, SOX2, LOC729342, TIPIN, KITLG, ADA, LIF, RAC2, BLOC…	90	2244	414	12292	1.19081	0.0488519
KEGG_PATHWAY	hsa04142:Lysosome	0.764721	HGSNAT, ARSB, CTSL2, LGMN, PPT2, PSAPL1, SLC11A2, CD68, NAGPA, AP1S1, AP1S2, IDS, GALC, ENTPD4, IDUA, TCIRG1, CLN3, ABCB9, FUCA1, LAMP2, CTSK, NPC1, ARSA, SMPD1, SORT1, NEU1, CTSC, GGA1, CLTCL1, GGA3	30	936	117	5085	1.393	0.0495487
GOTERM_BP_5	GO:0030001~metal ion transport	2.54907	SLC9A7, SCN3A, ATP2B1, KCNK7, KCND3, CLCA1, TRPA1, STIM2, STIM1, TCN2, CATSPER1, SLC40A1, SRI, KCNMB4, ORAI1, CAV1, SCN1B, SLC38A8, SLC38A6, SFXN4, SLC38A10, KCNA5, SFXN2, SFXN5, SLC11A2, VDR, SLC30A5, SLC30A3, HCN1, HCN2, TRPC1, CACNA2D1, GRIN1, KCTD1, KCNK2, CACNA1S, SLC9A11, KCNK3, KCNK4, P2RX4, NPY, KCNJ8, KCTD18, KCTD15, CACNA1C, SLC5A10, KCTD11, ATP7B, STEAP3, KCNJ16, KCNK18, KCNK12, KCNIP4…	100	2244	465	12292	1.178	0.0497018

## Sheet: SK-N-SH
Category	Term	%	Genes	# genes in list	Total # genes in list	# genes in background	Total # genes in background	Fold Enrichment	p-Value
GOTERM_BP_5	GO:0009966~regulation of signal transduction	5.56638	VAPA, EFNA1, LTBP4, SNCA, FSTL3, LPAR1, ITSN2, SLC26A10, MAP3K5, APP, MYD88, GAB1, GIT2, CHRNA7, RAPGEF4, MAP2K6, PRAME, C5AR1, F10, MAGI1, PTPRF, ADAMTS20, SIPA1L2, SIPA1L3, F7, RPTOR, F3, SIPA1L1, VEGFA, TGIF1, TGFB1I1, NEK6, GRB14, TBC1D8B, AFAP1L2, ARFGEF2, ARFGEF1, ADA, INS, LOC652799, FBXO8, IQSEC2, BMP4, SMAD7, SMAD6, DUSP22, SMAD3, SMAD2, TAX1BP3, ECM1, APOL3, NOTCH2, RGS2, RGS3, RGS4, RG…	200	2081	878	12292	1.34551	3.23693e-06
GOTERM_BP_5	GO:0007167~enzyme linked receptor protein signaling pathway	2.50487	FGF18, MPZL1, ACVRL1, FGF7, LTBP2, EFNA1, PDGFA, LTBP3, INS-IGF2, STAT5A, DDR2, INSRR, FOS, TIAM1, GAB1, SHC1, GDF9, ANGPT1, FGF1, FGF2, PILRB, PTPRK, IRAK1, PTPRF, BAIAP2, LIFR, SOCS7, FGF23, PTPRU, LEFTY1, DDR1, SS18, ACVR2A, VEGFC, MSX1, ARRB2, JUN, VEGFA, COL1A2, ROR1, PDGFRA, PDGFRB, TGFBRAP1, TGFB1I1, FGFR1, FMOD, CCL2, FGFR3, ADORA2A, TIPARP, BDKRB2, GREM2, SRC, UBE2D3, SORBS1, INS, SOS1, …	90	2081	342	12292	1.55441	1.08728e-05
GOTERM_BP_5	GO:0030334~regulation of cell migration	1.39159	JUB, ACVRL1, INS-IGF2, PDGFA, EDN2, JAG2, PAX6, ADORA1, CXCL12, VCL, CXCR4, GAB1, FGF2, PTPRK, F10, F7, PTPRU, VEGFC, MAPK1, ALOX15B, RRAS2, LOC100133211, F3, VEGFA, PDGFRA, PDGFRB, DRD2, ONECUT2, GREM1, ADA, ACE, PRR5, MIA3, INS, LOC652799, TEK, SCARB1, THBS1, ANGPTL3, CREB3, SMAD7, TBX5, SMAD3, HDAC5, LAMA4, HBEGF, AMOT, HDAC9, ARAP3, IGFBP3, HDAC7, IGFBP5	50	2081	169	12292	1.74757	6.04772e-05
KEGG_PATHWAY	hsa04010:MAPK signaling pathway	1.97606	FGF18, FGF7, PDGFA, GNA12, FGF11, NFKB1, FOS, MAX, MAP3K5, BDNF, MAPT, PAK1, PRKACB, FGF1, FGF2, MYC, MAP2K6, MAP2K5, CACNG6, PTPRR, LOC100127984, FGF23, CACNG2, CACNG1, PRKCB, MAPK1, ARRB2, ARRB1, LOC100133211, RRAS2, JUN, MAPK3, PDGFRA, HSPB1, PDGFRB, STMN1, GADD45B, FGFR1, FGFR3, MRAS, HSPBL2, CACNB1, DUSP10, MAPKAPK3, MKNK1, PPM1B, CACNB4, HSPA1L, TNFRSF1A, RAC3, MAP3K2, DUSP14, SOS1, RASGRP2…	71	888	267	5085	1.52274	0.000145683
GOTERM_BP_5	GO:0051174~regulation of phosphorus metabolic process	3.145	ADCY7, PDGFA, EFNA1, EDN2, TLR3, PKMYT1, LPAR1, TLR6, ADORA1, MAP3K5, APP, CDKN2B, CDKN2C, GAB1, RAPGEF4, CHRNA7, PRKACB, PDGFD, MAP2K6, ANAPC2, BCL10, C5AR1, SOCS3, RBL1, SOCS1, PKIB, PKIA, VEGFC, JUN, PDGFRB, RELN, CAV1, SNX6, ADORA2B, ADORA2A, ITGB2, BDKRB2, HEXIM2, HEXIM1, INS, LOC652799, BMP4, VAV3, SMAD7, SMAD6, TGFBR2, DUSP22, SMAD3, CDKN1C, P2RX7, RGS3, RGS4, ENG, PPP1R14D, INS-IGF2, CCNT…	113	2081	485	12292	1.37622	0.00022558
GOTERM_BP_5	GO:0019220~regulation of phosphate metabolic process	3.145	ADCY7, PDGFA, EFNA1, EDN2, TLR3, PKMYT1, LPAR1, TLR6, ADORA1, MAP3K5, APP, CDKN2B, CDKN2C, GAB1, RAPGEF4, CHRNA7, PRKACB, PDGFD, MAP2K6, ANAPC2, BCL10, C5AR1, SOCS3, RBL1, SOCS1, PKIB, PKIA, VEGFC, JUN, PDGFRB, RELN, CAV1, SNX6, ADORA2B, ADORA2A, ITGB2, BDKRB2, HEXIM2, HEXIM1, INS, LOC652799, BMP4, VAV3, SMAD7, SMAD6, TGFBR2, DUSP22, SMAD3, CDKN1C, P2RX7, RGS3, RGS4, ENG, PPP1R14D, INS-IGF2, CCNT…	113	2081	485	12292	1.37622	0.00022558
PANTHER_PATHWAY	P00047:PDGF signaling pathway	1.55859	ELF1, ELF2, ELF4, PDGFA, STAT5A, ARHGAP15, FEV, FOS, ARHGAP6, GAB4, PKN3, TIAM2, TIAM1, GAB1, RHOB, SHC1, PRKACB, MYC, PIK3CG, PRKCH, PKN1, LOC100127984, PRKCD, PRKCB, POLR2J4, MAPK1, JUN, RRAS2, LOC100133211, MAPK3, SPDEF, OPHN1, SRGAP2, PRKCZ, GRAP, MRAS, MAPKAPK3, MKNK1, STARD13, PRR5, TCERG1, MAP3K2, SOS1, PIK3R3, RASA2, ERF, VAV3, MAPK10, STAT1, ITPR3, USF2, STAT3, ITPR2, RERG, RPS6KA6, RPS6…	56	563	181	2857	1.57004	0.000247074
REACTOME_PATHWAY	REACT_13685:Synaptic Transmission	0.751461	BCAT1, SYT1, CPLX1, PANX2, CACNB1, COMT, CACNB4, SYN1, SYN2, DLG4, CAMK2D, CAMK2B, DLG1, DDC, CACNA2D1, MYO6, MAOA, GRIA3, CACNG2, DBH, CACNA2D2, PRKCB, GLUL, EPB41L1, AP2A1, SLC18A3, SLC38A1	27	551	81	3398	2.05566	0.000253385
GOTERM_BP_5	GO:0015674~di-, tri-valent inorganic cation transport	1.36376	STEAP3, SLC8A3, JPH4, GRIN3A, ATP2B1, ATP2B3, ATP2B4, SLC24A2, SLC24A1, LTF, CHRNA7, CHRFAM7A, TRPM4, CACNG6, TRPA1, SLC3A2, STIM2, SLC24A6, CACNG2, TCN2, CACNG1, PRKCB, RYR2, STEAP2, ORAI1, CAV1, DRD2, CACNB1, CACNB4, SFXN5, TPCN2, VDR, CYP27B1, CAMK2D, FTHL16, CAMK2B, CACNA2D1, SLC8A2, CACNA1I, GRIN1, ITPR3, CACNA2D2, CACNA1S, ITPR2, ACCN2, P2RX4, P2RX7, NPY, CACNA1G, CACNA1C	49	2081	176	12292	1.6445	0.000354732
GOTERM_BP_5	GO:0016477~cell migration	1.94823	CTHRC1, JUB, ACVRL1, PLXNA2, EDN2, PAX6, ZEB2, TNFSF12, NR2E1, CXCL12, LOC440917, CD44, CXCR4, SEMA3F, NR2F2, FGF2, PTPRK, ROCK1, ARHGEF7, SCYL3, SLIT2, ASCL1, TNS3, VEGFC, NDEL1, TNS1, PSEN1, CD34, BTG1, LYST, CNTN2, OPHN1, PDGFRB, VCAN, RELN, CAV2, CCL2, TNFRSF12A, DRD2, ASZ1, ASTN1, KITLG, ITGB2, CX3CL1, ITGAM, SRC, DOCK2, DNER, LOC652799, SFTPD, SCARB1, TLX3, PPAP2A, THBS1, PPAP2B, FN1, THBS4…	70	2081	276	12292	1.4981	0.00036603
GOTERM_BP_5	GO:0045892~negative regulation of transcription, DNA-dependent	2.39354	PPARA, RSF1, ARID4A, TBX20, SPI1, ZNF675, NFKB1, ZEB1, PAX2, NR2E1, MEN1, HOXC8, AES, GFI1B, HEY1, RARB, DDX20, NR2F2, FGF2, ALX1, CIITA, EGR1, TBL1XR1, SP100, RBL1, ARID5A, ZHX1, ZHX2, LEF1, UBE2I, PKIA, HES1, CTNNBIP1, MSX1, HES5, TGIF1, CUX2, CUX1, NSD1, ING4, SOX6, PRDM16, SOX9, TNFRSF4, ZNF174, VDR, SORBS3, TRIM66, HEXIM2, HEXIM1, SKIL, DNMT3B, DNMT3A, ZBTB7A, TNFSF4, EHMT1, IKZF1, SMAD7, KL…	86	2081	356	12292	1.42692	0.000417898
GOTERM_BP_5	GO:0045597~positive regulation of cell differentiation	1.66991	PDLIM7, INS-IGF2, STAT5A, PAX6, NFKB1, FOXO3, MEN1, AGTR1, BDNF, CDKN2B, TIAM1, MAPT, RARA, ROBO2, FGF2, PTPRF, ADAMTS20, SOCS3, SLIT2, AMIGO1, VEGFC, ACVR2A, NME2, CD86, NDEL1, BTG1, NME1, HOXD3, JUN, TGIF1, TGIF2, NGFR, TGFB1I1, CSF2, IRX3, DRD2, TNFRSF12A, KITLG, TRIM16, IL7R, ADA, OTP, CYP27B1, INS, LOC652799, DNMT3B, BMP4, LPL, IL2RA, IL5, SMAD9, PLA2G10, IKZF1, IL7, TBX5, SMAD5, TGFBR2, CD2…	60	2081	229	12292	1.54763	0.000418184
GOTERM_BP_5	GO:0006334~nucleosome assembly	0.779293	HIST1H2AC, HIST2H2AA3, HIST4H4, HIST2H2AA4, RSF1, HIST1H2AG, HIST1H2AE, H1FX, HIST2H4A, HIST2H4B, HIST2H2AB, TSPYL2, HIST1H2BK, HIST2H2AC, HIST1H2BJ, HIST1H4E, LOC646817, H2AFY, HIST3H2A, HIST1H4I, HIST1H4H, H1F0, HIST1H2BC, HIST1H2BD, SHPRH, HIST1H1C, HIST1H2BE, HIST1H2BF, HIST1H1A, HIST1H2BG, H2AFJ, HIST2H3C, HIST2H3D, HIST2H2BE, HIST2H2BF, HIST1H3A, H2AFY2, HIST1H2AI, HIST1H3B, H3F3B, HIST1H3D…	28	2081	84	12292	1.96893	0.000453936
GOTERM_BP_5	GO:0051253~negative regulation of RNA metabolic process	2.42137	PPARA, RSF1, ARID4A, TBX20, SPI1, ZNF675, NFKB1, ZEB1, PAX2, NR2E1, MEN1, HOXC8, AES, GFI1B, HEY1, RARB, DDX20, NR2F2, FGF2, ALX1, EGR1, CIITA, TBL1XR1, SP100, RBL1, ARID5A, ZHX1, ZHX2, LEF1, UBE2I, PKIA, HES1, CTNNBIP1, MSX1, HES5, TGIF1, CUX2, CUX1, NSD1, ING4, SOX6, PRDM16, SOX9, TNFRSF4, ZNF174, RPS26, VDR, SORBS3, TRIM66, HEXIM2, HEXIM1, SKIL, DNMT3B, DNMT3A, ZBTB7A, TNFSF4, EHMT1, IKZF1, SM…	87	2081	362	12292	1.41958	0.000459992
GOTERM_BP_5	GO:0045766~positive regulation of angiogenesis	0.361815	TNFSF12, TNFRSF1A, BTG1, F3, RHOB, AMOT, CHRNA7, ANGPTL3, HDAC9, THBS1, CHRFAM7A, FGF2, HDAC7, ANGPTL4	13	2081	26	12292	2.95339	0.000496184
GOTERM_BP_5	GO:0008285~negative regulation of cell proliferation	2.39354	OPRM1, RARRES1, ACVRL1, AIF1, FGFRL1, IGFBP6, PAX6, ZEB1, IL15, SKAP2, MXI1, ADORA1, MEN1, BDNF, CDKN2B, CDKN2C, MTBP, DLG3, CDK10, RARB, ASPH, FGF2, PTPRK, RBBP4, PTPRF, SIX5, PTPRU, GAL, DDR1, DHRS2, CTH, NME2, ADAMTS8, MSX1, ALOX15B, BTG1, NME1, JUN, TGIF1, ADAMTS1, TGFB1I1, LOC642954, CAV2, ING4, RBP4, CAV1, ADORA2A, DRD2, STK11, PTH1R, ASZ1, TNFRSF8, COMT, BDKRB2, TIMP2, CD9, VDR, CYP27B1, B…	86	2081	361	12292	1.40715	0.000665892
REACTOME_PATHWAY	REACT_11044:Signaling by Rho GTPases	0.974116	RHOJ, ARHGDIG, ARHGAP17, ARHGAP15, MYO9A, MCF2L, STARD13, HMHA1, ARHGAP22, ARHGAP6, PRR5, PLEKHG2, TIAM2, RAC3, TIAM1, SOS1, RHOBTB1, RHOB, NET1, ARHGDIB, ARHGEF4, DEPDC7, ARHGEF3, VAV3, ARHGEF7, ARHGEF6, ARHGEF17, ARHGAP25, ARHGAP30, SYDE2, SYDE1, OPHN1, ARAP3, ARAP1, SRGAP2	35	551	123	3398	1.75483	0.000733365
GOTERM_BP_5	GO:0060284~regulation of cell development	1.50292	PLXNA3, EFNA1, INS-IGF2, PAX6, NR2E1, CASP6, BDNF, TIAM1, MAPT, SEMA3F, ROBO2, SEMA3A, FGF2, PTPRF, SLIT2, HES1, AMIGO1, VEGFC, ASCL1, NDEL1, HES5, PSEN1, CCND2, BTG1, HOXD3, TGIF1, TGIF2, CNTN4, TGFB1I1, NGFR, TTC3L, IRX3, DRD2, TNFRSF12A, TIMP2, OTP, LINGO1, INS, LOC652799, TLX3, DNMT3B, TLX2, SPP1, BMP4, DTX1, SMAD7, GRIN1, SMAD3, SMAD2, LMX1A, NOTCH3, HDAC5, ISL2, HDAC9, IGFBP3	54	2081	205	12292	1.55593	0.00073345
GOTERM_BP_5	GO:0065004~protein-DNA complex assembly	0.807125	HIST1H2AC, HIST2H2AA3, HIST4H4, HIST2H2AA4, RSF1, HIST1H2AG, HIST1H2AE, H1FX, HIST2H4A, HIST2H4B, HIST2H2AB, TSPYL2, HIST1H2BK, HIST2H2AC, HIST1H2BJ, HIST1H4E, H2AFY, LOC646817, HIST3H2A, HIST1H4I, HIST1H4H, H1F0, TAF1, HIST1H2BC, HIST1H2BD, SHPRH, HIST1H1C, HIST1H2BE, HIST1H2BF, HIST1H1A, HIST1H2BG, H2AFJ, HIST2H3C, HIST2H3D, HIST2H2BE, HIST2H2BF, HIST1H3A, H2AFY2, HIST1H2AI, HIST1H3B, H3F3B, HI…	29	2081	91	12292	1.88238	0.000787573
GOTERM_BP_5	GO:0045664~regulation of neuron differentiation	1.05761	IRX3, PLXNA3, EFNA1, TNFRSF12A, PAX6, TIMP2, NR2E1, LINGO1, BDNF, TIAM1, SEMA3F, MAPT, ROBO2, SEMA3A, TLX3, DNMT3B, TLX2, SPP1, PTPRF, DTX1, GRIN1, LMX1A, SLIT2, HES1, AMIGO1, NOTCH3, ASCL1, ISL2, NDEL1, PSEN1, HES5, CCND2, HOXD3, TGIF1, CNTN4, TGIF2, NGFR, TTC3L	38	2081	133	12292	1.68765	0.0010788
GOTERM_BP_5	GO:0006897~endocytosis	1.55859	PDLIM7, LDLR, HIP1R, SLC9A3, SNCA, SORL1, ITSN2, ADORA1, APP, PACSIN1, DAB2, PACSIN3, PACSIN2, CLEC4F, DLG4, RAMP3, CLN3, RAMP2, MYO6, ICAM5, COLEC12, ELMO2, ELMO1, CLEC4M, NME2, UNC13D, ARRB2, NME1, RIN1, OPHN1, TOM1, STEAP2, EPN2, CAV1, ADORA2A, CDC42SE1, CLEC10A, FCGR1C, DNER, SFTPD, SCARB1, THBS1, EHD2, MICALL2, DNM3, LRRN3, TGFBR2, DENND1A, MARCH3, MARCH2, LMBR1L, P2RX7, FNBP1, AP2A1, JMJD6,…	56	2081	220	12292	1.50354	0.0013749
GOTERM_BP_5	GO:0010563~negative regulation of phosphorus metabolic process	0.500974	PRKCZ, CAV1, SMAD7, SMAD6, SOCS1, BDKRB2, PRKCD, LOC440917, MEN1, ATXN1, CDKN1C, PSEN1, CDKN2B, CDKN2C, JUN, PPP2R4, IGFBP3, ENG	18	2081	48	12292	2.21504	0.00152966
GOTERM_BP_5	GO:0045936~negative regulation of phosphate metabolic process	0.500974	PRKCZ, CAV1, SMAD7, SMAD6, SOCS1, BDKRB2, PRKCD, LOC440917, MEN1, ATXN1, CDKN1C, PSEN1, CDKN2B, CDKN2C, JUN, PPP2R4, IGFBP3, ENG	18	2081	48	12292	2.21504	0.00152966
GOTERM_BP_5	GO:0043549~regulation of kinase activity	2.31005	ADCY7, EFNA1, INS-IGF2, EDN2, CCNT1, TLR3, ZNF675, PKMYT1, ZEB2, LPAR1, TLR6, ADORA1, CAMKK2, MEN1, MAP3K5, APP, SPRY1, CDKN2B, CDKN2C, CXCR4, GAB1, CHRNA7, SHC1, PAK1, PRKACB, CHRFAM7A, FGF2, MAP2K6, PILRB, SERTAD1, ANAPC2, IRAK1, C5AR1, RBL1, HERC5, PKN1, PKIB, PKIA, CARD10, SPDYA, TNFRSF10B, PSEN1, CCND2, ERN1, RELN, GADD45B, PRKD3, PRKCZ, CAV1, SNX6, ADORA2B, ADORA2A, C5, TRIB3, KITLG, TNFRSF…	83	2081	357	12292	1.37328	0.00176409
GOTERM_BP_5	GO:0010942~positive regulation of cell death	2.72753	NELL1, FOXO3, TNFSF12, ADORA1, APP, MAP3K5, TIAM2, CD44, TIAM1, CDKN2C, ZNF443, DDX20, RARB, MAP2K6, NET1, BCL10, PTPRF, HRK, MAPK1, UNC13D, ALOX15B, LYST, JUN, RYR2, LRRK2, UNC13B, GSDMA, ADORA2A, ADAMTSL4, STK17B, RRM2B, SRC, VDR, PRUNE2, IFNA2, BMP4, CFLAR, VAV3, GRIN1, SMAD3, CIDEC, NOTCH2, P2RX7, CSRNP3, HSPD1, LOC731605, GPR109B, MCF2L, LOC440917, MEN1, CASP6, TP53I3, CASP4, NOD1, CASP9, BO…	98	2081	435	12292	1.33072	0.00191068
GOTERM_BP_5	GO:0019221~cytokine-mediated signaling pathway	0.640134	PLP2, KLF6, IRAK1, SP100, CCL2, IL5, STAT5A, LEPR, EDN2, SOCS1, LIFR, ZNF675, CNTFR, CX3CL1, STAT1, ADIPOQ, STAT3, LEP, TNFRSF1A, KRT18, LOC652799, KRT8, JAK1	23	2081	70	12292	1.9408	0.0020433
KEGG_PATHWAY	hsa05322:Systemic lupus erythematosus	0.834957	HIST2H2AA3, C7, HIST1H2AC, HIST2H2AA4, HIST4H4, LOC391769, HIST1H2AG, C6, HLA-DRB3, C5, HIST1H2AE, C1S, HIST2H4A, HIST2H4B, HIST2H2AB, TROVE2, HIST1H2BK, FCGR1C, HIST2H2AC, HIST1H2BJ, HIST1H4E, H2AFY, HIST3H2A, HIST1H4I, HIST1H4H, HIST1H2BC, HIST1H2BD, HIST1H2BE, HIST1H2BF, HIST1H2BG, H2AFJ, HIST2H3C, HIST2H3D, CD86, FCGR2B, HIST2H2BE, HIST2H2BF, HIST1H3A, H2AFY2, HIST1H2AI, HIST1H3B, H3F3B, HIST…	30	888	99	5085	1.73526	0.00230638
GOTERM_BP_5	GO:0043068~positive regulation of programmed cell death	2.69969	NELL1, FOXO3, TNFSF12, ADORA1, APP, MAP3K5, TIAM2, CD44, TIAM1, CDKN2C, ZNF443, DDX20, RARB, MAP2K6, NET1, BCL10, PTPRF, HRK, MAPK1, UNC13D, ALOX15B, LYST, JUN, RYR2, LRRK2, UNC13B, GSDMA, ADORA2A, ADAMTSL4, STK17B, RRM2B, SRC, VDR, PRUNE2, IFNA2, CFLAR, VAV3, GRIN1, SMAD3, CIDEC, NOTCH2, P2RX7, CSRNP3, HSPD1, LOC731605, GPR109B, MCF2L, LOC440917, MEN1, CASP6, TP53I3, CASP4, NOD1, CASP9, BOK, PCB…	97	2081	433	12292	1.32323	0.00241699
GOTERM_BP_5	GO:0000902~cell morphogenesis	2.28222	S100A4, PLXNA3, S100A6, ATL1, DYNC2LI1, PAX6, CNP, PAX2, NR2E1, CXCL12, RAB3IP, BDNF, DAB2, APP, ANK1, ANK3, UNC5A, CXCR4, DYNC2H1, GDF9, ROBO2, SEMA3A, ROBO3, DSCAM, IDUA, DLG1, BAIAP2, LIFR, LEF1, CHST3, SLIT2, MARK2, AMIGO1, HES1, NCAM2, SS18, NDEL1, CNTN2, OPHN1, CNTN4, VCAN, RELN, SIAH1, NGFR, SLITRK6, DST, IFT88, LIMS1, SHROOM3, SSH1, BBS7, ADORA2A, DRD2, ONECUT2, BRSK2, ARPC4, CABP4, SOX6,…	82	2081	356	12292	1.36055	0.00247251
GOTERM_BP_5	GO:0022008~neurogenesis	3.59031	PLXNA3, S100A6, EFNA1, JAG2, CNP, GRIN3A, RORA, CXCL12, NR2E1, HOXD10, APP, HOXC8, BDNF, MCOLN3, CD44, ANK3, CDKN2C, TIAM1, UNC5A, ROBO2, ROBO3, DSCAM, MYO6, EMX1, PTPRF, BAIAP2, PTPRR, LIFR, FOXN4, HOXD9, HES1, ASCL1, NCAM2, VEGFC, NDEL1, HES5, HOXD3, VEGFA, PDGFRA, TGIF1, OPHN1, RELN, TGIF2, SLITRK6, DST, CAV2, FGFR1, ADORA2A, TNFRSF12A, DRD2, ONECUT2, ASZ1, TIMP2, OTP, RAC3, LOC652799, BAI1, D…	129	2081	601	12292	1.26784	0.00247548
GOTERM_BP_5	GO:0034728~nucleosome organization	0.779293	HIST1H2AC, HIST2H2AA3, HIST4H4, HIST2H2AA4, RSF1, HIST1H2AG, HIST1H2AE, H1FX, HIST2H4A, HIST2H4B, HIST2H2AB, TSPYL2, HIST1H2BK, HIST2H2AC, HIST1H2BJ, HIST1H4E, LOC646817, H2AFY, HIST3H2A, HIST1H4I, HIST1H4H, H1F0, HIST1H2BC, HIST1H2BD, SHPRH, HIST1H1C, HIST1H2BE, HIST1H2BF, HIST1H1A, HIST1H2BG, H2AFJ, HIST2H3C, HIST2H3D, HIST2H2BE, HIST2H2BF, HIST1H3A, H2AFY2, HIST1H2AI, HIST1H3B, H3F3B, HIST1H3D…	28	2081	93	12292	1.77838	0.00249879
GOTERM_BP_5	GO:0030001~metal ion transport	2.86669	SLC8A3, KCNC4, SLC9A4, SLC9A3, GRIN3A, ATP2B1, ATP2B3, ATP2B4, CHRNA7, SLC12A6, SLC12A8, KCND3, TRPA1, SCN2A, STIM2, TCN2, KCNT1, RYR2, SLC38A1, ORAI1, CAV1, SLC38A8, DRD2, CACNB1, KCNA5, CACNB4, KCNJ2, SFXN5, VDR, SCN9A, SLC30A2, CACNA2D1, GRIN1, CACNA1I, KCTD1, KCNK1, CACNA2D2, CACNA1S, SLC9A11, KCNK4, KCTD8, P2RX4, P2RX7, NPY, KCNJ8, CACNA1G, KCTD18, KCTD15, SLC13A4, CACNA1C, KCTD13, KCTD11, A…	103	2081	465	12292	1.30838	0.0025609
GOTERM_BP_5	GO:0046651~lymphocyte proliferation	0.44531	TNFSF4, ELF4, IL15, IL7R, TNFRSF4, CXCL12, PRKCD, ITGAM, SHB, DOCK2, CD86, P2RX7, IL23A, CXCR4, HSPD1, IMPDH1	16	2081	42	12292	2.2502	0.00258864
GOTERM_BP_5	GO:0010595~positive regulation of endothelial cell migration	0.222655	VEGFC, VEGFA, AMOT, SCARB1, HDAC9, THBS1, FGF2, HDAC7	8	2081	13	12292	3.63494	0.00261101
GOTERM_BP_5	GO:0030335~positive regulation of cell migration	0.751461	PDGFA, INS-IGF2, EDN2, ONECUT2, CXCL12, MIA3, PRR5, INS, LOC652799, SCARB1, THBS1, ANGPTL3, FGF2, F10, CREB3, SMAD3, F7, VEGFC, MAPK1, F3, LOC100133211, RRAS2, VEGFA, PDGFRA, PDGFRB, HBEGF, AMOT, HDAC9, HDAC7	27	2081	89	12292	1.79194	0.00270525
KEGG_PATHWAY	hsa04350:TGF-beta signaling pathway	0.751461	ACVRL1, LTBP1, CDKN2B, LEFTY2, THBS1, MYC, THBS4, PITX2, PPP2R1B, BMP4, SMAD9, ROCK1, SMAD7, SMAD6, TGFBR2, CREBBP, SMAD5, RBL1, SMAD3, SMAD2, LEFTY1, ACVR2A, MAPK1, INHBE, ID1, MAPK3, ID3	27	888	87	5085	1.77714	0.00280815
GOTERM_BP_5	GO:0043065~positive regulation of apoptosis	2.67186	NELL1, FOXO3, TNFSF12, ADORA1, APP, MAP3K5, CD44, TIAM2, TIAM1, CDKN2C, ZNF443, DDX20, RARB, MAP2K6, NET1, BCL10, PTPRF, HRK, MAPK1, UNC13D, ALOX15B, JUN, LYST, RYR2, UNC13B, GSDMA, ADORA2A, ADAMTSL4, STK17B, RRM2B, SRC, IFNA2, PRUNE2, VDR, CFLAR, VAV3, GRIN1, SMAD3, CIDEC, NOTCH2, P2RX7, CSRNP3, HSPD1, LOC731605, GPR109B, MCF2L, MEN1, LOC440917, CASP6, TP53I3, CASP4, NOD1, CASP9, PCBP4, BOK, AEN…	96	2081	430	12292	1.31872	0.00284002
REACTOME_PATHWAY	REACT_604:Hemostasis	1.53075	PDGFA, GNA12, SLC7A6, VCL, GNG8, APP, GP5, ANGPT1, SHC1, RAPGEF4, PLCB1, F12, F10, SLC3A2, F7, SIRPA, PRKCB, PLAUR, VEGFB, CD84, VEGFC, F3, VEGFA, COL1A2, TUBA4A, GRB14, CAV1, ITGB2, GNG11, SRC, ITGAM, CD9, FGB, ALB, SOS1, LEFTY2, RASGRP2, TEK, HSPA5, THBS1, THBS4, FN1, LOC344593, ITGA3, ITGA4, ITPR3, ITPR2, SLC16A3, GNGT1, LAMP2, PECAM1, RAP1A, MERTK, GRB7, PLAU	55	551	235	3398	1.44333	0.00313549
GOTERM_BP_5	GO:0030324~lung development	0.807125	RBP4, FGF18, CAV2, FGF7, CLCN2, PDGFA, DICER1, ASZ1, ADA, CRISPLD2, SFTPD, FGF1, FGF2, BMP4, MAN1A2, TBX5, TGFBR2, SMAD2, FOXP2, MYCN, HES1, TNS3, MAN2A1, JMJD6, VEGFA, PDGFRA, CUX1, ADAMTS2, IFT88	29	2081	99	12292	1.73027	0.00318946
GOTERM_BP_5	GO:0017015~regulation of transforming growth factor beta receptor signaling pathway	0.417478	SNX6, LTBP4, ONECUT2, SMAD3, SMAD2, ZEB1, PRDM16, MEN1, CDKN1C, PEG10, CDKN2B, SKIL, TGFB1I1, THBS1, ENG	15	2081	39	12292	2.27184	0.00337225
GOTERM_BP_5	GO:0048699~generation of neurons	3.33983	PLXNA3, S100A6, EFNA1, JAG2, CNP, GRIN3A, RORA, CXCL12, NR2E1, HOXD10, APP, HOXC8, BDNF, MCOLN3, CD44, ANK3, TIAM1, UNC5A, ROBO2, ROBO3, DSCAM, MYO6, EMX1, PTPRF, BAIAP2, PTPRR, LIFR, FOXN4, HOXD9, HES1, ASCL1, NCAM2, VEGFC, NDEL1, HES5, HOXD3, VEGFA, TGIF1, OPHN1, RELN, TGIF2, SLITRK6, DST, CAV2, FGFR1, ADORA2A, TNFRSF12A, DRD2, ONECUT2, ASZ1, TIMP2, OTP, RAC3, LOC652799, BAI1, DNMT3B, SPP1, GNA…	120	2081	559	12292	1.268	0.00350705
GOTERM_BP_5	GO:0050767~regulation of neurogenesis	1.19677	IRX3, PLXNA3, EFNA1, TNFRSF12A, DRD2, PAX6, TIMP2, NR2E1, OTP, LINGO1, BDNF, TIAM1, SEMA3F, LOC652799, MAPT, ROBO2, SEMA3A, TLX3, DNMT3B, TLX2, SPP1, BMP4, PTPRF, DTX1, GRIN1, LMX1A, SLIT2, HES1, NOTCH3, AMIGO1, VEGFC, ASCL1, ISL2, NDEL1, HES5, PSEN1, CCND2, HOXD3, TGIF1, CNTN4, TGIF2, NGFR, TTC3L	43	2081	166	12292	1.53007	0.00378178
BIOCARTA	h_pdgfPathway:PDGF Signaling Pathway	0.333983	FOS, CSNK2A1, PDGFA, JUN, SOS1, STAT5A, MAPK3, PDGFRA, JAK1, SHC1, STAT1, STAT3	12	279	25	1437	2.47226	0.00393108
GOTERM_BP_5	GO:0043627~response to estrogen stimulus	0.834957	ARSB, CAV2, CAV1, LDLR, PDGFA, LEPR, OXT, ASZ1, OXTR, CASP6, CYP27B1, RARA, ANGPT1, TXNIP, BMP4, KCNMA1, UCN, SOCS3, TGFBR2, SOCS1, ESR1, CRIPAK, GAL, STAT3, MAPK1, KRT19, DUSP1, CCND2, PDGFRA, ARSA	30	2081	105	12292	1.68765	0.00397364
KEGG_PATHWAY	hsa04810:Regulation of actin cytoskeleton	1.50292	FGF18, FGF7, INS-IGF2, PDGFA, GNA12, FGF11, INSRR, VCL, TIAM2, GSN, TIAM1, PDGFD, PAK1, FGF1, FGF2, PIK3CG, ARHGEF4, LIMK2, ROCK1, ARHGEF7, BAIAP2, ARHGEF6, FGF23, WAS, SPDYA, MAPK1, CHRM3, RRAS2, LOC100133211, MAPK3, PDGFRA, PDGFRB, FGFR1, MYL5, FGFR3, SSH1, MYL2, DIAPH2, SSH3, MRAS, ITGB5, ITGB2, ARPC4, BDKRB2, ITGAM, PFN4, INS, RAC3, SOS1, PIK3R3, FN1, VAV3, ITGA3, ITGA4, ITGA7, MYLK	54	888	215	5085	1.43825	0.0039839
GOTERM_BP_5	GO:0007219~Notch signaling pathway	0.500974	CNTN6, DTX1, DTX2, MAML2, NOTCH2NL, JAG2, NOTCH3, ASCL1, NOTCH2, APP, PSEN1, HEY1, DNER, HEYL, NOTCH4, NLE1, MAML3, MESP1	18	2081	52	12292	2.04465	0.00403215
GOTERM_BP_5	GO:0045596~negative regulation of cell differentiation	1.47509	PPARA, PLXNA3, HIST4H4, STAT5A, DICER1, PAX6, TLR3, ZNF675, ZEB1, HIST2H4A, NR2E1, HIST2H4B, MEN1, BDNF, SEMA3F, LOC729595, SEMA3A, PRAME, LOC729952, FGF23, GPR98, HES1, MAPK1, NME2, PSEN1, HES5, NME1, CNTN4, NGFR, TGFB1I1, TTC3L, IRX3, CAV1, PRDM16, SOX9, TCF7L2, NPHP3, LINGO1, LOC652799, HIST1H4E, TLX3, HIST1H4I, TLX2, HIST1H4H, SPP1, BMP4, DTX1, MAFB, SMAD7, CREBBP, SMAD3, LMX1A, ADIPOQ, ABCG1…	53	2081	216	12292	1.44935	0.00425139
GOTERM_BP_5	GO:0010628~positive regulation of gene expression	3.42332	STAT5A, RBM4, ZXDC, RORA, FOXO3, CBFB, ZXDA, HOXD10, MLL5, APP, SMARCD3, RARB, CIITA, BCL10, MYO6, HOXD9, HES1, ASCL1, MAPK1, HES5, JUN, VEGFA, TFAP2B, PIAS2, TGFB1I1, TFAP2E, ONECUT2, CYTL1, AFAP1L2, SOX6, SOX9, SOX8, BLOC1S2, LOC652799, TEAD4, MAML3, DNMT3B, ZNF423, BMP4, SREBF1, KLF6, TAF1, SMAD9, IKZF2, IKZF1, MAFB, GRIN1, MAML2, SMAD5, CREBBP, ESRRG, SMAD3, SMAD2, USF2, HDAC5, SALL4, CSRNP3,…	123	2081	581	12292	1.25049	0.00490337
GOTERM_BP_5	GO:0030323~respiratory tube development	0.807125	RBP4, FGF18, CAV2, FGF7, CLCN2, PDGFA, DICER1, ASZ1, ADA, CRISPLD2, SFTPD, FGF1, FGF2, BMP4, MAN1A2, TBX5, TGFBR2, SMAD2, FOXP2, MYCN, HES1, TNS3, MAN2A1, JMJD6, VEGFA, PDGFRA, CUX1, ADAMTS2, IFT88	29	2081	102	12292	1.67938	0.00504416
GOTERM_BP_5	GO:0045935~positive regulation of nucleobase, nucleoside, nucleotide and nucleic acid metabolic process	3.64598	PDGFA, STAT5A, RBM4, ZXDC, TNFSF12, RORA, FOXO3, HOXD10, CBFB, ZXDA, APP, MLL5, SMARCD3, RARB, CIITA, BCL10, MYO6, HOXD9, HES1, ASCL1, MAPK1, HES5, JUN, VEGFA, PDGFRA, TFAP2B, PIAS2, TGFB1I1, TFAP2E, ADORA2B, ADORA2A, ONECUT2, CYTL1, AFAP1L2, SOX6, SOX9, SOX8, BLOC1S2, INS, TEAD4, MAML3, ZNF423, BMP4, SREBF1, KLF6, TAF1, UCN, SMAD9, IKZF2, IKZF1, MAFB, CREBBP, SMAD5, GRIN1, MAML2, ESRRG, SMAD3, S…	131	2081	624	12292	1.24004	0.00524243
GOTERM_BP_5	GO:0051272~positive regulation of cell motion	0.779293	PDGFA, INS-IGF2, EDN2, ONECUT2, CXCL12, MIA3, PRR5, INS, LOC652799, SCARB1, THBS1, ANGPTL3, FGF2, F10, CREB3, SMAD3, CHST3, F7, MAPK1, VEGFC, F3, LOC100133211, RRAS2, VEGFA, PDGFRA, PDGFRB, HBEGF, AMOT, HDAC9, HDAC7	28	2081	98	12292	1.68765	0.00552331
GOTERM_BP_5	GO:0009891~positive regulation of biosynthetic process	4.00779	PDGFA, STAT5A, RBM4, ZXDC, TLR3, RORA, FOXO3, TLR6, HOXD10, ZXDA, CBFB, APP, MLL5, SMARCD3, RARB, CIITA, BCL10, MYO6, HOXD9, HES1, ASCL1, MAPK1, HES5, JUN, VEGFA, PDGFRA, TFAP2B, PIAS2, TGFB1I1, TFAP2E, ADORA2B, ADORA2A, ONECUT2, CYTL1, APOC2, AFAP1L2, SOX6, SOX9, SOX8, BLOC1S2, INS, TEAD4, MAML3, ZNF423, SREBF1, BMP4, KLF6, TAF1, UCN, SMAD9, IKZF2, IKZF1, MAFB, CREBBP, SMAD5, GRIN1, MAML2, CD276…	144	2081	695	12292	1.22385	0.00559686
GOTERM_BP_5	GO:0022604~regulation of cell morphogenesis	0.974116	RHOJ, PLXNA3, SHROOM3, EFNA1, TNFRSF12A, GNA12, CDC42SE1, ITGB2, LINGO1, CDC42EP1, TIAM1, SEMA3F, MAPT, ROBO2, SEMA3A, TLX2, FN1, SPP1, PTPRF, SMAD7, GRIN1, SMAD3, FBLIM1, SMAD2, SLIT2, AMIGO1, NDEL1, PSEN1, VEGFA, ITGA7, TGFB1I1, NGFR, ARAP3, TTC3L, ARAP1	35	2081	131	12292	1.57815	0.00566547
GOTERM_BP_5	GO:0031328~positive regulation of cellular biosynthetic process	3.95213	PDGFA, STAT5A, RBM4, ZXDC, TLR3, RORA, FOXO3, TLR6, HOXD10, ZXDA, CBFB, APP, MLL5, SMARCD3, RARB, CIITA, BCL10, MYO6, HOXD9, HES1, ASCL1, MAPK1, HES5, JUN, VEGFA, PDGFRA, TFAP2B, PIAS2, TGFB1I1, TFAP2E, ADORA2B, ADORA2A, ONECUT2, CYTL1, APOC2, AFAP1L2, SOX6, SOX9, SOX8, BLOC1S2, INS, TEAD4, MAML3, ZNF423, BMP4, SREBF1, KLF6, TAF1, UCN, SMAD9, IKZF2, IKZF1, MAFB, CREBBP, SMAD5, GRIN1, MAML2, CD276…	142	2081	685	12292	1.22447	0.0056768
GOTERM_BP_5	GO:0010557~positive regulation of macromolecule biosynthetic process	3.78514	PDGFA, STAT5A, RBM4, ZXDC, TLR3, RORA, FOXO3, TLR6, HOXD10, ZXDA, CBFB, APP, MLL5, SMARCD3, RARB, CIITA, BCL10, MYO6, HOXD9, HES1, ASCL1, MAPK1, HES5, JUN, VEGFA, PDGFRA, TFAP2B, PIAS2, TGFB1I1, TFAP2E, ONECUT2, CYTL1, AFAP1L2, SOX6, SOX9, SOX8, BLOC1S2, INS, TEAD4, MAML3, ZNF423, BMP4, SREBF1, KLF6, TAF1, UCN, SMAD9, IKZF2, IKZF1, MAFB, CREBBP, SMAD5, GRIN1, MAML2, CD276, ESRRG, SMAD3, SMAD2, US…	136	2081	654	12292	1.22832	0.00612784
GOTERM_BP_5	GO:0001819~positive regulation of cytokine production	0.723629	IL27RA, ADORA2B, TLR3, TRIM16, AFAP1L2, NOD1, MYD88, RARA, THBS1, AGPAT2, POLR3G, BCL10, UCN, CARD8, CARD9, LOC646626, CREB1, NOX1, SMAD3, NLRP3, POLR3B, NLRP2, POLR3D, DDX58, CARD11, P2RX7, HSPD1	26	2081	90	12292	1.7064	0.00661647
GOTERM_BP_5	GO:0007243~protein kinase cascade	2.28222	EFNA1, INS-IGF2, STAT5A, GNA12, TIRAP, TLR3, ZNF675, LPAR1, TLR6, ADORA1, CAMKK2, MEN1, MAP3K5, CXCR4, GAB1, SHC1, CHRNA7, PAK1, PRKACB, CHRFAM7A, FGF1, FGF2, MAP2K6, EDARADD, MAP2K5, SRPK2, IRAK1, BCL10, C5AR1, SOCS3, ARHGEF6, LOC646626, SOCS1, TIFA, LOC100127984, PKN1, NEK11, CARD10, MARK2, MAPK1, SS18, TNFRSF10B, PSEN1, ERC1, GADD45B, LRRK2, FGFR1, CAV1, CCL2, FGFR3, ADORA2B, DRD2, NFKBIB, C5,…	82	2081	370	12292	1.30907	0.00713487
GOTERM_BP_5	GO:0010769~regulation of cell morphogenesis involved in differentiation	0.640134	PLXNA3, PTPRF, SMAD7, EFNA1, TNFRSF12A, GRIN1, SMAD3, SMAD2, SLIT2, AMIGO1, LINGO1, NDEL1, PSEN1, TIAM1, MAPT, SEMA3F, ROBO2, SEMA3A, NGFR, TGFB1I1, TTC3L, TLX2, SPP1	23	2081	77	12292	1.76436	0.00735578
GOTERM_BP_5	GO:0008217~regulation of blood pressure	0.779293	PPARA, ACVRL1, DRD2, EDN2, OXT, OXTR, BDKRB2, ADORA1, AGTR1, ACE, GUCY1A3, ERAP2, SLC12A6, UCN, AVP, NOX1, EPHX2, NPR2, TNNI3, ADIPOQ, ACSM3, P2RX4, NPY, COL1A2, ABAT, CACNA1C, ENG, NPPA	28	2081	100	12292	1.6539	0.00738557
GOTERM_BP_5	GO:0051592~response to calcium ion	0.500974	KCNMA1, TXNIP, SYT1, CAV1, D2HGDH, S100A16, ALG2, ITPR3, KCNIP2, KCNIP1, SLC25A12, P2RX7, SDC1, DUSP1, FGB, ANXA11, RYR2, THBS1	18	2081	55	12292	1.93313	0.00758112
GOTERM_BP_5	GO:0051173~positive regulation of nitrogen compound metabolic process	3.70164	PDGFA, STAT5A, RBM4, ZXDC, TNFSF12, RORA, FOXO3, HOXD10, ZXDA, CBFB, APP, MLL5, SMARCD3, RARB, CIITA, BCL10, MYO6, HOXD9, HES1, ASCL1, MAPK1, HES5, JUN, VEGFA, PDGFRA, TFAP2B, PIAS2, TGFB1I1, TFAP2E, ADORA2B, ADORA2A, ONECUT2, CYTL1, AFAP1L2, SOX6, SOX9, SOX8, BLOC1S2, INS, TEAD4, MAML3, ZNF423, SREBF1, BMP4, KLF6, TAF1, UCN, SMAD9, IKZF2, IKZF1, MAFB, CREBBP, SMAD5, GRIN1, MAML2, ESRRG, SMAD3, S…	133	2081	644	12292	1.21988	0.00842683
PANTHER_PATHWAY	P00003:Alzheimer disease-amyloid secretase pathway	0.667965	PRKCZ, CACNB1, MAPKAPK3, CACNB4, NPHP3, APP, PKN3, APBA2, CHRNA7, PCSK6, CHRFAM7A, PCSK4, PRKCH, PKN1, MAPK10, LOC730413, CACNA1S, PRKCD, PRKCB, MAPK1, CHRM3, PSEN1, BACE1, MAPK3, CACNA1C	24	563	72	2857	1.69153	0.00850262
GOTERM_BP_5	GO:0006812~cation transport	3.2285	SLC8A3, KCNC4, SLC9A4, SLC9A3, GRIN3A, ATP2B1, ATP2B3, ATP2B4, CHRNA7, SLC12A6, KCND3, SLC12A8, SCN2A, TRPA1, STIM2, TCN2, KCNT1, RYR2, SLC38A1, ATP6V1G3, ORAI1, CAV1, SLC38A8, DRD2, CACNB1, CACNB4, KCNA5, KCNJ2, SFXN5, VDR, SCN9A, SLC30A2, CACNA2D1, GRIN1, CACNA1I, KCTD1, KCNK1, CACNA2D2, CACNA1S, SLC9A11, KCNK4, KCTD8, P2RX4, P2RX7, UCP3, NPY, KCNJ8, CACNA1G, KCTD18, KCTD15, SLC13A4, CHRNB1, CA…	116	2081	553	12292	1.23903	0.00861151
GOTERM_BP_5	GO:0016311~dephosphorylation	1.08544	ILKAP, SSH1, CDC14B, CDC14C, SSH3, STYX, PTPN23, DUSP10, DUSP11, PPM1B, MTMR2, MTM1, MTMR3, DUSP14, DUSP15, PPAP2A, PTPRB, PTPRK, PTPRF, PTPN2, PTPRA, PTPRR, LOC344593, PTPN13, DUSP22, PTPRU, PTPRO, EYA3, SPDYA, MTMR11, DUSP4, G6PC, DUSP2, DUSP1, DUSP26, PPEF1, PPM1K, LOC196120, DUSP7	39	2081	154	12292	1.49587	0.00874121
GOTERM_BP_5	GO:0045941~positive regulation of transcription	3.28416	STAT5A, RBM4, ZXDC, RORA, FOXO3, CBFB, ZXDA, HOXD10, MLL5, APP, SMARCD3, RARB, CIITA, BCL10, MYO6, HOXD9, HES1, ASCL1, MAPK1, HES5, JUN, VEGFA, TFAP2B, PIAS2, TGFB1I1, TFAP2E, ONECUT2, CYTL1, AFAP1L2, SOX6, SOX9, SOX8, BLOC1S2, TEAD4, MAML3, ZNF423, BMP4, SREBF1, KLF6, TAF1, SMAD9, IKZF2, IKZF1, MAFB, GRIN1, MAML2, SMAD5, CREBBP, ESRRG, SMAD3, SMAD2, USF2, HDAC5, SALL4, CSRNP3, CSRNP2, DYRK1B, NO…	118	2081	564	12292	1.23581	0.00874916
GOTERM_BP_5	GO:0007242~intracellular signaling cascade	6.79098	RP1, ADCY7, EFNA1, EDN2, STAT5A, MED24, LPAR1, ADORA1, GNG8, AGTR1, HMHA1, MAP3K5, GAB1, RAPGEF4, CHRNA7, TLK1, RARA, RAB26, MAP2K6, HTR1E, MAP2K5, PIK3CG, DEPDC7, C5AR1, MAGI2, ROCK1, COLEC12, GEM, PCLO, MARK2, CLEC4M, MAPK1, ZWINT, LOC100133211, MAPK3, RAB15, PIAS2, TGFB1I1, UNC13C, UNC13B, GRB14, PLCXD3, RALGPS2, NFKBIB, PTH1R, DUSP10, STK17B, AKAP11, ARFGEF2, MYO9A, CDC42EP1, INS, RAC3, LOC65…	244	2081	1256	12292	1.14749	0.00924598
GOTERM_BP_5	GO:0001568~blood vessel development	1.58642	FGF18, ACVRL1, PGF, PDGFA, LEPR, DICER1, TBX20, PRRX2, TNFSF12, CXCL12, GJA5, MMP2, ARHGAP22, SHB, HEY1, CD44, CXCR4, RHOB, QKI, ANGPT1, SOX18, NR2F2, FGF1, FGF2, ANXA2P1, SLIT2, ANXA2P3, VEGFC, PSEN1, JUN, VEGFA, COL1A2, CAV1, TNFRSF12A, TIPARP, TCF7L2, ACE, HOXA3, PLCD1, THBS1, ANGPTL3, PPAP2B, ANGPTL4, BMP4, SMAD7, NOX1, TGFBR2, ITGA4, TNNI3, DBH, LAMA4, ID1, JMJD6, NOTCH4, ITGA7, AMOT, ENG, P…	57	2081	245	12292	1.37423	0.00960723
GOTERM_BP_5	GO:0016481~negative regulation of transcription	2.72753	NR2E1, HOXC8, DDX20, RARB, BCL7A, CIITA, PTPRK, ZHX1, RBL1, ZHX2, PTPRU, PKIA, HES1, MSX1, HES5, TGIF1, SNX6, SOX6, SOX9, VDR, TRIM66, HEXIM2, HEXIM1, SKIL, DNMT3B, ZNF423, DNMT3A, EHMT1, IKZF1, SMAD7, KLF11, LMCD1, SMAD3, SMAD2, FOXP4, FOXP2, HDAC5, CDKN1C, SALL4, TRPS1, SMARCC2, HIVEP1, RFX3, SCMH1, HDAC9, HDAC8, ENG, NCOR2, PPARA, RSF1, ARID4A, LOC731605, TBX20, SPI1, ZNF675, NFKB1, ZEB2, ZEB1…	98	2081	459	12292	1.26114	0.00963708
GOTERM_BP_5	GO:0042098~T cell proliferation	0.306151	P2RX7, CD86, DOCK2, IL23A, TNFSF4, ELF4, CXCR4, IL15, TNFRSF4, CXCL12, ITGAM	11	2081	27	12292	2.40646	0.00982623
GOTERM_BP_5	GO:0010647~positive regulation of cell communication	2.03173	FGF18, ACVRL1, VAPA, INS-IGF2, LEPR, SNCA, TSPAN6, TLR3, ZEB2, LPAR1, PRRX2, TLR6, MEN1, NOD1, MYD88, CDKN2B, SLC24A2, AGPAT2, BCL10, F10, ADAMTS20, LOC646626, ESR1, F7, RPTOR, NCAM1, CARD11, ASCL1, ACVR2A, TNFRSF10B, NCOA3, F3, VEGFA, RELN, TGFB1I1, EEF1D, NEK6, CSF2, CAV2, PRKCZ, CAV1, CCL2, ADORA2A, OXT, OXTR, AFAP1L2, TRIM16, ADA, SRC, TNFRSF1A, SORBS3, CYP27B1, INS, SOS1, LOC652799, SHISA5, …	73	2081	329	12292	1.31062	0.0108107
GOTERM_BP_5	GO:0009968~negative regulation of signal transduction	1.44726	ELF1, FSTL3, ZNF675, MEN1, PRAME, PTPRF, SOCS3, SOCS1, CILP, SOCS7, PRKCD, SIGIRR, CTNNBIP1, TGIF1, TGFB1I1, NGFR, GRB14, PRKCZ, CAV1, SNX6, DRD2, ONECUT2, GREM1, PRDM16, ADA, PEG10, RGS11, HMGXB4, SKIL, THBS1, PHLDA3, CARD8, SMAD7, SMAD6, PAK1IP1, RGS19, FRZB, RGS16, TAX1BP3, ADIPOQ, ATXN1, DKK2, P2RX7, DKK1, RGS2, RGS3, RGS4, RGS8, ARAP3, IGFBP3, ENG, IGFBP5	52	2081	221	12292	1.38983	0.0108265
GOTERM_BP_5	GO:0043535~regulation of blood vessel endothelial cell migration	0.222655	HDAC5, VEGFC, VEGFA, AMOT, HDAC9, THBS1, FGF2, HDAC7	8	2081	16	12292	2.95339	0.0108943
GOTERM_BP_5	GO:0007268~synaptic transmission	1.86474	SEPT5, SYT1, KCNC4, AGTPBP1, SNCA, GRIK5, CNP, KCNIP2, VIPR1, KCNIP1, ADORA1, SLC1A4, APP, SNPH, DLG4, FGF2, HTR1E, KCNMA1, CLN3, EGR3, MYO6, GPR176, PTPRF, PCDHB6, PCDHB2, PCLO, MAPK1, GRM3, CBLN1, GABRR1, COLQ, APITD1, PSEN1, ABAT, UNC13C, NCAN, UNC13B, CAV2, ACHE, CPLX1, ADORA2A, DRD2, OXT, ASZ1, OXTR, PAH, CACNB4, COMT, PCDHB10, SYN1, NPTX2, SYN2, APBA2, PLP1, MAOA, SLC12A5, GRIN1, LIN7C, DBH…	67	2081	298	12292	1.32803	0.0109373
GOTERM_BP_5	GO:0007517~muscle organ development	1.39159	MEF2B, POU6F1, MEF2A, AEBP1, EID2B, HOXD10, APP, RARB, NR2F2, COL11A1, EGR3, CACNG2, HOXD9, SMTN, MSX1, GAA, PDGFRB, RBP4, CAV2, CAV1, ACHE, MYL2, MRAS, TIPARP, CACNB4, SOX6, TAGLN3, MTM1, DNER, TEAD4, COL6A3, MYOG, UNC45A, CPT1B, FOXL2, FKTN, EVC, SMAD7, TBX5, TNNI3, HOMER1, CACNA1S, FOXP2, COL19A1, PTCD2, ITGA7, HBEGF, TCF12, ENG, IGFBP5	50	2081	211	12292	1.39971	0.0109376
GOTERM_BP_5	GO:0030336~negative regulation of cell migration	0.500974	PTPRK, ACVRL1, DRD2, SMAD7, TBX5, PTPRU, GREM1, ADORA1, ADA, VCL, HDAC5, MIA3, ALOX15B, ARAP3, THBS1, IGFBP3, FGF2, IGFBP5	18	2081	57	12292	1.8653	0.0111026
GOTERM_BP_5	GO:0010629~negative regulation of gene expression	2.95018	RBM3, NR2E1, HOXC8, DDX20, RARB, BCL7A, CIITA, PTPRK, RBL1, ZHX1, HRK, ZHX2, PTPRU, PKIA, HES1, MSX1, HES5, TGIF1, SNX6, SOX6, SOX9, LIN28B, VDR, TRIM66, HEXIM2, HEXIM1, SKIL, DNMT3B, ZNF423, BMP4, DNMT3A, EHMT1, IKZF1, SMAD7, KLF11, LMCD1, SMAD3, SMAD2, FOXP4, FOXP2, HDAC5, CDKN1C, SALL4, TRPS1, SMARCC2, HIVEP1, RFX3, SCMH1, HDAC9, HDAC8, ENG, NCOR2, PPARA, RSF1, ARID4A, LOC731605, DICER1, TBX20…	106	2081	504	12292	1.2423	0.0111338
GOTERM_BP_5	GO:0006355~regulation of transcription, DNA-dependent	9.32368	MEF2B, MEF2A, ZNF630, STAT5A, ZNF782, MED24, RORC, RORA, MED22, ZNF253, ZNF251, HOXD10, APP, LOC100132973, ZNF397, RARA, PATZ1, ZNF395, RARB, RAB26, ZNF101, PITX2, ZNF641, EMX1, TAF4B, ZHX1, ZHX2, MED11, ZNF649, HES1, ZNF236, NME2, UHRF1, MSX1, PRDM9, HES5, HES4, ZNF783, NME1, JUN, VEGFA, TGIF1, PRDM2, PIAS2, TGIF2, TGFB1I1, ZIM2, ZNF79, ZNF132, ZSCAN5A, ZNF510, AFAP1L2, LOC653541, OTP, HEXIM2, I…	335	2081	1773	12292	1.11606	0.0114235
GOTERM_BP_5	GO:0002685~regulation of leukocyte migration	0.250487	MIA3, EDN2, VEGFA, F7, GREM1, THBS1, ADORA1, CXCL12, ADA	9	2081	20	12292	2.65805	0.0122527
GOTERM_BP_5	GO:0042312~regulation of vasodilation	0.250487	KCNMA1, AGTR1, CAV1, ACE, UCN, INS-IGF2, INS, EPHX2, CPS1, ADORA1	9	2081	20	12292	2.65805	0.0122527
GOTERM_BP_5	GO:0032570~response to progesterone stimulus	0.250487	TXNIP, FOS, CAV1, CCL2, SOCS3, OXT, SOCS1, OXTR, THBS1	9	2081	20	12292	2.65805	0.0122527
GOTERM_BP_5	GO:0010648~negative regulation of cell communication	1.58642	ELF1, FSTL3, ZNF675, ADORA1, MEN1, SLC24A2, CLN3, AVP, PRAME, PTPRF, SOCS3, SOCS1, CILP, SOCS7, PRKCD, SIGIRR, CTNNBIP1, TGIF1, TGFB1I1, NGFR, GRB14, PRKCZ, CAV1, ACHE, SNX6, DRD2, ONECUT2, GREM1, PRDM16, ADA, PEG10, RGS11, HMGXB4, SKIL, THBS1, PHLDA3, CARD8, SMAD7, SMAD6, PAK1IP1, RGS19, FRZB, RGS16, TAX1BP3, ADIPOQ, ATXN1, DKK2, P2RX7, DKK1, RGS2, RGS3, RGS4, RGS8, ARAP3, IGFBP3, ENG, IGFBP5	57	2081	248	12292	1.35761	0.0122985
REACTOME_PATHWAY	REACT_602:Metabolism of lipids and lipoproteins	1.00195	TM7SF2, HSD3B1, LDLR, APOC2, SC4MOL, FAR2, STARD4, SLCO1A2, AKR1C4, C1QTNF3, ALB, GGPS1, SCARB1, PRKACB, PPAP2A, PPAP2B, BDH1, HMGCL, AGPAT2, GPD2, CPT1B, LPL, CYP46A1, PPAP2C, AMACR, ACACB, PHYH, ABCG1, ACADVL, SPDYA, CEL, CYP7B1, SDC1, DGAT1, MVK, SLC27A2, SLC27A5	36	551	150	3398	1.48007	0.0127648
GOTERM_BP_5	GO:0009967~positive regulation of signal transduction	1.83691	FGF18, ACVRL1, VAPA, INS-IGF2, LEPR, TSPAN6, TLR3, ZEB2, LPAR1, PRRX2, TLR6, MEN1, NOD1, MYD88, CDKN2B, AGPAT2, BCL10, F10, ADAMTS20, LOC646626, ESR1, F7, RPTOR, NCAM1, CARD11, ASCL1, ACVR2A, TNFRSF10B, NCOA3, F3, VEGFA, RELN, TGFB1I1, EEF1D, NEK6, CSF2, CAV2, CAV1, AFAP1L2, TRIM16, ADA, SRC, TNFRSF1A, SORBS3, CYP27B1, INS, SOS1, LOC652799, SHISA5, THBS1, TRAF5, BMP4, CFLAR, IL5, CARD9, LOC344593…	66	2081	295	12292	1.32152	0.0128499
GOTERM_BP_5	GO:0043067~regulation of programmed cell death	4.50877	NELL1, STAT5A, SNCA, JAG2, TNFSF12, SGMS1, FOXO3, ADORA1, NR2E1, MAP3K5, APP, BDNF, MYD88, TIAM2, CD44, CDKN2C, TIAM1, ZNF443, RARB, DDX20, MAP2K6, NET1, PIK3CG, BCL10, PRAME, PTPRF, ROCK1, SOCS3, ADAMTS20, HRK, PIM3, F7, MAPK1, NME2, MSX1, KRT18, UNC13D, ALOX15B, NME1, F3, JUN, LYST, VEGFA, HSPB1, RYR2, LRRK2, UNC13B, TNFRSF6B, CCL2, GSDMA, ADORA2A, ADAMTSL4, STK17B, BDKRB2, RRM2B, SOX9, SRC, AD…	162	2081	812	12292	1.17845	0.0132717
GOTERM_BP_5	GO:0051271~negative regulation of cell motion	0.528806	PTPRK, SP100, ACVRL1, DRD2, SMAD7, TBX5, PTPRU, GREM1, ADORA1, ADA, VCL, HDAC5, MIA3, ALOX15B, ARAP3, THBS1, IGFBP3, FGF2, IGFBP5	19	2081	63	12292	1.78141	0.0144805
BIOCARTA	h_erkPathway:Erk1/Erk2 Mapk Signaling pathway	0.333983	MAPK1, GNGT1, RPS6KA1, SOS1, MAPK3, PDGFRA, PTPRR, MKNK1, SHC1, NGFR, STAT3, SRC	12	279	29	1437	2.13126	0.0145865
GOTERM_BP_5	GO:0006887~exocytosis	0.834957	SEPT5, CPLX2, CPLX1, EXOC7, CRCP, ARFGEF2, PEX5L, ARFGEF1, LLGL2, MIA3, ANK1, ROPN1B, SNPH, RAPGEF4, PCSK4, LIN7C, PCLO, LAT, P2RX7, TRIM36, UNC13D, CADPS2, PSEN1, SCFD2, SYTL4, SYTL2, CACNA1C, STEAP2, UNC13C, UNC13B	30	2081	115	12292	1.5409	0.0150417
GOTERM_BP_5	GO:0001822~kidney development	0.723629	PGF, TIPARP, RRM2B, GREM1, PAX2, AGTR1, BDNF, ACE, SPRY1, CD44, AQP11, ALDH1A3, ROBO2, RARB, BMP4, ODC1, KIF3A, SOX11, LEF1, SLIT2, SDC1, JMJD6, KCNJ8, PTCD2, PDGFRB, ADAMTS1	26	2081	96	12292	1.59975	0.0154126
GOTERM_BP_5	GO:0001944~vasculature development	1.58642	FGF18, ACVRL1, PGF, PDGFA, LEPR, DICER1, TBX20, PRRX2, TNFSF12, CXCL12, GJA5, MMP2, ARHGAP22, SHB, HEY1, CD44, CXCR4, RHOB, QKI, ANGPT1, SOX18, NR2F2, FGF1, FGF2, ANXA2P1, SLIT2, ANXA2P3, VEGFC, PSEN1, JUN, VEGFA, COL1A2, CAV1, TNFRSF12A, TIPARP, TCF7L2, ACE, HOXA3, PLCD1, THBS1, ANGPTL3, PPAP2B, ANGPTL4, BMP4, SMAD7, NOX1, TGFBR2, ITGA4, TNNI3, DBH, LAMA4, ID1, JMJD6, NOTCH4, ITGA7, AMOT, ENG, P…	57	2081	251	12292	1.34138	0.0155861
GOTERM_BP_5	GO:0032102~negative regulation of response to external stimulus	0.44531	PPARA, CLN3, IL2RA, ADORA2A, DRD2, INS-IGF2, GRIN1, CD276, GRIN3A, GREM1, ADORA1, ADIPOQ, ADA, LEP, INS, CHRNA7, CHRFAM7A, SPP1	16	2081	50	12292	1.89017	0.0156124
KEGG_PATHWAY	hsa04540:Gap junction	0.695797	ADCY7, DRD2, PDGFA, LPAR1, SRC, MAP3K2, SOS1, GUCY1A3, TUBA3D, TUBB6, TUBA3E, PRKACB, PDGFD, PLCB1, TUBB1, MAP2K5, ITPR3, PRKCB, ITPR2, MAPK1, ADCY9, MAPK3, PDGFRA, PDGFRB, TUBA4A	25	888	89	5085	1.60853	0.015676
GOTERM_BP_5	GO:0007584~response to nutrient	0.974116	ALPL, ARSB, RBP4, CAV1, CCL2, PDGFA, OXT, TRIM16, VARS, UGT1A6, VDR, MLL5, CYP27B1, CDKN2B, CD44, GSN, PEMT, RARA, ANGPT1, APOM, SPP1, BMP4, SCAMP3, SP100, STC2, MSH5, BCKDHB, TGFBR2, SI, STAT1, ADIPOQ, USF2, DUSP1, ARSA, RYR2	35	2081	140	12292	1.47669	0.0160087
GOTERM_BP_5	GO:0051252~regulation of RNA metabolic process	9.46284	MEF2B, MEF2A, ZNF630, STAT5A, ZNF782, MED24, RORC, RORA, MED22, ZNF253, ZNF251, HOXD10, APP, LOC100132973, ZNF397, RARA, PATZ1, ZNF395, RARB, RAB26, ZNF101, PITX2, ZNF641, EMX1, TAF4B, ZHX1, ZHX2, MED11, ZNF649, HES1, ZNF236, NME2, UHRF1, MSX1, PRDM9, HES5, HES4, ZNF783, NME1, JUN, VEGFA, TGIF1, PRDM2, PIAS2, TGIF2, TGFB1I1, ZIM2, ZNF79, ZNF132, ZSCAN5A, ZNF510, AFAP1L2, LOC653541, OTP, RPS26, HE…	340	2081	1813	12292	1.10772	0.0161588
GOTERM_BP_5	GO:0045665~negative regulation of neuron differentiation	0.333983	NOTCH3, HES1, IRX3, ISL2, HES5, DTX1, PAX6, CNTN4, LMX1A, TLX3, NR2E1, TTC3L	12	2081	33	12292	2.14792	0.0163512
GOTERM_BP_5	GO:0030858~positive regulation of epithelial cell differentiation	0.166991	NME2, CYP27B1, CDKN2B, BTG1, NME1, PAX6, TRIM16	6	2081	10	12292	3.54407	0.0164398
GOTERM_BP_5	GO:0042490~mechanoreceptor differentiation	0.306151	KCNMA1, HES1, BDNF, MYO6, MCOLN3, HES5, USH1G, NTRK1, JAG2, CUX1, GPR98	11	2081	29	12292	2.2405	0.0169194
GOTERM_BP_5	GO:0030856~regulation of epithelial cell differentiation	0.306151	CAV1, NME2, CYP27B1, CDKN2B, BTG1, NME1, ALOX15B, STAT5A, NOTCH4, PAX6, TRIM16, ZEB1	11	2081	29	12292	2.2405	0.0169194
GOTERM_BP_5	GO:0006464~protein modification process	7.6816	EFNA1, STAT5A, PTPN23, LPAR1, MYLIP, ADORA1, MAP3K5, APP, PSKH1, CLK3, GAB1, CHRNA7, TLK1, MAP2K6, MAP2K5, PIK3CG, TYRO3, PTPRK, C5AR1, TADA2A, PTPRF, ROCK1, PTPRR, PIM3, SCYL3, PTPRU, PTPRO, HERC2P2, MARK2, PLAUR, MAPK1, UHRF1, MGAT3, TXNDC2, EGFLAM, MAPK3, NEK8, ROR1, PDGFRA, PDGFRB, AMFR, NEK4, NEK6, NEK7, GGCX, ASZ1, DUSP10, STK17B, ADRBK2, PXK, DUSP11, CAMKV, VRK3, DUSP14, DUSP15, LOC652799,…	276	2081	1453	12292	1.122	0.0171596
GOTERM_BP_5	GO:0010594~regulation of endothelial cell migration	0.278319	HDAC5, VEGFC, ACVRL1, VEGFA, AMOT, SCARB1, HDAC9, THBS1, FGF2, HDAC7	10	2081	25	12292	2.36271	0.017171
PANTHER_PATHWAY	P05911:Angiotensin II-stimulated signaling through G proteins and beta-arrestin	0.500974	EGR1, PRKCZ, ADRBK2, PRKCH, GNG11, ITPR3, PRKCD, ITPR2, PRKCB, GNG8, AGTR1, MAPK1, GNGT1, ARRB2, ARRB1, MAPK3, RHOB, PLCB1	18	563	52	2857	1.75659	0.0175427
KEGG_PATHWAY	hsa00561:Glycerolipid metabolism	0.417478	LPL, DGKQ, PPAP2C, DAK, DGKI, ALDH3A2, DGKA, CEL, AGPAT6, DGAT1, DGKB, PPAP2A, PPAP2B, AGPAT2, LIPF	15	888	45	5085	1.90878	0.017554
PANTHER_PATHWAY	P00046:Oxidative stress response	0.58447	MEF2A, STYX, MAPKAPK3, DUSP10, MKNK1, DUSP22, MAPK10, STAT1, MAX, DUSP4, TXNDC2, DUSP2, DUSP26, DUSP1, MAP3K2, DUSP14, JUN, DUSP15, MYC, MAP2K6, DUSP7	21	563	64	2857	1.6651	0.017579
GOTERM_BP_5	GO:0012502~induction of programmed cell death	1.94823	LOC731605, NELL1, FOXO3, TNFSF12, ADORA1, MCF2L, LOC440917, CASP6, MAP3K5, TP53I3, APP, CASP4, NOD1, TIAM2, BOK, TIAM1, PCBP4, CDKN2C, AEN, ZNF443, DDX20, MYC, NET1, ARHGEF4, BCL10, ARHGEF3, ARHGEF7, LOC646626, ARHGEF6, HRK, ARHGEF17, NLRP3, MAPK1, UNC13D, TNFRSF10B, HIPK1, PSEN1, ALOX15B, LYST, ERN1, NAIF1, RYR2, NGFR, UNC13B, BID, GSDMA, ADORA2A, TNFRSF25, C6, STK17B, RRM2B, TRAIP, PRUNE2, IFNA…	70	2081	321	12292	1.28808	0.0183307
GOTERM_BP_5	GO:0009251~glucan catabolic process	0.139159	G6PC, MGAM, GAA, CPS1, PYGB	5	2081	7	12292	4.21913	0.018575
GOTERM_BP_5	GO:0001676~long-chain fatty acid metabolic process	0.139159	PLP1, EPHX2, ACOT2, QKI, ACOT1	5	2081	7	12292	4.21913	0.018575
GOTERM_BP_5	GO:0044247~cellular polysaccharide catabolic process	0.139159	G6PC, MGAM, GAA, CPS1, PYGB	5	2081	7	12292	4.21913	0.018575
GOTERM_BP_5	GO:0032940~secretion by cell	1.33593	SEPT5, SYT1, CPLX2, CPLX1, LTBP2, EXOC7, LTBP4, USE1, CRCP, ILDR2, VGF, ARFGEF2, PEX5L, ARFGEF1, LLGL2, BDNF, MIA3, ANK1, SYN1, ROPN1B, SYN2, SNPH, RAPGEF4, PCSK6, PCSK4, MYO6, LIN7C, SMAD2, NLRP3, GAL, PCLO, LEP, TRAF3IP2, LAT, P2RX7, TRIM36, DGAT1, UNC13D, CADPS2, PSEN1, SCFD2, MC4R, SYTL4, SYTL2, STEAP2, CACNA1C, UNC13C, UNC13B	48	2081	207	12292	1.36969	0.0186079
GOTERM_BP_5	GO:0019216~regulation of lipid metabolic process	0.807125	PPARA, CAV1, STK11, PDGFA, INS-IGF2, GPR109B, STAT5A, SNCA, APOC2, NFKB1, ADORA1, AGTR1, SORBS1, INS, SERPINA3, PPAP2A, ANGPTL3, APOM, KCNMA1, CPT1B, AVP, VAV3, RBL1, STRADA, ACACB, GAL, ADIPOQ, ABCG1, LEP, MLYCD	29	2081	112	12292	1.52943	0.018673
GOTERM_BP_5	GO:0045893~positive regulation of transcription, DNA-dependent	2.75536	STAT5A, RBM4, RORA, FOXO3, CBFB, HOXD10, MLL5, APP, SMARCD3, RARB, CIITA, BCL10, MYO6, HOXD9, HES1, ASCL1, HES5, JUN, VEGFA, TFAP2B, PIAS2, TGFB1I1, TFAP2E, ONECUT2, CYTL1, AFAP1L2, SOX6, SOX9, SOX8, TEAD4, MAML3, BMP4, SREBF1, TAF1, KLF6, IKZF2, IKZF1, MAFB, GRIN1, MAML2, SMAD5, CREBBP, ESRRG, SMAD3, SMAD2, USF2, HDAC5, SALL4, CSRNP3, CSRNP2, DYRK1B, NOTCH4, SMARCC2, ENG, PPARA, ELF1, ELF4, TBX2…	99	2081	477	12292	1.22593	0.0193256
GOTERM_BP_5	GO:0006333~chromatin assembly or disassembly	0.890621	HIST2H2AA3, HIST4H4, HIST2H2AA4, RSF1, ARID4A, H1FX, HIST2H4A, HIST2H4B, HIST2H2AB, HIST1H2BK, HIST2H2AC, HIST1H2BJ, LOC646817, H2AFY, HIST3H2A, H1F0, HIST1H1C, HIST1H1A, H2AFJ, HIST2H2BE, HIST2H2BF, HIST1H2AC, HIST1H2AG, HIST1H2AE, TSPYL2, HIST1H4E, HIST1H4I, CHD5, HIST1H4H, HIST1H2BC, SHPRH, HIST1H2BD, HIST1H2BE, HIST1H2BF, HIST1H2BG, HIST2H3C, HIST2H3D, SMARCC2, H2AFY2, HIST1H3A, HIST1H3B, HIS…	32	2081	127	12292	1.48832	0.0193525
GOTERM_BP_5	GO:0030003~cellular cation homeostasis	1.58642	JPH4, EDN2, CD52, LPAR1, CXCL12, AGTR1, APP, FXN, HAMP, CXCR4, AQP11, SLC24A2, LTF, CHRNA7, CHRFAM7A, MYC, KCNMA1, CLN3, AVP, C5AR1, TTC7A, STIM2, PRKCB, CCR6, PSEN1, RYR2, CLN5, C7, CAV1, CCL2, DRD2, OXT, PTH1R, OXTR, CACNB4, BDKRB2, KCNA5, APLP2, VDR, CAMK2D, FTHL16, NEDD4L, HERPUD1, NOX1, SLC12A5, GRIN1, EPHX2, MTL5, ITPR3, TNNI3, CCL15, CCL11, P2RX7, MT2A, CACNA1G, EPOR, CACNA1C, ATP7B	57	2081	254	12292	1.32554	0.0195608
GOTERM_BP_5	GO:0000904~cell morphogenesis involved in differentiation	1.53075	S100A4, S100A6, PLXNA3, ATL1, PAX6, CNP, PAX2, CXCL12, NR2E1, APP, DAB2, BDNF, ANK3, CXCR4, UNC5A, ROBO2, GDF9, ROBO3, SEMA3A, DSCAM, BAIAP2, LEF1, CHST3, SLIT2, HES1, AMIGO1, NCAM2, NDEL1, CNTN2, OPHN1, RELN, VCAN, SIAH1, CNTN4, NGFR, SLITRK6, DST, DRD2, CABP4, SOX9, BAI1, ETV4, FN1, PLA2G10, CREB1, SPTBN4, LOC344593, LMX1A, SEMA6A, ISL2, NOTCH4, ANTXR1, APBB2, GFRA3, FEZ1	55	2081	244	12292	1.33145	0.0201064
BIOCARTA	h_integrinPathway:Integrin Signaling Pathway	0.361815	CAV1, ROCK1, PPP1R12B, SRC, VCL, CAPN1, MAPK1, TNS1, SOS1, JUN, MAPK3, RAP1A, SHC1	13	279	34	1437	1.96932	0.0201805
GOTERM_BP_5	GO:0006949~syncytium formation	0.194823	CD44, DYRK1B, ERVWE1, ADAM12, CAPN2, CACNA1S, ERCC1	7	2081	14	12292	2.95339	0.020423
REACTOME_PATHWAY	REACT_11061:Signalling by NGF	1.11328	PHLPP1, MEF2A, CLTA, ADCY7, ADORA2A, MAPKAPK3, TRIB3, NFKB1, FOXO3, SRC, SORCS3, LOC440917, LINGO1, MYD88, CASP9, SOS1, SHC1, PRKACB, PCSK6, MAP2K5, PPP2R1B, IRAK1, CREB1, LOC100127984, ITPR3, PRKCD, STAT3, ITPR2, MAPK1, DUSP4, ADCY9, RPS6KA1, PSEN1, RPS6KA2, AP2A1, NTRK1, MAPK3, RAP1A, NGFR, THEM4, DUSP7	40	551	176	3398	1.40158	0.0205436
GOTERM_BP_5	GO:0048858~cell projection morphogenesis	1.53075	S100A6, PLXNA3, ATL1, DYNC2LI1, PAX6, CNP, PAX2, CXCL12, NR2E1, RAB3IP, APP, BDNF, ANK3, CXCR4, UNC5A, DYNC2H1, ROBO2, ROBO3, SEMA3A, DSCAM, BAIAP2, LIFR, CHST3, SLIT2, AMIGO1, NCAM2, NDEL1, CNTN2, OPHN1, RELN, VCAN, SIAH1, CNTN4, NGFR, SLITRK6, IFT88, DST, BBS7, ADORA2A, DRD2, ONECUT2, ARPC4, BAI1, ETV4, KIF3A, PLA2G10, CREB1, SPTBN4, LOC344593, LMX1A, SEMA6A, ISL2, APBB2, GFRA3, FEZ1	55	2081	245	12292	1.32601	0.0216683
PANTHER_PATHWAY	P00001:Adrenaline and noradrenaline biosynthesis	0.333983	DDC, STX7, MAOA, MAOB, SLC6A15, PAH, SLC18A1, COMT, SNAP23, VAMP1, DBH, COMTD1	12	563	30	2857	2.02984	0.0222129
GOTERM_BP_5	GO:0051353~positive regulation of oxidoreductase activity	0.278319	AGTR1, VDR, CYP27B1, FXN, INS-IGF2, INS, EDN2, FGF23, CCS, SCARB1, ABL2	10	2081	26	12292	2.27184	0.0224131
REACTOME_PATHWAY	REACT_16888:Signaling by PDGF	0.500974	PDGFA, STAT5A, LOC344593, STAT1, SRC, STAT3, MAPK1, SOS1, COL6A3, MAPK3, COL1A2, PDGFRA, PDGFRB, PDGFD, THBS1, GRB7, THBS4, SPP1	18	551	64	3398	1.73446	0.0224177
GOTERM_BP_5	GO:0048286~lung alveolus development	0.250487	BMP4, MAN2A1, TNS3, MAN1A2, PDGFA, VEGFA, SFTPD, ADA, FOXP2	9	2081	22	12292	2.41641	0.0227261
GOTERM_BP_5	GO:0051047~positive regulation of secretion	0.779293	SEPT5, RBP4, ACHE, ADORA2B, ADORA2A, DRD2, INS-IGF2, EDN2, OXT, GPR109B, SNCA, OXTR, TRIM16, ADORA1, TNFRSF4, TCF7L2, INS, AVP, CARD8, TNFSF4, PLA2G10, CREB1, LOC344593, NLRP3, NLRP2, P2RX4, VEGFC, P2RX7, UNC13D	28	2081	109	12292	1.51734	0.0231394
GOTERM_BP_5	GO:0051781~positive regulation of cell division	0.361815	S100A6, FGF7, PDGFA, PGF, INS-IGF2, MDK, MEN1, VEGFB, VEGFC, INS, VEGFA, PDGFD, FGF1, FGF2	13	2081	39	12292	1.96893	0.0237895
GOTERM_BP_5	GO:0042981~regulation of apoptosis	4.39744	NELL1, STAT5A, SNCA, JAG2, TNFSF12, SGMS1, FOXO3, ADORA1, NR2E1, MAP3K5, APP, BDNF, MYD88, TIAM2, CD44, CDKN2C, TIAM1, ZNF443, RARB, DDX20, MAP2K6, NET1, PIK3CG, BCL10, PRAME, PTPRF, ROCK1, SOCS3, ADAMTS20, HRK, PIM3, F7, MAPK1, NME2, MSX1, KRT18, UNC13D, ALOX15B, NME1, F3, JUN, LYST, VEGFA, HSPB1, RYR2, UNC13B, TNFRSF6B, CCL2, GSDMA, ADORA2A, ADAMTSL4, STK17B, BDKRB2, RRM2B, SOX9, SRC, ADA, IFNA…	158	2081	804	12292	1.16078	0.0238108
GOTERM_BP_5	GO:0051254~positive regulation of RNA metabolic process	2.75536	STAT5A, RBM4, RORA, FOXO3, CBFB, HOXD10, MLL5, APP, SMARCD3, RARB, CIITA, BCL10, MYO6, HOXD9, HES1, ASCL1, HES5, JUN, VEGFA, TFAP2B, PIAS2, TGFB1I1, TFAP2E, ONECUT2, CYTL1, AFAP1L2, SOX6, SOX9, SOX8, TEAD4, MAML3, BMP4, SREBF1, TAF1, KLF6, IKZF2, IKZF1, MAFB, GRIN1, MAML2, SMAD5, CREBBP, ESRRG, SMAD3, SMAD2, USF2, HDAC5, SALL4, CSRNP3, CSRNP2, DYRK1B, NOTCH4, SMARCC2, ENG, PPARA, ELF1, ELF4, TBX2…	99	2081	481	12292	1.21574	0.0244298
BIOCARTA	h_myosinPathway:PKC-catalyzed phosphorylation of inhibitory phosphoprotein of myosin phosphatase	0.194823	GNGT1, ROCK1, MYL2, PPP1R12B, PKN1, PLCB1, MYLK	7	279	13	1437	2.77337	0.0251744
BIOCARTA	h_erk5Pathway:Role of Erk5 in Neuronal Survival	0.194823	MAPK1, MEF2A, RPS6KA1, CREB1, NTRK1, MAPK3, SHC1	7	279	13	1437	2.77337	0.0251744
GOTERM_BP_5	GO:0045449~regulation of transcription	13.2202	MEF2B, MEF2A, ZNF630, ZNF782, MED24, RORC, MED22, RORA, ZNF253, MXI1, HOXD10, ZNF251, EPC2, APP, ZNF397, PATZ1, ZNF395, ZNF101, PTPRK, ZNF641, TADA2A, TAF4B, ZNF507, ZNF48, ZHX1, ZHX2, MED11, ZNF649, PTPRU, MAPK1, ZNF236, NME2, MSX1, ZNF783, NME1, JUN, TGIF1, FLII, TGIF2, LOC642954, ZNF516, ZNF79, ZNF132, ZSCAN5A, ZNF510, LOC653541, ZNF618, JRK, HEXIM2, LYL1, INS, HEXIM1, ZNF799, CASZ1, ZNF124, D…	475	2081	2601	12292	1.07871	0.0253417
GOTERM_BP_5	GO:0022602~ovulation cycle process	0.500974	BMP4, ERMP1, FOXL2, FGF7, LEPR, EDN2, STAT5A, MSH4, OXTR, FOXO3, VGF, LEP, CCND2, VEGFA, ANGPT1, ADAMTS1, DMC1, LFNG	18	2081	62	12292	1.71487	0.025586
KEGG_PATHWAY	hsa04330:Notch signaling pathway	0.417478	KAT2B, DTX1, DTX2, CREBBP, MAML2, JAG2, NOTCH3, HES1, NOTCH2, PSEN1, HES5, NOTCH4, MAML3, LFNG, NCOR2	15	888	47	5085	1.82756	0.0256382
GOTERM_BP_5	GO:0048514~blood vessel morphogenesis	1.33593	FGF18, ACVRL1, PDGFA, PGF, LEPR, TBX20, DICER1, TNFSF12, PRRX2, CXCL12, SHB, ARHGAP22, HEY1, CXCR4, QKI, RHOB, SOX18, ANGPT1, FGF1, NR2F2, FGF2, ANXA2P1, ANXA2P3, SLIT2, VEGFC, JUN, VEGFA, CAV1, TNFRSF12A, TIPARP, ACE, HOXA3, PLCD1, ANGPTL3, THBS1, ANGPTL4, BMP4, SMAD7, TGFBR2, NOX1, ITGA4, TNNI3, DBH, ID1, ITGA7, NOTCH4, AMOT, ENG, PLAU	48	2081	211	12292	1.34372	0.0256859
BIOCARTA	h_TPOPathway:TPO Signaling Pathway	0.250487	FOS, CSNK2A1, JUN, SOS1, STAT5A, MAPK3, SHC1, STAT1, STAT3	9	279	20	1437	2.31774	0.0258196
KEGG_PATHWAY	hsa04270:Vascular smooth muscle contraction	0.807125	ADORA2B, ADCY7, ADORA2A, PPP1R12B, GNA12, AGTR1, GUCY1A3, PRKACB, PLCB1, RAMP1, PPP1R14A, RAMP3, KCNMA1, RAMP2, ROCK1, PLA2G10, PRKCH, NPR2, ITPR3, PRKCD, CACNA1S, ITPR2, PRKCB, SPDYA, MAPK1, ADCY9, MAPK3, CACNA1C, MYLK	29	888	112	5085	1.48272	0.0261827
GOTERM_BP_5	GO:0009887~organ morphogenesis	3.17284	HCCS, FGF18, CRYGS, PDGFA, PGF, TUFT1, LMO4, JAG2, MMP2, HOXD10, HOXC8, HOXC9, CD44, SMARCD3, HOXC4, RARB, IDUA, DSCAM, PITX2, EDARADD, BCL10, MYO6, SOCS3, TMIE, SOCS1, LIFR, PTPRU, SIX6, HOXD9, MAPK1, VEGFC, MSX1, HOXD3, VEGFA, HOXD4, COL1A2, PDGFRA, TGIF1, PDGFRB, ADAMTS1, TGFB1I1, FRAS1, RBP4, CCL2, MYL2, BBS7, ALDOC, ONECUT2, GREM1, SOX9, SYCP2, VDR, HOXA3, INS, HOXA6, LFNG, GNAT1, BMP4, SMAD…	114	2081	564	12292	1.19392	0.026327
KEGG_PATHWAY	hsa04510:Focal adhesion	1.3081	CAV2, CAV1, MYL5, MYL2, PGF, PDGFA, ITGB5, SRC, VCL, RAC3, SOS1, COL6A3, SHC1, PDGFD, PAK1, COL11A2, PIK3R3, THBS1, COL11A1, SPP1, THBS4, FN1, PIK3CG, VAV3, TNXA, ROCK1, ITGA3, MAPK10, ITGA4, CAPN2, PRKCB, VEGFB, SPDYA, MAPK1, VEGFC, LAMA4, CCND2, JUN, VEGFA, MAPK3, ITGA7, COL1A2, PDGFRA, RAP1A, PDGFRB, RELN, MYLK	47	888	201	5085	1.339	0.0266823
GOTERM_BP_5	GO:0002237~response to molecule of bacterial origin	0.640134	IRAK1, BCL10, CARD9, CCL2, SOCS3, LOC646626, SOCS1, SNCA, COMT, TLR6, STAT1, CPS1, EPHA3, MAPK1, FOS, TNFRSF1A, P2RX7, MYD88, CYP27B1, KCNJ8, TAP2, JUN, SRR, SCARB1	23	2081	86	12292	1.57972	0.0268483
GOTERM_BP_5	GO:0001505~regulation of neurotransmitter levels	0.528806	SEPT5, SYT1, CLN3, ACHE, AGTPBP1, MAOA, LIN7C, PAH, COMT, DBH, PCLO, P2RX7, COLQ, PSEN1, SYN1, SYN2, SNPH, ABAT, UNC13B	19	2081	67	12292	1.67506	0.0268829
GOTERM_BP_5	GO:0010604~positive regulation of macromolecule metabolic process	4.64793	PDGFA, STAT5A, SNCA, RBM4, ZXDC, TLR3, TNFSF12, RORA, FOXO3, TLR6, ADORA1, HOXD10, ZXDA, CBFB, AGTR1, APP, MLL5, PACSIN3, SMARCD3, RARB, CIITA, F12, ANAPC2, BCL10, MYO6, HES1, HOXD9, ASCL1, VEGFC, MAPK1, HES5, JUN, VEGFA, TFAP2B, PDGFRA, PIAS2, TGFB1I1, LRRK2, TFAP2E, CAV1, ONECUT2, CYTL1, AFAP1L2, SOX6, SOX9, SOX8, BLOC1S2, INS, LOC652799, TEAD4, PEMT, FBXO4, MAML3, DNMT3B, ZNF423, SREBF1, BMP4,…	167	2081	857	12292	1.15103	0.0271095
KEGG_PATHWAY	hsa04150:mTOR signaling pathway	0.44531	PIK3CG, INS-IGF2, PGF, STK11, STRADA, LOC100127984, RPTOR, VEGFB, MAPK1, VEGFC, RPS6KA6, EIF4E, RPS6KA1, RPS6KA2, INS, VEGFA, MAPK3, PIK3R3	16	888	52	5085	1.76195	0.0283273
GOTERM_BP_5	GO:0031325~positive regulation of cellular metabolic process	4.75925	PDGFA, STAT5A, SNCA, RBM4, ZXDC, TLR3, TNFSF12, RORA, FOXO3, TLR6, ADORA1, HOXD10, ZXDA, CBFB, AGTR1, APP, MLL5, PACSIN3, SMARCD3, RARB, CIITA, F12, ANAPC2, BCL10, MYO6, HES1, HOXD9, ASCL1, VEGFC, MAPK1, HES5, JUN, VEGFA, TFAP2B, PDGFRA, PIAS2, TGFB1I1, LRRK2, TFAP2E, CAV1, ADORA2B, ADORA2A, ONECUT2, CYTL1, APOC2, AFAP1L2, SOX6, SOX9, SOX8, BLOC1S2, INS, TEAD4, PEMT, FBXO4, MAML3, DNMT3B, ZNF423,…	171	2081	880	12292	1.14779	0.0283478
BIOCARTA	h_rhoPathway:Rho cell motility signaling pathway	0.278319	ARHGAP6, ROCK1, MYL2, GSN, PPP1R12B, BAIAP2, OPHN1, SRC, MYLK, VCL	10	279	24	1437	2.14606	0.0285783
GOTERM_BP_5	GO:0030073~insulin secretion	0.278319	LEP, DGAT1, MC4R, ILDR2, RAPGEF4, SMAD2, GAL, CACNA1C, VGF, PCLO	10	2081	27	12292	2.18769	0.0287065
GOTERM_BP_5	GO:0008284~positive regulation of cell proliferation	2.39354	FGF18, S100A6, FGF7, PDGFA, PGF, INS-IGF2, STAT5A, EDN2, PAX6, TNFSF12, PRRX2, IL15, VIPR1, NR2E1, DDR2, FXN, SHC1, CHRNA7, FGF1, CHRFAM7A, FGF2, MYC, SERTAD1, MAP2K5, AVP, PRAME, LIFR, TBRG4, MYCN, SPDYA, VEGFB, HES1, CARD11, MAPK1, TNS3, VEGFC, CD86, NME2, HIPK1, CCND2, NME1, F3, JUN, VEGFA, PDGFRA, TGIF1, PDGFRB, NGFR, EIF5A2, ICOSLG, VIP, CSF2, FGFR1, PRKCZ, CCL2, FGFR3, TBC1D8, DRD2, PTH1R, …	86	2081	414	12292	1.22701	0.028819
GOTERM_BP_5	GO:0051258~protein polymerization	0.417478	CAV2, CAV1, ASZ1, ARPC4, WAS, ARHGAP6, LOC100133673, GSN, FGB, TUBA4A, TUBE1, TUBA3D, TUBB6, TUBA3E, TUBG1, TUBB1	15	2081	49	12292	1.8082	0.0289995
GOTERM_BP_5	GO:0048666~neuron development	2.0039	PLXNA3, S100A6, ATL1, PAX6, CNP, GRIN3A, KCNIP2, PAX2, NR2E1, CXCL12, HOXD10, EFHD1, BDNF, APP, CD44, ANK3, UNC5A, CXCR4, ROBO2, ROBO3, SEMA3A, DSCAM, MYO6, BAIAP2, LIFR, CHST3, GPR98, SLIT2, HOXD9, HES1, AMIGO1, NCAM2, ASCL1, NDEL1, PSEN1, VEGFA, CNTN2, OPHN1, RELN, VCAN, SIAH1, CNTN4, NGFR, SLITRK6, DST, CLN5, FGFR1, ADORA2A, DRD2, ONECUT2, CABP4, LINGO1, RAC3, BAI1, ETV4, GNAT1, SCLT1, UCN, PL…	72	2081	339	12292	1.25454	0.0292155
GOTERM_BP_5	GO:0042402~biogenic amine catabolic process	0.194823	TDO2, ACHE, COLQ, MAOA, COMT, DBH, AFMID	7	2081	15	12292	2.7565	0.029265
BIOCARTA	h_pelp1Pathway:Pelp1 Modulation of Estrogen Receptor Activity	0.139159	MAPK1, MAPK3, CREBBP, ESR1, SRC	5	279	7	1437	3.67896	0.0293891
GOTERM_BP_5	GO:0045765~regulation of angiogenesis	0.500974	ADORA2B, TNFSF12, SPINK5, HDAC5, TNFRSF1A, ID1, BTG1, F3, TEK, RHOB, AMOT, CHRNA7, CHRFAM7A, ANGPTL3, HDAC9, THBS1, FGF2, HDAC7, ANGPTL4	18	2081	63	12292	1.68765	0.0296901
PANTHER_PATHWAY	P04391:Oxytocin receptor mediated signaling pathway	0.528806	PRKCZ, CACNB1, OXTR, PRKCH, CACNB4, PRKCD, CACNA1S, PRKCB, GNG8, PLCL2, PLCL1, PLCH2, PLCH1, PLCD4, PLCD1, SNAP23, PLCB1, CACNA1C, VAMP1	19	563	59	2857	1.63419	0.0300368
GOTERM_BP_5	GO:0042219~cellular amino acid derivative catabolic process	0.222655	TDO2, ACHE, COLQ, MAOA, ABAT, COMT, DBH, AFMID	8	2081	19	12292	2.48706	0.0301904
GOTERM_BP_5	GO:0046626~regulation of insulin receptor signaling pathway	0.222655	PRKCZ, PTPRF, SOCS3, INS-IGF2, INS, SOCS1, PRKCD, GRB14, SRC	8	2081	19	12292	2.48706	0.0301904
GOTERM_BP_5	GO:0031326~regulation of cellular biosynthetic process	14.8622	MEF2B, MEF2A, ZNF630, ZNF782, MED24, RORC, RORA, MED22, ZNF253, MXI1, HOXD10, ZNF251, APP, EPC2, ZNF397, PATZ1, ZNF395, ZNF101, ZNF641, PTPRK, TADA2A, TAF4B, ZNF507, ZNF48, ZHX1, ZHX2, MED11, ZNF649, PTPRU, MAPK1, ZNF236, NME2, MSX1, ZNF783, NME1, JUN, TGIF1, FLII, TGIF2, LOC642954, ZNF516, ZNF79, ZNF132, PTH1R, ZSCAN5A, ZNF510, LOC653541, ZNF618, JRK, HEXIM2, HEXIM1, LYL1, INS, ZNF799, CASZ1, ZN…	534	2081	2947	12292	1.07031	0.030346
GOTERM_BP_5	GO:0010556~regulation of macromolecule biosynthetic process	14.2778	MEF2B, MEF2A, ZNF630, ZNF782, MED24, RORC, RORA, MED22, ZNF253, MXI1, HOXD10, ZNF251, APP, EPC2, ZNF397, PATZ1, ZNF395, ZNF101, ZNF641, PTPRK, TADA2A, TAF4B, ZNF507, ZNF48, ZHX1, ZHX2, MED11, ZNF649, PTPRU, MAPK1, ZNF236, NME2, MSX1, ZNF783, NME1, JUN, TGIF1, FLII, TGIF2, LOC642954, ZNF516, ZNF79, ZNF132, ZSCAN5A, ZNF510, LOC653541, ZNF618, JRK, HEXIM2, HEXIM1, LYL1, INS, ZNF799, CASZ1, ZNF124, D…	513	2081	2830	12292	1.07073	0.0305271
GOTERM_BP_5	GO:0007409~axonogenesis	1.2246	PLXNA3, S100A6, DRD2, ATL1, PAX6, CNP, PAX2, CXCL12, NR2E1, APP, BDNF, CXCR4, ANK3, UNC5A, BAI1, ROBO2, SEMA3A, ROBO3, ETV4, PLA2G10, BAIAP2, CREB1, SPTBN4, LOC344593, CHST3, LMX1A, SLIT2, AMIGO1, NCAM2, SEMA6A, ISL2, NDEL1, CNTN2, OPHN1, RELN, CNTN4, SIAH1, VCAN, NGFR, APBB2, SLITRK6, DST, GFRA3, FEZ1	44	2081	193	12292	1.34662	0.0316117
GOTERM_BP_5	GO:0051172~negative regulation of nitrogen compound metabolic process	2.92235	NR2E1, HOXC8, DDX20, RARB, BCL7A, CIITA, PTPRK, RBL1, ZHX1, ZHX2, PTPRU, PKIA, HES1, MSX1, HES5, TGIF1, CAV1, SNX6, SOX6, SOX9, VDR, RPS26, TRIM66, HEXIM2, HEXIM1, SKIL, DNMT3B, ZNF423, DNMT3A, EHMT1, IKZF1, SMAD7, KLF11, S100A11, LMCD1, SMAD3, SMAD2, ATR, FOXP4, FOXP2, HDAC5, CDKN1C, SALL4, TRPS1, SMARCC2, HIVEP1, RFX3, SCMH1, HDAC9, HDAC8, ENG, NCOR2, PPARA, RSF1, ARID4A, LOC731605, TBX20, SPI1…	105	2081	519	12292	1.19501	0.0319254
GOTERM_BP_5	GO:0051347~positive regulation of transferase activity	1.47509	ADCY7, EFNA1, INS-IGF2, EDN2, TLR3, ZEB2, LPAR1, TLR6, ADORA1, MAP3K5, FXN, CXCR4, GAB1, SHC1, CHRNA7, PRKACB, PAK1, CHRFAM7A, FGF2, MAP2K6, PILRB, IRAK1, C5AR1, PKN1, CARD10, SPDYA, TNFRSF10B, PSEN1, CCND2, ERN1, RELN, GADD45B, PRKD3, PRKCZ, ADORA2B, ADORA2A, C5, KITLG, DGKA, DGKB, MAP3K2, INS, LOC652799, CERK, PPAP2A, THBS1, DGKQ, VAV3, LRRN3, TGFBR2, LOC344593, STRADA, DGKI, P2RX7, ADCY9	53	2081	240	12292	1.30441	0.0320511
GOTERM_BP_5	GO:0048667~cell morphogenesis involved in neuron differentiation	1.3081	PLXNA3, S100A6, ATL1, DRD2, PAX6, CNP, CABP4, PAX2, NR2E1, CXCL12, APP, BDNF, CXCR4, ANK3, UNC5A, BAI1, ROBO2, SEMA3A, ROBO3, ETV4, DSCAM, PLA2G10, BAIAP2, CREB1, SPTBN4, LOC344593, CHST3, LMX1A, SLIT2, HES1, AMIGO1, NCAM2, SEMA6A, ISL2, NDEL1, CNTN2, OPHN1, RELN, CNTN4, SIAH1, VCAN, NGFR, APBB2, SLITRK6, DST, GFRA3, FEZ1	47	2081	209	12292	1.32832	0.0327543
GOTERM_BP_5	GO:0009310~amine catabolic process	0.58447	BCAT1, ACHE, MAOA, BCKDHB, AASS, PAH, COMT, CDO1, DBH, DDO, C9ORF4, AFMID, FAH, MTHFD1, TDO2, COLQ, DIO3, GCSH, ALDH4A1, GSTZ1, C1ORF69	21	2081	78	12292	1.59029	0.0329214
PANTHER_PATHWAY	P04374:5HT2 type receptor mediated signaling pathway	0.58447	PRKCZ, CACNB1, PRKCH, GNG11, CACNB4, PRKCD, CACNA1S, PRKCB, GNG8, PLCL2, GNGT1, PLCL1, PLCH2, PLCH1, PLCD4, PLCD1, SLC18A1, SNAP23, PLCB1, CACNA1C, VAMP1	21	563	68	2857	1.56716	0.0336435
KEGG_PATHWAY	hsa04920:Adipocytokine signaling pathway	0.528806	CPT1B, PPARA, SOCS3, STK11, NFKBIB, LEPR, LOC344593, NFKB1, ACACB, MAPK10, ADIPOQ, STAT3, CAMKK2, LEP, TNFRSF1A, G6PC, NPY, SLC2A1, ACSL4	19	888	67	5085	1.62389	0.0347551
BIOCARTA	h_il2Pathway:IL 2 signaling pathway	0.250487	FOS, CSNK2A1, IL2RA, JUN, SOS1, STAT5A, MAPK3, JAK1, SHC1	9	279	21	1437	2.20737	0.0349096
KEGG_PATHWAY	hsa05212:Pancreatic cancer	0.556638	PIK3CG, E2F2, PGF, ARHGEF6, TGFBR2, SMAD3, SMAD2, NFKB1, MAPK10, STAT1, STAT3, VEGFB, MAPK1, VEGFC, CASP9, RAC3, VEGFA, MAPK3, JAK1, PIK3R3	20	888	72	5085	1.59065	0.0364195
GOTERM_BP_5	GO:0010468~regulation of gene expression	14.3613	MEF2B, MEF2A, ZNF630, ZNF782, MED24, RORC, RORA, MED22, ZNF253, MXI1, HOXD10, ZNF251, APP, EPC2, ZNF397, PATZ1, ZNF395, ZNF101, ZNF641, PTPRK, TADA2A, TAF4B, ZNF507, ZNF48, ZHX1, ZHX2, MED11, ZNF649, PTPRU, MAPK1, ZNF236, NME2, MSX1, ZNF783, NME1, JUN, TGIF1, FLII, TGIF2, LOC642954, ZNF516, ZNF79, ZNF132, ZSCAN5A, ZNF510, LOC653541, ZNF618, JRK, RPS26, HEXIM2, HEXIM1, LYL1, INS, ZNF799, CASZ1, ZN…	516	2081	2856	12292	1.06719	0.0381936
GOTERM_BP_5	GO:0045934~negative regulation of nucleobase, nucleoside, nucleotide and nucleic acid metabolic process	2.86669	NR2E1, HOXC8, DDX20, RARB, BCL7A, CIITA, PTPRK, ZHX1, RBL1, ZHX2, PTPRU, PKIA, HES1, MSX1, HES5, TGIF1, SNX6, SOX6, SOX9, VDR, RPS26, TRIM66, HEXIM2, HEXIM1, SKIL, DNMT3B, ZNF423, DNMT3A, EHMT1, IKZF1, SMAD7, KLF11, S100A11, LMCD1, SMAD3, SMAD2, ATR, FOXP4, FOXP2, HDAC5, CDKN1C, SALL4, TRPS1, SMARCC2, HIVEP1, RFX3, SCMH1, HDAC9, HDAC8, ENG, NCOR2, PPARA, RSF1, ARID4A, LOC731605, TBX20, SPI1, ZNF6…	103	2081	512	12292	1.18828	0.0383136
GOTERM_BP_5	GO:0019219~regulation of nucleobase, nucleoside, nucleotide and nucleic acid metabolic process	14.1664	MEF2B, MEF2A, ZNF630, ZNF782, MED24, RORC, RORA, MED22, ZNF253, MXI1, HOXD10, ZNF251, APP, EPC2, ZNF397, PATZ1, ZNF395, ZNF101, ZNF641, PTPRK, TADA2A, TAF4B, ZNF507, ZNF48, ZHX1, ZHX2, MED11, ZNF649, PTPRU, MAPK1, ZNF236, NME2, MSX1, ZNF783, NME1, JUN, TGIF1, FLII, TGIF2, LOC642954, TNFRSF6B, ZNF516, ZNF79, ZNF132, PTH1R, ZSCAN5A, ZNF510, LOC653541, ZNF618, JRK, RPS26, HEXIM2, HEXIM1, LYL1, INS, …	509	2081	2814	12292	1.06843	0.0383461
PANTHER_PATHWAY	P00042:Muscarinic acetylcholine receptor 1 and 3 signaling pathway	0.528806	PRKCZ, ACHE, GRIN1, PKN1, PRKCH, GNG11, GRIN3A, LOC730413, ITPR3, PRKCD, ITPR2, PRKCB, GNG8, GNGT1, PKN3, CHRM3, SLC18A3, SNAP23, VAMP1	19	563	61	2857	1.58061	0.0412953
GOTERM_BP_5	GO:0007602~phototransduction	0.306151	GNAT1, RP1, GUCA1A, GNGT1, ARRB1, RRH, PDC, CABP4, RGR, OPN3, SAG	11	2081	33	12292	1.96893	0.0413293
GOTERM_BP_5	GO:0016458~gene silencing	0.44531	DNMT3A, RBM3, DICER1, SIRT4, SIRT5, SMAD3, SIRT6, SMAD2, SOX6, LIN28B, SIRT2, HDAC5, PIWIL1, PIWIL4, SCMH1, DNMT3B	16	2081	56	12292	1.68765	0.0420235
BIOCARTA	h_PDZsPathway:Synaptic Proteins at the Synaptic Junction	0.222655	ACADVL, NCAM1, ANK3, GRIN1, DLG4, DLG3, PCLO, DLG1	8	279	18	1437	2.28913	0.0426425
BIOCARTA	h_epoPathway:EPO Signaling Pathway	0.222655	FOS, CSNK2A1, JUN, SOS1, STAT5A, MAPK3, EPOR, SHC1	8	279	18	1437	2.28913	0.0426425
GOTERM_BP_5	GO:0048812~neuron projection morphogenesis	1.3081	PLXNA3, S100A6, ADORA2A, ATL1, DRD2, PAX6, CNP, PAX2, NR2E1, CXCL12, APP, BDNF, CXCR4, ANK3, UNC5A, BAI1, ROBO2, SEMA3A, ROBO3, ETV4, DSCAM, PLA2G10, BAIAP2, CREB1, SPTBN4, LOC344593, LIFR, CHST3, LMX1A, SLIT2, AMIGO1, NCAM2, SEMA6A, ISL2, NDEL1, CNTN2, OPHN1, RELN, CNTN4, SIAH1, VCAN, NGFR, APBB2, SLITRK6, DST, GFRA3, FEZ1	47	2081	213	12292	1.30337	0.0437704
GOTERM_BP_5	GO:0031175~neuron projection development	1.53075	S100A6, PLXNA3, ATL1, PAX6, CNP, GRIN3A, PAX2, CXCL12, NR2E1, EFHD1, APP, BDNF, CD44, ANK3, CXCR4, UNC5A, ROBO2, ROBO3, SEMA3A, DSCAM, MYO6, BAIAP2, LIFR, CHST3, SLIT2, AMIGO1, NCAM2, NDEL1, CNTN2, OPHN1, RELN, VCAN, SIAH1, CNTN4, NGFR, SLITRK6, DST, FGFR1, ADORA2A, DRD2, LINGO1, RAC3, BAI1, ETV4, UCN, PLA2G10, CREB1, SPTBN4, LOC344593, LMX1A, SEMA6A, ISL2, APBB2, GFRA3, FEZ1	55	2081	256	12292	1.26903	0.0460415
GOTERM_BP_5	GO:0032990~cell part morphogenesis	1.53075	S100A6, PLXNA3, ATL1, DYNC2LI1, PAX6, CNP, PAX2, CXCL12, NR2E1, RAB3IP, APP, BDNF, ANK3, CXCR4, UNC5A, DYNC2H1, ROBO2, ROBO3, SEMA3A, DSCAM, BAIAP2, LIFR, CHST3, SLIT2, AMIGO1, NCAM2, NDEL1, CNTN2, OPHN1, RELN, VCAN, SIAH1, CNTN4, NGFR, SLITRK6, IFT88, DST, BBS7, ADORA2A, DRD2, ONECUT2, ARPC4, BAI1, ETV4, KIF3A, PLA2G10, CREB1, SPTBN4, LOC344593, LMX1A, SEMA6A, ISL2, APBB2, GFRA3, FEZ1	55	2081	256	12292	1.26903	0.0460415
BIOCARTA	h_egfPathway:EGF Signaling Pathway	0.278319	FOS, CSNK2A1, JUN, SOS1, STAT5A, MAPK3, JAK1, SHC1, STAT1, STAT3	10	279	26	1437	1.98098	0.0477037
GOTERM_BP_5	GO:0031327~negative regulation of cellular biosynthetic process	3.08934	PDGFA, NR2E1, HOXC8, RARB, DDX20, BCL7A, CIITA, PTPRK, RBL1, ZHX1, ZHX2, PTPRU, PKIA, HES1, MSX1, HES5, TGIF1, CAV1, SNX6, SOX6, SOX9, VDR, TRIM66, HEXIM2, INS, HEXIM1, SFTPD, SKIL, DNMT3B, ZNF423, DNMT3A, EHMT1, IKZF1, SMAD7, KLF11, S100A11, LMCD1, CD276, SMAD3, SMAD2, ATR, FOXP4, FOXP2, HDAC5, CDKN1C, SALL4, TRPS1, SMARCC2, HIVEP1, RFX3, SCMH1, HDAC9, HDAC8, ENG, NCOR2, PPARA, RSF1, LOC731605, …	111	2081	561	12292	1.16872	0.0478388
GOTERM_BP_5	GO:0050770~regulation of axonogenesis	0.44531	PLXNA3, TNFRSF12A, EFNA1, GRIN1, SLIT2, AMIGO1, LINGO1, NDEL1, PSEN1, TIAM1, MAPT, SEMA3F, ROBO2, SEMA3A, NGFR, SPP1	16	2081	57	12292	1.65804	0.0484317
GOTERM_BP_5	GO:0010605~negative regulation of macromolecule metabolic process	3.95213	RBM3, SNCA, NR2E1, HOXC8, RARB, DDX20, BCL7A, APOM, DNAJC1, CIITA, ANAPC2, PTPRK, RBL1, ZHX1, SOCS1, ZHX2, HRK, PTPRU, PKIA, HES1, MSX1, HES5, JUN, TGIF1, CAV1, SNX6, BDKRB2, SOX6, SOX9, LIN28B, VDR, RPS26, TRIM66, HEXIM2, HEXIM1, INS, SFTPD, SKIL, DNMT3B, ZNF423, BMP4, DNMT3A, EHMT1, IKZF1, SMAD7, SMAD6, KLF11, CD276, S100A11, LMCD1, SMAD3, SMAD2, ATR, FOXP4, FOXP2, CDKN1C, HDAC5, SALL4, TRPS1, …	142	2081	734	12292	1.14273	0.0496497

## Sheet: Overlap
Category	Term	%	Genes	# genes in list	Total # genes in list	# genes in background	Total # genes in background	Fold Enrichment	p-Value
GOTERM_BP_5	GO:0006334~nucleosome assembly	1.64076	HIST2H2AA3, HIST1H2AC, HIST2H2AA4, HIST1H2AG, HIST1H2AE, H1FX, HIST2H4A, HIST2H4B, TSPYL2, HIST2H2AC, HIST1H2BJ, HIST1H4E, HIST1H4I, HIST1H4H, H1F0, HIST1H2BC, HIST1H2BD, HIST1H1C, HIST1H2BE, HIST1H2BG, H2AFJ, HIST2H2BE, HIST2H2BF, H2AFY2, HIST1H2AI, HIST1H2AM, CHAF1A, HIST1H3F, HIST1H3H	19	680	84	12292	4.08873	5.60847e-07
GOTERM_BP_5	GO:0065004~protein-DNA complex assembly	1.64076	HIST2H2AA3, HIST1H2AC, HIST2H2AA4, HIST1H2AG, HIST1H2AE, H1FX, HIST2H4A, HIST2H4B, TSPYL2, HIST2H2AC, HIST1H2BJ, HIST1H4E, HIST1H4I, HIST1H4H, H1F0, HIST1H2BC, HIST1H2BD, HIST1H1C, HIST1H2BE, HIST1H2BG, H2AFJ, HIST2H2BE, HIST2H2BF, H2AFY2, HIST1H2AI, HIST1H2AM, CHAF1A, HIST1H3F, HIST1H3H	19	680	91	12292	3.77421	1.93623e-06
GOTERM_BP_5	GO:0034728~nucleosome organization	1.64076	HIST2H2AA3, HIST1H2AC, HIST2H2AA4, HIST1H2AG, HIST1H2AE, H1FX, HIST2H4A, HIST2H4B, TSPYL2, HIST2H2AC, HIST1H2BJ, HIST1H4E, HIST1H4I, HIST1H4H, H1F0, HIST1H2BC, HIST1H2BD, HIST1H1C, HIST1H2BE, HIST1H2BG, H2AFJ, HIST2H2BE, HIST2H2BF, H2AFY2, HIST1H2AI, HIST1H2AM, CHAF1A, HIST1H3F, HIST1H3H	19	680	93	12292	3.69304	2.69038e-06
GOTERM_BP_5	GO:0006333~chromatin assembly or disassembly	1.81347	HIST1H2AC, HIST2H2AA3, HIST2H2AA4, ARID4A, HIST1H2AG, HIST1H2AE, H1FX, HIST2H4A, HIST2H4B, TSPYL2, HIST2H2AC, HIST1H2BJ, HIST1H4E, HIST1H4I, CHD5, HIST1H4H, H1F0, HIST1H2BC, HIST1H2BD, HIST1H1C, HIST1H2BE, HIST1H2BG, H2AFJ, HIST2H2BE, HIST2H2BF, H2AFY2, HIST1H2AI, HIST1H2AM, CHAF1A, HIST1H3F, HIST1H3H	21	680	127	12292	2.98902	2.00839e-05
BIOCARTA	h_pdgfPathway:PDGF Signaling Pathway	0.777202	FOS, CSNK2A1, JUN, STAT5A, MAPK3, PDGFRA, JAK1, STAT1, STAT3	9	85	25	1437	6.08612	4.68131e-05
REACTOME_PATHWAY	REACT_7970:Telomere Maintenance	1.03627	HIST1H2AC, HIST2H2AA3, HIST2H2AA4, HIST1H2BC, HIST1H2BD, HIST1H2BE, HIST1H2AG, HIST1H2BG, HIST1H2AE, HIST2H4A, HIST2H4B, POLE2, HIST2H2BE, HIST2H2AC, HIST1H2BJ, HIST1H2AI, HIST1H4E, HIST1H2AM, HIST1H4I, HIST1H3F, HIST1H3H, HIST1H4H	12	173	56	3398	4.20892	8.24969e-05
PANTHER_PATHWAY	P00047:PDGF signaling pathway	2.24525	PRKCZ, ELF2, ELF4, STAT5A, MAPKAPK3, MKNK1, FOS, PRR5, TCERG1, PKN3, RHOB, ERF, PKN1, MAPK10, STAT1, ITPR3, USF2, STAT3, ITPR2, RPS6KA6, LOC100133211, JUN, MAPK3, JAK1, OPHN1, SRGAP2	26	189	181	2857	2.17142	0.000221708
BIOCARTA	h_egfPathway:EGF Signaling Pathway	0.690846	FOS, CSNK2A1, JUN, STAT5A, MAPK3, JAK1, STAT1, STAT3	8	85	26	1437	5.20181	0.000482267
GOTERM_BP_5	GO:0007167~enzyme linked receptor protein signaling pathway	3.02245	ACVRL1, FGFR3, LTBP2, ADORA2A, EFNA1, STAT5A, GREM2, SRC, FOS, LOC652799, ANGPTL1, GDF9, ANGPT1, FGF2, TXNIP, IRAK1, PTPRF, NIN, SMAD5, PTPRA, LOC344593, LIFR, PTPRU, STAT3, DDR1, JUN, VEGFA, PDGFRA, JAK1, PDGFRB, HBEGF, GDF15, GRB7, ENG, GFRA2	35	680	342	12292	1.84993	0.000639868
PANTHER_PATHWAY	P00003:Alzheimer disease-amyloid secretase pathway	1.20898	PRKCZ, MAPKAPK3, PKN1, MAPK10, LOC730413, NPHP3, PSEN1, PKN3, MAPK3, BACE1, APBA2, CACNA1C, CHRFAM7A, PCSK4	14	189	72	2857	2.9393	0.000645274
BIOCARTA	h_TPOPathway:TPO Signaling Pathway	0.604491	FOS, CSNK2A1, JUN, STAT5A, MAPK3, STAT1, STAT3	7	85	20	1437	5.91706	0.00066763
GOTERM_BP_5	GO:0009125~nucleoside monophosphate catabolic process	0.431779	PDE8B, PDE4D, CNP, AMPD3, C6ORF108	5	680	9	12292	10.0425	0.000930066
KEGG_PATHWAY	hsa05322:Systemic lupus erythematosus	1.29534	HIST2H2AA3, HIST1H2AC, HIST2H2AA4, LOC391769, HIST1H2AG, HIST1H2AE, HIST2H4A, HIST2H4B, HIST2H2AC, HIST1H2BJ, HIST1H4E, HIST1H4I, HIST1H4H, HIST1H2BC, HIST1H2BD, HIST1H2BE, HIST1H2BG, H2AFJ, HIST2H2BE, HIST2H2BF, H2AFY2, HIST1H2AI, HIST1H3F, HIST1H2AM, HIST1H3H	15	300	99	5085	2.56818	0.00176162
GOTERM_BP_5	GO:0030334~regulation of cell migration	1.72712	ACVRL1, JAG2, PTPRU, ADORA1, CXCL12, ADA, PRR5, MIA3, LOC652799, LOC100133211, VEGFA, PDGFRA, HBEGF, PDGFRB, SCARB1, ARAP3, IGFBP3, FGF2, HDAC7, IGFBP5	20	680	169	12292	2.13923	0.0024946
BIOCARTA	h_il6Pathway:IL 6 signaling pathway	0.518135	FOS, CSNK2A1, JUN, MAPK3, LOC344593, STAT3	6	85	19	1437	5.3387	0.00367677
GOTERM_BP_5	GO:0007243~protein kinase cascade	2.9361	CAV1, FGFR3, ADORA2B, EFNA1, STAT5A, MKNK1, LPAR1, AKAP11, TLR6, ADORA1, SRC, LINGO1, LOC652799, TNFRSF19, PAK1, CHRFAM7A, FGF2, GPS1, IRAK1, DGKQ, ARHGEF6, LRRN3, LOC344593, TIFA, PKN1, MAPK10, STAT1, STAT3, NEK11, CARD10, RPS6KA6, PSEN1, JAK1, GADD45B	34	680	370	12292	1.66108	0.00443617
GOTERM_BP_5	GO:0006897~endocytosis	1.98618	MICALL2, DNM3, CLN3, RAMP2, CAV1, MYO6, PDLIM7, ADORA2A, HIP1R, LRRN3, COLEC12, ADORA1, ELMO2, ELMO1, MARCH3, NME2, FNBP1, PACSIN3, NME1, DLG4, OPHN1, RIN1, SCARB1, STEAP2	23	680	220	12292	1.88981	0.00510927
BIOCARTA	h_il2Pathway:IL 2 signaling pathway	0.518135	FOS, CSNK2A1, JUN, STAT5A, MAPK3, JAK1	6	85	21	1437	4.83025	0.00586372
GOTERM_BP_5	GO:0030001~metal ion transport	3.45423	STEAP3, ORAI1, CAV1, KCNA5, SFXN5, KCNIP4, ATP2B1, CAMK2D, SLC39A8, FTHL16, CCS, SLC22A5, CHRFAM7A, SCNN1D, KCNMA1, KCND3, SGK1, SLC12A4, TRPA1, CACNG6, TMEM38A, KCTD1, KCTD21, STIM2, SLC24A6, ITPR3, TCN2, ITPR2, ACCN2, ACCN3, NPY, KCNJ8, KCTD18, NHEDC2, KCTD15, STEAP2, CACNA1C, KCNH2, KCTD11, ATP7B	40	680	465	12292	1.55497	0.00591983
GOTERM_BP_5	GO:0008652~cellular amino acid biosynthetic process	0.777202	MTHFD1, BCAT1, ADI1, PYCRL, PYCR1, GLUL, SRR, MAT2B, CDO1	9	680	51	12292	3.18997	0.00643276
GOTERM_BP_5	GO:0051272~positive regulation of cell motion	1.12263	CHST3, CXCL12, PRR5, MIA3, LOC100133211, LOC652799, VEGFA, PDGFRA, HBEGF, PDGFRB, SCARB1, FGF2, HDAC7	13	680	98	12292	2.3979	0.00761057
KEGG_PATHWAY	hsa00230:Purine metabolism	1.5544	POLR3G, ADCY7, AK2, ZNRD1, PDE4D, AK3L1, AMPD3, ADA, POLR3D, NME4, NME2, POLE2, NME1, NUDT9, GUCY1A3, ENTPD3, PDE9A, PDE8B, IMPDH1	18	300	153	5085	1.99412	0.00793492
GOTERM_BP_5	GO:0015674~di-, tri-valent inorganic cation transport	1.64076	STEAP3, ORAI1, CAV1, CACNG6, TRPA1, STIM2, SLC24A6, TCN2, ITPR3, SFXN5, ITPR2, ATP2B1, ACCN2, NPY, CAMK2D, FTHL16, CHRFAM7A, STEAP2, CACNA1C	19	680	176	12292	1.95144	0.00856149
KEGG_PATHWAY	hsa05212:Pancreatic cancer	0.949914	VEGFB, E2F2, CASP9, RAC3, ARHGEF6, MAPK3, VEGFA, JAK1, MAPK10, STAT1, STAT3	11	300	72	5085	2.58958	0.00882905
PANTHER_PATHWAY	P00005:Angiogenesis	2.15889	PRKCZ, FGFR3, PDLIM7, MAPKAPK3, JAG2, SRC, FOS, PRR5, CASP9, RHOB, ANGPT1, PAK1, FGF2, LOC344593, MAPK10, STAT1, STAT3, NOTCH3, JUN, MAPK3, VEGFA, PDGFRA, PDGFRB, JAK1, GRB7	25	189	222	2857	1.7023	0.00903928
GOTERM_BP_5	GO:0006812~cation transport	3.88601	STEAP3, ORAI1, CAV1, KCNA5, SFXN5, KCNIP4, ATP2B1, NUDT9, CAMK2D, SLC39A8, FTHL16, CCS, SLC22A5, CHRFAM7A, SCNN1D, KCNMA1, KCND3, SGK1, SLC12A4, NOX1, TRPA1, CACNG6, TMEM38A, KCTD1, KCTD21, STIM2, SLC24A6, ITPR3, TCN2, ITPR2, ACCN2, ACCN3, NPY, PSEN1, KCNJ8, KCTD18, NHEDC2, KCTD15, ATP6AP1L, KCNH2, STEAP2, CACNA1C, PDZK1, KCTD11, ATP7B	45	680	553	12292	1.47096	0.00915097
GOTERM_BP_5	GO:0030335~positive regulation of cell migration	1.03627	MIA3, PRR5, LOC652799, LOC100133211, VEGFA, PDGFRA, PDGFRB, HBEGF, SCARB1, FGF2, CXCL12, HDAC7	12	680	89	12292	2.43728	0.009697
GOTERM_BP_5	GO:0001959~regulation of cytokine-mediated signaling pathway	0.431779	IRAK1, CAV1, PTPRF, ADIPOQ, AGPAT2	5	680	16	12292	5.6489	0.0098569
PANTHER_PATHWAY	P00001:Adrenaline and noradrenaline biosynthesis	0.604491	STX7, MAOA, SLC6A15, SLC18A1, COMT, VAMP1, COMTD1	7	189	30	2857	3.52716	0.0117738
GOTERM_BP_5	GO:0048660~regulation of smooth muscle cell proliferation	0.690846	JUN, VEGFA, NOX1, HBEGF, COMT, STAT1, IGFBP3, IGFBP5	8	680	46	12292	3.14373	0.0124196
GOTERM_BP_5	GO:0030336~negative regulation of cell migration	0.777202	MIA3, ACVRL1, PTPRU, ARAP3, ADORA1, IGFBP3, FGF2, ADA, IGFBP5	9	680	57	12292	2.85418	0.0125051
GOTERM_BP_5	GO:0031347~regulation of defense response	1.38169	POLR3G, IRAK1, F12, CARD9, ADORA2B, ADORA2A, STAT5A, CD276, TLR6, ADORA1, ADIPOQ, ADA, POLR3D, MYD88, IRF7, CHRFAM7A	16	680	143	12292	2.02254	0.0125365
GOTERM_BP_5	GO:0045766~positive regulation of angiogenesis	0.518135	BTG1, RHOB, TNFSF12, CHRFAM7A, FGF2, HDAC7	6	680	26	12292	4.17149	0.0126648
GOTERM_BP_5	GO:0034656~nucleobase, nucleoside and nucleotide catabolic process	0.777202	NUDT9, PDE8B, ENTPD3, PDE4D, CNP, AMPD3, C6ORF108, ADA, ABCC6	9	680	58	12292	2.80497	0.0138263
GOTERM_BP_5	GO:0034655~nucleobase, nucleoside, nucleotide and nucleic acid catabolic process	0.777202	NUDT9, PDE8B, ENTPD3, PDE4D, CNP, AMPD3, C6ORF108, ADA, ABCC6	9	680	58	12292	2.80497	0.0138263
REACTOME_PATHWAY	REACT_16888:Signaling by PDGF	0.777202	STAT5A, MAPK3, PDGFRA, LOC344593, PDGFRB, STAT1, GRB7, STAT3, SRC	9	173	64	3398	2.7621	0.0142928
GOTERM_BP_5	GO:0045936~negative regulation of phosphate metabolic process	0.690846	CDKN1C, PRKCZ, CAV1, PSEN1, JUN, PPP2R4, IGFBP3, ENG	8	680	48	12292	3.01275	0.0155424
GOTERM_BP_5	GO:0010563~negative regulation of phosphorus metabolic process	0.690846	CDKN1C, PRKCZ, CAV1, PSEN1, JUN, PPP2R4, IGFBP3, ENG	8	680	48	12292	3.01275	0.0155424
GOTERM_BP_5	GO:0008285~negative regulation of cell proliferation	2.67703	CAV1, ACVRL1, ADORA2A, COMT, MXI1, ADORA1, MTBP, PEMT, FTHL16, RARB, FGF2, NOX4, KAT2B, PTPRF, KLF11, CD276, PTPRU, TAX1BP3, GAL, CDKN1C, DHRS2, DDR1, NME2, LEPRE1, NME1, IRF6, BTG1, JUN, ADAMTS1, ENG, IGFBP3, IGFBP5	31	680	361	12292	1.55227	0.0165363
GOTERM_BP_5	GO:0060087~relaxation of vascular smooth muscle	0.259067	KCNMA1, ADORA2B, GUCY1A3	3	680	4	12292	13.5574	0.0169676
BIOCARTA	h_agrPathway:Agrin in Postsynaptic Differentiation	0.518135	JUN, ARHGEF6, MAPK3, GIT2, PAK1, SRC	6	85	27	1437	3.75686	0.0176285
BIOCARTA	h_epoPathway:EPO Signaling Pathway	0.431779	FOS, CSNK2A1, JUN, STAT5A, MAPK3	5	85	18	1437	4.69608	0.0177128
KEGG_PATHWAY	hsa00300:Lysine biosynthesis	0.259067	AADAT, AASS, AASDH	3	300	4	5085	12.7125	0.0191037
GOTERM_BP_5	GO:0002237~response to molecule of bacterial origin	0.949914	IRAK1, FOS, CARD9, MYD88, KCNJ8, JUN, SRR, SCARB1, COMT, TLR6, STAT1	11	680	86	12292	2.31211	0.0198314
REACTOME_PATHWAY	REACT_11044:Signaling by Rho GTPases	1.12263	ARHGEF6, ARHGAP17, MYO9A, ARHGAP22, PRR5, SYDE1, RAC3, RHOB, OPHN1, RHOBTB1, ARAP3, SRGAP2, NET1	13	173	123	3398	2.07594	0.0202945
GOTERM_BP_5	GO:0006753~nucleoside phosphate metabolic process	2.24525	ADCY7, ADORA2A, CTPS2, CNP, ADA, MTHFD1, ATP2B1, TP53I3, NUDT9, NUDT7, GUCY1A3, ENTPD3, PDE8B, IMPDH1, NOX1, PDE4D, AMPD3, TXNDC3, NME4, NME2, NME1, ATP6AP1L, C6ORF108, DCXR, ATP7B, ABCC6, ATP8A1	26	680	293	12292	1.60406	0.0203977
BIOCARTA	h_igf1Pathway:IGF-1 Signaling Pathway	0.431779	FOS, CSNK2A1, JUN, MAPK3, LOC344593	5	85	19	1437	4.44892	0.0214558
BIOCARTA	h_gleevecpathway:Inhibition of Cellular Proliferation by Gleevec	0.431779	FOS, JUN, STAT5A, MAPK3, STAT1	5	85	19	1437	4.44892	0.0214558
BIOCARTA	h_insulinPathway:Insulin Signaling Pathway	0.431779	FOS, CSNK2A1, JUN, MAPK3, LOC344593	5	85	19	1437	4.44892	0.0214558
PANTHER_PATHWAY	P04372:5-Hydroxytryptamine degredation	0.431779	ALDH8A1, MAOA, ALDH1A3, ALDH1L2, ALDH3A2	5	189	17	2857	4.446	0.0219431
GOTERM_BP_5	GO:0051271~negative regulation of cell motion	0.777202	MIA3, ACVRL1, PTPRU, ARAP3, ADORA1, IGFBP3, FGF2, ADA, IGFBP5	9	680	63	12292	2.58235	0.0219918
GOTERM_BP_5	GO:0002685~regulation of leukocyte migration	0.431779	MIA3, VEGFA, ADORA1, CXCL12, ADA	5	680	20	12292	4.51912	0.0220302
GOTERM_BP_5	GO:0043549~regulation of kinase activity	2.59067	PRKCZ, CAV1, ADORA2B, ADCY7, ADORA2A, EFNA1, TRIB3, PKMYT1, LPAR1, TLR6, ADORA1, APLP2, TSPYL2, HEXIM1, LOC652799, PAK1, CHRFAM7A, FGF2, SERTAD1, GPS1, IRAK1, DGKQ, LRRN3, LOC344593, STRADA, PKN1, CARD10, CDKN1C, PSEN1, GADD45B	30	680	357	12292	1.51903	0.0240163
GOTERM_BP_5	GO:0050728~negative regulation of inflammatory response	0.518135	ADORA2A, CD276, CHRFAM7A, ADORA1, ADIPOQ, ADA	6	680	31	12292	3.49867	0.0260978
GOTERM_BP_5	GO:0006664~glycolipid metabolic process	0.518135	CLN3, LARGE, LOC652799, ST3GAL6, GALC, ST8SIA3	6	680	31	12292	3.49867	0.0260978
GOTERM_BP_5	GO:0019220~regulation of phosphate metabolic process	3.28152	CSF2, PRKCZ, CAV1, ADORA2B, ADCY7, ADORA2A, EFNA1, TRIB3, PKMYT1, LPAR1, TLR6, ADORA1, APLP2, TSPYL2, HEXIM1, LOC652799, PAK1, CHRFAM7A, FGF2, SERTAD1, GPS1, IRAK1, DGKQ, LRRN3, STRADA, LOC344593, PKN1, ADIPOQ, SIRT2, CARD10, CDKN1C, PSEN1, JUN, PDGFRB, PPP2R4, GADD45B, ENG, IGFBP3	38	680	485	12292	1.4163	0.0280185
GOTERM_BP_5	GO:0051174~regulation of phosphorus metabolic process	3.28152	CSF2, PRKCZ, CAV1, ADORA2B, ADCY7, ADORA2A, EFNA1, TRIB3, PKMYT1, LPAR1, TLR6, ADORA1, APLP2, TSPYL2, HEXIM1, LOC652799, PAK1, CHRFAM7A, FGF2, SERTAD1, GPS1, IRAK1, DGKQ, LRRN3, STRADA, LOC344593, PKN1, ADIPOQ, SIRT2, CARD10, CDKN1C, PSEN1, JUN, PDGFRB, PPP2R4, GADD45B, ENG, IGFBP3	38	680	485	12292	1.4163	0.0280185
GOTERM_BP_5	GO:0001505~regulation of neurotransmitter levels	0.777202	SEPT5, CLN3, PSEN1, AGTPBP1, MAOA, SNPH, SYN2, COMT, UNC13B	9	680	67	12292	2.42818	0.030611
GOTERM_BP_5	GO:0010595~positive regulation of endothelial cell migration	0.345423	VEGFA, SCARB1, FGF2, HDAC7	4	680	13	12292	5.56199	0.0316765
GOTERM_BP_5	GO:0006195~purine nucleotide catabolic process	0.518135	NUDT9, PDE8B, PDE4D, AMPD3, ADA, ABCC6	6	680	33	12292	3.28663	0.0333224
GOTERM_BP_5	GO:0006464~protein modification process	8.37651	EFNA1, STAT5A, RBM4, STYX, PKMYT1, LPAR1, ADORA1, PSKH1, CSNK2A1, ST3GAL6, TLK1, TYRO3, PTPRF, PTPRU, SCYL3, MGAT3, UHRF1, MAPK3, BMP2K, PDGFRA, PDGFRB, AMFR, ZNF587, NEK6, FGFR3, ADORA2B, SSH3, MAPKAPK3, ST8SIA3, SRC, CAMKV, FBXW7, VRK3, DUSP14, LOC652799, DYRK3, MGAT4A, NIN, CREBBP, ATR, ATE1, NMT2, DUSP26, PARP3, UBE2E1, ACVRL1, NUAK1, CDC14B, ALG6, ALG8, PKN3, PIGH, PIGB, PAK1, CHRFAM7A, FGF2…	97	680	1453	12292	1.20676	0.033969
GOTERM_BP_5	GO:0009966~regulation of signal transduction	5.35406	ACVRL1, EFNA1, LPAR1, PRRX2, TLR6, MYD88, GIT2, PAK1, CHRFAM7A, RAMP1, FGF2, AGPAT2, NET1, RAMP2, IRAK1, PTPRF, ARHGEF6, PKN1, SIPA1L3, TBC1D22B, CARD10, NCAM1, NDEL1, PSEN1, VEGFA, NEK6, CSF2, PRKCZ, CAV1, TBC1D8, ADORA2B, TRIB3, APLP2, ADA, SRC, RGS11, SORBS3, TSPYL2, LOC652799, RASAL3, SKIL, PHLDA3, TRAF5, GPS1, CFLAR, CARD8, CARD9, LRRN3, PAK1IP1, LOC344593, RGS19, TAX1BP3, ADIPOQ, DKK2, CDKN…	62	680	878	12292	1.27647	0.0347684
GOTERM_BP_5	GO:0000096~sulfur amino acid metabolic process	0.431779	MTHFD1, ADI1, NFS1, MAT2B, CDO1	5	680	23	12292	3.92967	0.035351
REACTOME_PATHWAY	REACT_602:Metabolism of lipids and lipoproteins	1.20898	TM7SF2, GPD2, LPL, AMACR, PHYH, FAR2, SDC1, DGAT1, ALB, SCARB1, SLC27A2, HMGCL, SLC27A5, AGPAT2	14	173	150	3398	1.83322	0.0381891
GOTERM_BP_5	GO:0045986~negative regulation of smooth muscle contraction	0.259067	KCNMA1, ADORA2B, GUCY1A3	3	680	6	12292	9.03824	0.0393962
GOTERM_BP_5	GO:0045089~positive regulation of innate immune response	0.604491	POLR3G, IRAK1, CARD9, MYD88, STAT5A, TLR6, POLR3D	7	680	46	12292	2.75077	0.0396931
KEGG_PATHWAY	hsa00350:Tyrosine metabolism	0.604491	NAT6, MAOA, ALDH1A3, GSTZ1, COMT, FAH, HEMK1	7	300	44	5085	2.69659	0.0421025
GOTERM_BP_5	GO:0007611~learning or memory	1.03627	FZD9, EGR1, PRKCZ, FOS, CLN3, PSEN1, JUN, LOC652799, DLG4, COMT, CHRFAM7A, CACNA1C	12	680	111	12292	1.95421	0.0426719
BIOCARTA	h_wnt-lrp6Pathway:Wnt/LRP6 Signalling	0.259067	DKK2, DKK1, KREMEN2	3	85	6	1437	8.45294	0.0434337
GOTERM_BP_5	GO:0051347~positive regulation of transferase activity	1.81347	PRKCZ, IRAK1, DGKQ, ADORA2B, ADCY7, ADORA2A, EFNA1, LRRN3, LOC344593, STRADA, PKN1, LPAR1, TLR6, ADORA1, CARD10, PSEN1, LOC652799, PAK1, CHRFAM7A, GADD45B, FGF2	21	680	240	12292	1.58169	0.043491
BIOCARTA	h_il7Pathway:IL-7 Signal Transduction	0.345423	IL7, STAT5A, CREBBP, JAK1	4	85	14	1437	4.83025	0.0439201
BIOCARTA	h_metPathway:Signaling of Hepatocyte Growth Factor Receptor	0.518135	JUN, MAPK3, LOC344593, PAK1, STAT3, SRC	6	85	34	1437	2.98339	0.0440783
GOTERM_BP_5	GO:0007242~intracellular signaling cascade	7.25389	ADCY7, EFNA1, STAT5A, RBM4, RRAD, MED24, LPAR1, HIST2H4A, TLR6, ADORA1, HIST2H4B, GNG8, GSN, PCBP4, AEN, ACOT11, GUCY1A3, RHOB, TLK1, PAK1, CHRFAM7A, FGF2, PAG1, NET1, IRAK1, MYO6, ARHGEF6, TIFA, PKN1, COLEC12, NEK11, ELMO1, CARD10, GNAL, TNS3, PSEN1, LOC100133211, MAPK3, PDE9A, GADD45B, UNC13B, ARL4A, PRKCZ, CAV1, FGFR3, ADORA2B, ADORA2A, MAPKAPK3, MKNK1, AKAP11, MYO9A, CALCOCO1, LOC100131294, S…	84	680	1256	12292	1.20894	0.0461369
GOTERM_BP_5	GO:0031348~negative regulation of defense response	0.518135	ADORA2A, CD276, CHRFAM7A, ADORA1, ADIPOQ, ADA	6	680	36	12292	3.01275	0.0462867
GOTERM_BP_5	GO:0010594~regulation of endothelial cell migration	0.431779	ACVRL1, VEGFA, SCARB1, FGF2, HDAC7	5	680	25	12292	3.61529	0.0463286
GOTERM_BP_5	GO:0016079~synaptic vesicle exocytosis	0.345423	SEPT5, PSEN1, SNPH, UNC13B	4	680	15	12292	4.82039	0.046445
GOTERM_BP_5	GO:0000097~sulfur amino acid biosynthetic process	0.345423	MTHFD1, ADI1, MAT2B, CDO1	4	680	15	12292	4.82039	0.046445
GOTERM_BP_5	GO:0031349~positive regulation of defense response	0.777202	POLR3G, IRAK1, CARD9, MYD88, ADORA2B, STAT5A, IRF7, TLR6, POLR3D	9	680	73	12292	2.22861	0.0474742
REACTOME_PATHWAY	REACT_13685:Synaptic Transmission	0.777202	BCAT1, GLUL, MYO6, PANX2, MAOA, SYN2, CAMK2D, DLG4, COMT	9	173	81	3398	2.1824	0.0503601
GOTERM_BP_5	GO:0042311~vasodilation	0.431779	KCNMA1, ADORA2B, ADORA2A, KCNJ8, GUCY1A3	5	680	26	12292	3.47624	0.0524493
GOTERM_BP_5	GO:0046888~negative regulation of hormone secretion	0.431779	SIRT4, LOC344593, PDE8B, ADORA1, ADIPOQ	5	680	26	12292	3.47624	0.0524493
GOTERM_BP_5	GO:0016477~cell migration	1.98618	CTHRC1, ACVRL1, NOX1, SCYL3, TNFSF12, ITGA4, CXCL12, SRC, TNS3, DOCK2, NDEL1, PSEN1, PARP9, BTG1, LOC652799, LYST, OPHN1, HBEGF, PDGFRB, SCARB1, APBB2, FGF2, ENG	23	680	276	12292	1.50637	0.0533571
GOTERM_BP_5	GO:0032102~negative regulation of response to external stimulus	0.604491	CLN3, ADORA2A, CD276, CHRFAM7A, ADORA1, ADIPOQ, ADA	7	680	50	12292	2.53071	0.0560905
PANTHER_PATHWAY	P00046:Oxidative stress response	0.777202	MAX, DUSP26, DUSP14, JUN, STYX, MAPKAPK3, MKNK1, MAPK10, STAT1	9	189	64	2857	2.12574	0.0560955
GOTERM_BP_5	GO:0050727~regulation of inflammatory response	0.777202	F12, ADORA2B, ADORA2A, STAT5A, CD276, CHRFAM7A, ADORA1, ADIPOQ, ADA	9	680	76	12292	2.14063	0.0578094
GOTERM_BP_5	GO:0045765~regulation of angiogenesis	0.690846	ADORA2B, BTG1, RHOB, TNFSF12, CHRFAM7A, FGF2, SPINK5, HDAC7	8	680	63	12292	2.29542	0.0578554
GOTERM_BP_5	GO:0030879~mammary gland development	0.690846	DDR1, CAV1, NME2, IRF6, NME1, STAT5A, CDO1, USF2, ATP7B	8	680	63	12292	2.29542	0.0578554
GOTERM_BP_5	GO:0051259~protein oligomerization	1.38169	PRKCZ, IRAK1, CAV1, AASS, COLEC12, KCNA5, ITPR3, ADIPOQ, MTMR2, P2RX6, AQP11, C1QTNF1, SRR, ANGPT1, SKIL, AMFR	16	680	174	12292	1.6622	0.0580113
BIOCARTA	h_pelp1Pathway:Pelp1 Modulation of Estrogen Receptor Activity	0.259067	MAPK3, CREBBP, SRC	3	85	7	1437	7.24538	0.0585325
KEGG_PATHWAY	hsa04912:GnRH signaling pathway	0.949914	ADCY7, PLA2G10, JUN, MAPK3, CAMK2D, HBEGF, MAPK10, ITPR3, CACNA1C, SRC, ITPR2	11	300	98	5085	1.90255	0.0607641
GOTERM_BP_5	GO:0040029~regulation of gene expression, epigenetic	0.777202	DNMT3A, FOS, H2AFY2, SIRT4, SIRT5, PIWIL4, LIN28B, SIRT2, HEMK1	9	680	77	12292	2.11283	0.0615469
GOTERM_BP_5	GO:0032496~response to lipopolysaccharide	0.777202	IRAK1, FOS, MYD88, KCNJ8, JUN, SRR, SCARB1, COMT, STAT1	9	680	77	12292	2.11283	0.0615469
PANTHER_PATHWAY	P02738:De novo purine biosynthesis	0.518135	TXNDC3, NME4, NME2, NME1, AK2, AK3L1, IMPDH1	6	189	33	2857	2.74844	0.0617343
KEGG_PATHWAY	hsa04270:Vascular smooth muscle contraction	1.03627	KCNMA1, RAMP2, ADCY7, ADORA2B, PLA2G10, ADORA2A, MAPK3, GUCY1A3, ITPR3, CACNA1C, RAMP1, ITPR2	12	300	112	5085	1.81607	0.0635632
GOTERM_BP_5	GO:0006164~purine nucleotide biosynthetic process	1.20898	ADCY7, ADORA2A, AMPD3, ADA, TXNDC3, MTHFD1, ATP2B1, NME4, NME2, NME1, GUCY1A3, ATP6AP1L, IMPDH1, ATP7B, ATP8A1	14	680	148	12292	1.70994	0.0657697
GOTERM_BP_5	GO:0031345~negative regulation of cell projection organization	0.431779	LINGO1, PLXNA3, PSEN1, PTPRF, SEMA3A	5	680	28	12292	3.22794	0.0659383
GOTERM_BP_5	GO:0032940~secretion by cell	1.5544	SEPT5, CPLX2, MYO6, LTBP2, CRCP, ILDR2, GAL, TRAF3IP2, LAT, MIA3, DGAT1, PSEN1, SNPH, SYN2, STEAP2, CACNA1C, UNC13B, PCSK4	18	680	207	12292	1.57187	0.0661216
GOTERM_BP_5	GO:0043067~regulation of programmed cell death	4.83592	STAT5A, JAG2, TNFSF12, ADORA1, TP53I3, MYD88, CASP4, CASP9, PCBP4, AEN, ZNF443, RARB, FGF2, NET1, KCNMA1, IRAK1, CLN3, PTPRF, ARHGEF6, GAL, CARD10, DHRS2, NME2, PSEN1, BTG1, NME1, LYST, JUN, VEGFA, UNC13B, CAMK1D, BID, CSF2, PRKCZ, ADORA2A, TNFRSF25, ADAMTSL4, ADA, SRC, BLOC1S2, ALB, LOC652799, ALDH1A3, TNFRSF19, FAIM, PHLDA3, TRAF5, ERCC1, TXNIP, CFLAR, CARD8, CARD9, IL7, STAT1, ADIPOQ, APBB2, I…	56	680	812	12292	1.24665	0.0665674
GOTERM_BP_5	GO:0030308~negative regulation of cell growth	0.863558	PLXNA3, TSPYL2, ACVRL1, IL7, BTG1, GDF9, SEMA3A, APBB2, FGF2, SERTAD1	10	680	92	12292	1.96483	0.0671776
GOTERM_BP_5	GO:0001960~negative regulation of cytokine-mediated signaling pathway	0.259067	CAV1, PTPRF, ADIPOQ	3	680	8	12292	6.77868	0.0683492
PANTHER_PATHWAY	P04393:Ras Pathway	0.949914	RPS6KA6, C21ORF7, RAC3, JUN, MAPK3, MAPKAPK3, RHOB, MAPK10, PAK1, STAT1, STAT3	11	189	90	2857	1.84756	0.0685828
KEGG_PATHWAY	hsa05200:Pathways in cancer	2.33161	BID, E2F2, FGFR3, STAT5A, EGLN3, MAX, FOS, CASP9, RAC3, LOC652799, CSF3R, RARB, FGF2, TRAF5, FZD9, CREBBP, RUNX1T1, MAPK10, STAT1, STAT3, VEGFB, JUN, MAPK3, VEGFA, PDGFRA, PDGFRB, JAK1	27	300	328	5085	1.39527	0.0698445
BIOCARTA	h_ngfPathway:Nerve growth factor pathway (NGF)	0.345423	FOS, CSNK2A1, JUN, MAPK3	4	85	17	1437	3.97785	0.0723552
GOTERM_BP_5	GO:0016310~phosphorylation	4.74957	ACVRL1, EFNA1, NUAK1, STAT5A, PKMYT1, LPAR1, ADORA1, PSKH1, CSNK2A1, PKN3, TLK1, PAK1, CHRFAM7A, FGF2, IRAK1, TYRO3, SGK1, PKN1, SCYL3, NEK11, DDR1, NME2, PSEN1, NME1, MAPK3, BMP2K, PDGFRA, PDGFRB, GADD45B, NEK6, CAMK1D, PRKCZ, FGFR3, ADORA2B, MAPKAPK3, TRIB3, MKNK1, SRC, CAMKV, GALK2, VRK3, LOC652799, CAMK2D, DYRK3, NIN, PTPRA, LRRN3, LOC344593, STRADA, MAPK10, ATR, STAT1, RPS6KA6, JAK1, ATP6AP1…	55	680	800	12292	1.24276	0.0728756
BIOCARTA	h_pcafpathway:The information-processing pathway at the IFN-beta enhancer	0.259067	KAT2B, JUN, CREBBP	3	85	8	1437	6.33971	0.0751377
GOTERM_BP_5	GO:0045088~regulation of innate immune response	0.604491	POLR3G, IRAK1, CARD9, MYD88, STAT5A, TLR6, POLR3D	7	680	54	12292	2.34325	0.0760224
KEGG_PATHWAY	hsa04540:Gap junction	0.863558	ADCY7, MAPK3, PDGFRA, PDGFRB, GUCY1A3, LPAR1, TUBB1, ITPR3, SRC, ITPR2	10	300	89	5085	1.90449	0.0763462
GOTERM_BP_5	GO:0045935~positive regulation of nucleobase, nucleoside, nucleotide and nucleic acid metabolic process	3.79965	CSF2, ACVRL1, ADORA2B, ELF4, ADORA2A, STAT5A, RBM4, ZXDC, NUFIP1, SOX6, TNFSF12, ZXDA, CALCOCO1, FOS, BLOC1S2, GUCY1A3, RARB, FGF2, ETV4, SERTAD1, ZNF423, EGR1, TBL1XR1, IRAK1, MYO6, IKZF2, SOX11, CREBBP, SMAD5, USF2, STAT3, SALL4, IRF6, CSRNP2, JUN, VEGFA, PDGFRA, TFAP2B, ZNF462, EAF2, NFIC, PBX2, ENG, TBX19	44	680	624	12292	1.27462	0.0765691
GOTERM_BP_5	GO:0043065~positive regulation of apoptosis	2.76339	BID, ADORA2A, TNFRSF25, ADAMTSL4, TNFSF12, ADORA1, SRC, TP53I3, CASP4, CASP9, PCBP4, AEN, ALDH1A3, ZNF443, TNFRSF19, RARB, PHLDA3, NET1, TXNIP, KCNMA1, CFLAR, PTPRF, ARHGEF6, STAT1, GAL, ADIPOQ, PSEN1, JUN, LYST, APBB2, UNC13B, IGFBP3	32	680	430	12292	1.34523	0.0770929
GOTERM_BP_5	GO:0009309~amine biosynthetic process	0.777202	MTHFD1, BCAT1, ADI1, PYCRL, PYCR1, GLUL, SRR, MAT2B, CDO1	9	680	81	12292	2.0085	0.0779818
GOTERM_BP_5	GO:0051173~positive regulation of nitrogen compound metabolic process	3.88601	CSF2, ACVRL1, ADORA2B, ELF4, ADORA2A, STAT5A, RBM4, ZXDC, NUFIP1, SOX6, TNFSF12, COMT, ZXDA, CALCOCO1, FOS, BLOC1S2, GUCY1A3, RARB, FGF2, ETV4, SERTAD1, ZNF423, EGR1, TBL1XR1, IRAK1, MYO6, IKZF2, SOX11, CREBBP, SMAD5, USF2, STAT3, SALL4, IRF6, CSRNP2, JUN, VEGFA, PDGFRA, TFAP2B, ZNF462, EAF2, NFIC, PBX2, ENG, TBX19	45	680	644	12292	1.26311	0.0818236
GOTERM_BP_5	GO:0043068~positive regulation of programmed cell death	2.76339	BID, ADORA2A, TNFRSF25, ADAMTSL4, TNFSF12, ADORA1, SRC, TP53I3, CASP4, CASP9, PCBP4, AEN, ALDH1A3, ZNF443, TNFRSF19, RARB, PHLDA3, NET1, TXNIP, KCNMA1, CFLAR, PTPRF, ARHGEF6, STAT1, GAL, ADIPOQ, PSEN1, JUN, LYST, APBB2, UNC13B, IGFBP3	32	680	433	12292	1.33591	0.0831803
PANTHER_PATHWAY	P00020:FAS signaling pathway	0.518135	CFLAR, CASP9, GSN, JUN, PARP3, MAPK10	6	189	36	2857	2.5194	0.0838238
GOTERM_BP_5	GO:0016311~dephosphorylation	1.20898	PTPRF, CDC14B, SSH3, STYX, PTPRA, LOC344593, PTPRU, PPM1B, MTMR2, MTM1, MTMR3, DUSP26, PPM1K, DUSP14	14	680	154	12292	1.64332	0.084003
BIOCARTA	h_erkPathway:Erk1/Erk2 Mapk Signaling pathway	0.431779	MAPK3, PDGFRA, MKNK1, STAT3, SRC	5	85	29	1437	2.91481	0.0844905
GOTERM_BP_5	GO:0052200~response to host defenses	0.259067	IRF7, GUCY1A3, TLR6	3	680	9	12292	6.02549	0.0847431
GOTERM_BP_5	GO:0075136~response to host	0.259067	IRF7, GUCY1A3, TLR6	3	680	9	12292	6.02549	0.0847431
GOTERM_BP_5	GO:0044003~modification by symbiont of host morphology or physiology	0.259067	ALB, IRF7, TLR6	3	680	9	12292	6.02549	0.0847431
GOTERM_BP_5	GO:0010884~positive regulation of lipid storage	0.259067	LPL, PLA2G10, SCARB1	3	680	9	12292	6.02549	0.0847431
GOTERM_BP_5	GO:0010942~positive regulation of cell death	2.76339	BID, ADORA2A, TNFRSF25, ADAMTSL4, TNFSF12, ADORA1, SRC, TP53I3, CASP4, CASP9, PCBP4, AEN, ALDH1A3, ZNF443, TNFRSF19, RARB, PHLDA3, NET1, TXNIP, KCNMA1, CFLAR, PTPRF, ARHGEF6, STAT1, GAL, ADIPOQ, PSEN1, JUN, LYST, APBB2, UNC13B, IGFBP3	32	680	435	12292	1.32976	0.0866735
GOTERM_BP_5	GO:0042542~response to hydrogen peroxide	0.604491	TXNIP, SDC1, JUN, TRPA1, STAT1, ADA, PXDNL	7	680	56	12292	2.25956	0.0873124
GOTERM_BP_5	GO:0016458~gene silencing	0.604491	DNMT3A, SIRT4, SIRT5, PIWIL4, SOX6, LIN28B, SIRT2	7	680	56	12292	2.25956	0.0873124
GOTERM_BP_5	GO:0048661~positive regulation of smooth muscle cell proliferation	0.431779	JUN, VEGFA, NOX1, HBEGF, STAT1	5	680	31	12292	2.91556	0.0891891
BIOCARTA	h_mapkPathway:MAPKinase Signaling Pathway	0.777202	MAX, FOS, JUN, MAPK3, MAPKAPK3, MKNK1, MAPK10, PAK1, STAT1	9	85	80	1437	1.90191	0.0894134
GOTERM_BP_5	GO:0031325~positive regulation of cellular metabolic process	5.09499	ACVRL1, ELF4, STAT5A, RBM4, ZXDC, TNFSF12, TLR6, ADORA1, ZXDA, FOS, PACSIN3, GUCY1A3, RARB, FGF2, SERTAD1, EGR1, IRAK1, F12, TBL1XR1, MYO6, SOX11, PSEN1, JUN, VEGFA, PDGFRA, TFAP2B, TBX19, CSF2, ATG10, CAV1, ADORA2B, ADORA2A, NUFIP1, SOX6, COMT, CALCOCO1, BLOC1S2, PEMT, ETV4, ZNF423, SOAT1, IKZF2, PLA2G10, SMAD5, CREBBP, CD276, ADIPOQ, USF2, STAT3, SALL4, IRF6, CSRNP2, ZNF462, PPP2R4, EAF2, NFIC,…	59	680	880	12292	1.21195	0.0899931
GOTERM_BP_5	GO:0019221~cytokine-mediated signaling pathway	0.690846	IRAK1, LOC652799, STAT5A, LIFR, JAK1, STAT1, ADIPOQ, STAT3	8	680	70	12292	2.06588	0.0907362
GOTERM_BP_5	GO:0010648~negative regulation of cell communication	1.72712	PRKCZ, CLN3, CAV1, CARD8, PTPRF, PAK1IP1, RGS19, TAX1BP3, ADORA1, ADIPOQ, ADA, DKK2, RGS11, DKK1, SKIL, ARAP3, IGFBP3, PHLDA3, ENG, IGFBP5	20	680	248	12292	1.45778	0.0928511
BIOCARTA	h_dreampathway:Repression of Pain Sensation by the Transcriptional Regulator DREAM	0.259067	FOS, JUN, MAPK3	3	85	9	1437	5.63529	0.0930261
GOTERM_BP_5	GO:0009967~positive regulation of signal transduction	1.98618	CSF2, CFLAR, CAV1, CARD9, ACVRL1, LOC344593, LPAR1, PRRX2, TLR6, ADIPOQ, SRC, ADA, TRAF3IP2, NCAM1, CDKN1C, SORBS3, MYD88, LOC652799, VEGFA, ENG, TRAF5, NEK6, AGPAT2	23	680	295	12292	1.40935	0.0933719
GOTERM_BP_5	GO:0031669~cellular response to nutrient levels	0.518135	CLN3, CAV1, PSEN1, ALB, JUN, USF2	6	680	44	12292	2.46497	0.0935938
GOTERM_BP_5	GO:0009267~cellular response to starvation	0.431779	CLN3, CAV1, PSEN1, ALB, JUN	5	680	32	12292	2.82445	0.0977059
GOTERM_BP_5	GO:0007034~vacuolar transport	0.431779	ARSB, NAGPA, CHMP7, RHOB, HOOK3	5	680	32	12292	2.82445	0.0977059
GOTERM_BP_5	GO:0010647~positive regulation of cell communication	2.15889	PRKCZ, CSF2, CAV1, ACVRL1, ADORA2A, PRRX2, LPAR1, TLR6, ADA, SRC, SORBS3, MYD88, LOC652799, TRAF5, AGPAT2, CFLAR, CARD9, LOC344593, ADIPOQ, TRAF3IP2, CDKN1C, NCAM1, VEGFA, ENG, NEK6	25	680	329	12292	1.37359	0.0983597
PANTHER_PATHWAY	P00007:Axon guidance mediated by semaphorins	0.604491	PLXNA3, RAC3, RHOB, DPYSL3, SEMA3A, PAK1, NET1	7	189	49	2857	2.15949	0.0993252
GOTERM_BP_5	GO:0016197~endosome transport	0.604491	LYST, CHMP7, RHOB, DOPEY2, DOPEY1, WAS, HOOK3	7	680	58	12292	2.18164	0.0994685
GOTERM_BP_5	GO:0042981~regulation of apoptosis	4.66321	STAT5A, JAG2, TNFSF12, ADORA1, TP53I3, MYD88, CASP4, CASP9, PCBP4, AEN, ZNF443, RARB, NET1, KCNMA1, IRAK1, CLN3, PTPRF, ARHGEF6, GAL, CARD10, DHRS2, NME2, PSEN1, BTG1, NME1, LYST, JUN, VEGFA, UNC13B, CAMK1D, BID, CSF2, PRKCZ, ADORA2A, TNFRSF25, ADAMTSL4, ADA, SRC, BLOC1S2, ALB, ALDH1A3, TNFRSF19, FAIM, PHLDA3, TRAF5, ERCC1, TXNIP, CFLAR, CARD8, CARD9, IL7, STAT1, ADIPOQ, APBB2, IGFBP3	54	680	804	12292	1.21409	0.0996484
