# Supplementary material for: BET Inhibition Silences Expression of MYCN and BCL2 and Induces Cytotoxicity in Neuroblastoma Tumor Models
Source: PLoS One. 2013 Aug 23;8(8):e72967. doi: 10.1371/journal.pone.0072967 (PMC3751846; doi:10.1371/journal.pone.0072967)
Supplement: Table S4 — GSEA in CHP-212 and SK–N–SH. (XLS) [file pone.0072967.s005.xls]

## Sheet: CHP212
Gene Sets Significantly Down-regulated in CHP-212 I-BET726-treated Samples (q< 0.05)
NAME	SIZE	ES	NES	NOM p-val	FDR q-val
DOANE_BREAST_CANCER_CLASSES_UP	63	-0.703419	-2.54343	0	0
LIEN_BREAST_CARCINOMA_METAPLASTIC_VS_DUCTAL_DN	96	-0.640904	-2.4828	0	0
MIPS_55S_RIBOSOME_MITOCHONDRIAL	78	-0.647334	-2.43529	0	0
HELLER_HDAC_TARGETS_SILENCED_BY_METHYLATION_DN	229	-0.542468	-2.33917	0	0
HELLER_HDAC_TARGETS_DN	247	-0.528641	-2.33587	0	0
CHARAFE_BREAST_CANCER_LUMINAL_VS_MESENCHYMAL_UP	417	-0.500306	-2.32536	0	0
DOANE_BREAST_CANCER_ESR1_UP	90	-0.599055	-2.30742	0	0.000146
MIPS_39S_RIBOSOMAL_SUBUNIT_MITOCHONDRIAL	48	-0.672348	-2.30521	0	0.000127
JAIN_NFKB_SIGNALING	71	-0.633881	-2.30164	0	0.000113
MANALO_HYPOXIA_DN	275	-0.507021	-2.2762	0	0.000102
BILD_MYC_ONCOGENIC_SIGNATURE	172	-0.523661	-2.2036	0	0.000367
DOANE_RESPONSE_TO_ANDROGEN_DN	216	-0.510008	-2.20138	0	0.00042
SMID_BREAST_CANCER_ERBB2_UP	111	-0.552801	-2.19039	0	0.000388
CHARAFE_BREAST_CANCER_LUMINAL_VS_BASAL_UP	340	-0.479186	-2.1777	0	0.00036
SCHUHMACHER_MYC_TARGETS_UP	78	-0.575286	-2.17481	0	0.000336
ODONNELL_METASTASIS_DN	22	-0.754977	-2.15424	0	0.000632
WONG_MITOCHONDRIA_GENE_MODULE	202	-0.495887	-2.14431	0	0.000771
IVANOVA_HEMATOPOIESIS_INTERMEDIATE_PROGENITOR	135	-0.51831	-2.12551	0	0.00128811
HAMAI_APOPTOSIS_VIA_TRAIL_DN	144	-0.514443	-2.12101	0	0.00143243
BERNARD_PPAPDC1B_TARGETS_DN	46	-0.619059	-2.12001	0	0.00141186
DUTERTRE_ESTRADIOL_RESPONSE_6HR_UP	200	-0.488594	-2.10799	0	0.0016317
PENG_RAPAMYCIN_RESPONSE_DN	234	-0.475545	-2.08805	0	0.00219638
MOOTHA_VOXPHOS	80	-0.542005	-2.0577	0	0.00354037
LA_MEN1_TARGETS	18	-0.752999	-2.05272	0	0.00364475
PENG_GLUTAMINE_DEPRIVATION_DN	313	-0.454716	-2.04852	0	0.0038615
JAATINEN_HEMATOPOIETIC_STEM_CELL_UP	263	-0.460832	-2.03992	0	0.00437094
WONG_EMBRYONIC_STEM_CELL_CORE	320	-0.449754	-2.03649	0	0.00461833
SCHLOSSER_MYC_TARGETS_AND_SERUM_RESPONSE_DN	47	-0.589219	-2.02225	0	0.00546046
GILDEA_METASTASIS	22	-0.691407	-2.01532	0	0.00575754
FARMER_BREAST_CANCER_APOCRINE_VS_LUMINAL	282	-0.450746	-2.01003	0	0.0059671
ELVIDGE_HIF1A_TARGETS_UP	62	-0.555771	-2.00637	0	0.00597026
TONG_INTERACT_WITH_PTTG1	51	-0.57552	-2.00456	0	0.00593987
JAEGER_METASTASIS_DN	205	-0.459145	-1.99343	0	0.00731684
V$MYCMAX_01	193	-0.462967	-1.99017	0	0.00742755
MIPS_28S_RIBOSOMAL_SUBUNIT_MITOCHONDRIAL	30	-0.630216	-1.98958	0	0.00730159
STEIN_ESRRA_TARGETS_RESPONSIVE_TO_ESTROGEN_DN	39	-0.59809	-1.98438	0.00178253	0.00765857
SMID_BREAST_CANCER_RELAPSE_IN_LUNG_DN	24	-0.65013	-1.95627	0	0.011492
MIKKELSEN_IPS_ICP_WITH_H3K27ME3	26	-0.64714	-1.94735	0	0.0131463
NIKOLSKY_BREAST_CANCER_1Q21_AMPLICON	29	-0.636679	-1.94703	0	0.0128092
RORIE_TARGETS_OF_EWSR1_FLI1_FUSION_DN	19	-0.687301	-1.9434	0	0.0133204
MOHANKUMAR_TLX1_TARGETS_DN	129	-0.48335	-1.94035	0	0.0135355
MOOTHA_HUMAN_MITODB_6_2002	393	-0.418071	-1.93676	0	0.0138841
SMID_BREAST_CANCER_RELAPSE_IN_BRAIN_DN	74	-0.517938	-1.93132	0	0.0147341
REACTOME_TRNA_AMINOACYLATION	40	-0.580658	-1.92398	0	0.0160668
MIKKELSEN_MCV6_ICP_WITH_H3K27ME3	38	-0.588264	-1.92116	0	0.0165133
MEISSNER_NPC_HCP_WITH_H3K4ME2	323	-0.427773	-1.91812	0	0.0170917
POMEROY_MEDULLOBLASTOMA_DESMOPLASIC_VS_CLASSIC_DN	49	-0.556965	-1.91589	0	0.017518
MANTOVANI_NFKB_TARGETS_UP	31	-0.609518	-1.91547	0	0.0172362
FARMER_BREAST_CANCER_APOCRINE_VS_BASAL	289	-0.427767	-1.91204	0	0.0176023
YANG_BREAST_CANCER_ESR1_BULK_UP	25	-0.643204	-1.91092	0	0.0175306
CHICAS_RB1_TARGETS_LOW_SERUM	82	-0.502956	-1.90507	0	0.0187417
CHEN_LVAD_SUPPORT_OF_FAILING_HEART_DN	34	-0.615496	-1.90445	0	0.018594
LI_DCP2_BOUND_MRNA	86	-0.497254	-1.89639	0	0.0201375
GUTIERREZ_CHRONIC_LYMPHOCYTIC_LEUKEMIA_DN	44	-0.576064	-1.89533	0	0.0201386
SCHUETZ_BREAST_CANCER_DUCTAL_INVASIVE_DN	71	-0.50979	-1.89415	0	0.0201752
TURASHVILI_BREAST_LOBULAR_CARCINOMA_VS_LOBULAR_NORMAL_DN	55	-0.525608	-1.89147	0	0.0205138
SMID_BREAST_CANCER_RELAPSE_IN_BONE_UP	74	-0.51186	-1.89106	0	0.0202951
SMID_BREAST_CANCER_LUMINAL_B_UP	131	-0.467182	-1.89027	0	0.0201524
COLDREN_GEFITINIB_RESISTANCE_DN	189	-0.44624	-1.89019	0	0.0198448
LIM_MAMMARY_STEM_CELL_DN	393	-0.408005	-1.88715	0	0.0200318
KARLSSON_TGFB1_TARGETS_UP	112	-0.476724	-1.88622	0	0.0199994
EBAUER_TARGETS_OF_PAX3_FOXO1_FUSION_DN	36	-0.59053	-1.88446	0.00176991	0.0200997
SANSOM_APC_TARGETS_REQUIRE_MYC	183	-0.436225	-1.88185	0	0.0205948
HUANG_DASATINIB_RESISTANCE_DN	59	-0.521773	-1.8798	0	0.0208381
MOOTHA_MITOCHONDRIA	409	-0.401592	-1.87944	0	0.0206416
CREIGHTON_ENDOCRINE_THERAPY_RESISTANCE_1	448	-0.399847	-1.87678	0	0.0208619
TONKS_TARGETS_OF_RUNX1_RUNX1T1_FUSION_MONOCYTE_UP	170	-0.445299	-1.8753	0	0.0208816
ARGGGTTAA_UNKNOWN	99	-0.478082	-1.8743	0	0.0209435
MASSARWEH_TAMOXIFEN_RESISTANCE_UP	492	-0.395463	-1.87348	0	0.0208732
MANTOVANI_VIRAL_GPCR_SIGNALING_UP	56	-0.531712	-1.87277	0	0.0207762
CHARAFE_BREAST_CANCER_BASAL_VS_MESENCHYMAL_UP	104	-0.478163	-1.87166	0	0.0208805
ONDER_CDH1_TARGETS_2_DN	365	-0.408452	-1.87132	0	0.0207018
NIELSEN_GIST_VS_SYNOVIAL_SARCOMA_DN	17	-0.68365	-1.86938	0	0.0209828
DAVICIONI_MOLECULAR_ARMS_VS_ERMS_DN	149	-0.45697	-1.86908	0	0.0208081
YAO_TEMPORAL_RESPONSE_TO_PROGESTERONE_CLUSTER_16	61	-0.516997	-1.86849	0	0.0207449
PEDERSEN_METASTASIS_BY_ERBB2_ISOFORM_6	21	-0.65504	-1.86329	0.00190476	0.0218059
NAKAYAMA_SOFT_TISSUE_TUMORS_PCA2_DN	49	-0.533694	-1.86229	0	0.0218101
PARENT_MTOR_SIGNALING_DN	35	-0.576166	-1.85654	0	0.0230247
QI_PLASMACYTOMA_DN	86	-0.485765	-1.85454	0	0.0232428
BIOCARTA_NKT_PATHWAY	16	-0.68118	-1.85199	0.00191205	0.0237558
GRAESSMANN_RESPONSE_TO_MC_AND_SERUM_DEPRIVATION_UP	165	-0.439715	-1.84932	0	0.0243553
NOUSHMEHR_GBM_SILENCED_BY_METHYLATION	31	-0.595747	-1.84842	0.00377358	0.0243038
ONO_AML1_TARGETS_DN	32	-0.58496	-1.84385	0.00193424	0.0251612
SANA_RESPONSE_TO_IFNG_UP	53	-0.531663	-1.84021	0	0.0259294
BHAT_ESR1_TARGETS_VIA_AKT1_UP	226	-0.419181	-1.83916	0	0.0261088
GAVIN_IL2_RESPONSIVE_FOXP3_TARGETS_UP	15	-0.694755	-1.83483	0.00394477	0.0275603
GAJATE_RESPONSE_TO_TRABECTEDIN_DN	18	-0.672643	-1.83399	0	0.0275212
IVANOVA_HEMATOPOIESIS_EARLY_PROGENITOR	462	-0.388245	-1.8303	0	0.0285002
ELVIDGE_HYPOXIA_DN	135	-0.449312	-1.83026	0	0.02818
ELVIDGE_HYPOXIA_BY_DMOG_DN	54	-0.534448	-1.82647	0.00176367	0.0292214
RIGGINS_TAMOXIFEN_RESISTANCE_DN	197	-0.4247	-1.82553	0	0.0292323
MULLIGAN_NTF3_SIGNALING_VIA_INSR_AND_IGF1R_UP	20	-0.642633	-1.82289	0	0.0298674
MIKKELSEN_MCV6_LCP_WITH_H3K4ME3	111	-0.471124	-1.82207	0	0.0298605
LU_EZH2_TARGETS_UP	251	-0.409726	-1.8217	0	0.02967
ZHENG_RESPONSE_TO_ARSENITE_DN	16	-0.676536	-1.82129	0.00194175	0.0295153
MIPS_17S_U2_SNRNP	31	-0.582061	-1.81874	0.00182149	0.0301489
CCCNNGGGAR_V$OLF1_01	255	-0.408581	-1.81391	0	0.0315903
YAO_TEMPORAL_RESPONSE_TO_PROGESTERONE_CLUSTER_13	161	-0.429804	-1.81374	0	0.0313195
KEGG_FRUCTOSE_AND_MANNOSE_METABOLISM	30	-0.591077	-1.81275	0.00379507	0.0314504
BOYLAN_MULTIPLE_MYELOMA_D_DN	64	-0.505651	-1.80606	0.00362319	0.0335804
REACTOME_RESPIRATORY_ELECTRON_TRANSPORT	64	-0.491153	-1.80537	0	0.033427
MIKKELSEN_NPC_ICP_WITH_H3K4ME3	357	-0.395523	-1.80215	0	0.034478
V$ZIC3_01	187	-0.422981	-1.80168	0	0.0343288
BASSO_B_LYMPHOCYTE_NETWORK	126	-0.44588	-1.80048	0.00174825	0.0345191
RICKMAN_HEAD_AND_NECK_CANCER_D	18	-0.667164	-1.8004	0.0056926	0.0342576
GAUSSMANN_MLL_AF4_FUSION_TARGETS_F_UP	144	-0.44026	-1.79869	0	0.0346369
SCHLOSSER_MYC_AND_SERUM_RESPONSE_SYNERGY	31	-0.594777	-1.79775	0.00196078	0.0346699
TOMLINS_METASTASIS_DN	17	-0.667703	-1.79658	0	0.0348508
WU_CELL_MIGRATION	150	-0.436463	-1.79621	0	0.0346607
PODAR_RESPONSE_TO_ADAPHOSTIN_DN	15	-0.689024	-1.79317	0.00196078	0.0356637
MEISSNER_BRAIN_HCP_WITH_H3K4ME2_AND_H3K27ME3	38	-0.546247	-1.79268	0.0018797	0.0354873
YAO_TEMPORAL_RESPONSE_TO_PROGESTERONE_CLUSTER_14	133	-0.442383	-1.79006	0	0.0360843
REACTOME_CYTOSOLIC_TRNA_AMINOACYLATION	22	-0.623246	-1.78905	0	0.0362109
REACTOME_SYNTHESIS_OF_BILE_ACIDS_AND_BILE_SALTS	16	-0.683806	-1.7888	0.00188679	0.0360257
TONKS_TARGETS_OF_RUNX1_RUNX1T1_FUSION_GRANULOCYTE_UP	38	-0.542334	-1.7858	0.00556586	0.0371027
SCHLOSSER_MYC_TARGETS_REPRESSED_BY_SERUM	152	-0.434011	-1.78389	0	0.0374837
DOUGLAS_BMI1_TARGETS_UP	480	-0.378418	-1.77774	0	0.0397732
BROWNE_INTERFERON_RESPONSIVE_GENES	52	-0.505019	-1.77731	0	0.0396237
LEE_METASTASIS_AND_ALTERNATIVE_SPLICING_UP	66	-0.487415	-1.77405	0	0.0407446
V$NMYC_01	215	-0.406975	-1.77395	0	0.0404303
MIPS_SMN_COMPLEX	15	-0.687473	-1.77316	0.00743494	0.0404627
ELVIDGE_HIF1A_AND_HIF2A_TARGETS_UP	40	-0.539121	-1.77074	0.00176991	0.0411515
KEGG_PARKINSONS_DISEASE	104	-0.445347	-1.77059	0.00175439	0.0409145
V$USF2_Q6	205	-0.414584	-1.76944	0	0.0410864
SCHLOSSER_MYC_TARGETS_AND_SERUM_RESPONSE_UP	46	-0.525256	-1.76937	0	0.0408059
V$MYC_Q2	148	-0.424784	-1.76623	0	0.0418882
BOYAULT_LIVER_CANCER_SUBCLASS_G6_DN	19	-0.633285	-1.7636	0.0019685	0.0428496
REACTOME_RESPIRATORY_ELECTRON_TRANSPORT_ATP_SYNTHESIS_BY_CHEMIOSMOTIC_COUPLING_AND_HEAT_PRODUCTION_BY_UNCOUPLING_PROTEINS_	80	-0.475017	-1.76125	0	0.043613
REACTOME_MITOCHONDRIAL_PROTEIN_IMPORT	52	-0.503605	-1.75793	0.00178571	0.0448566
BHAT_ESR1_TARGETS_NOT_VIA_AKT1_UP	169	-0.418781	-1.75514	0	0.0457024
HANN_RESISTANCE_TO_BCL2_INHIBITOR_DN	33	-0.553218	-1.75277	0.00189036	0.0464109
PANGAS_TUMOR_SUPPRESSION_BY_SMAD1_AND_SMAD5_UP	99	-0.454823	-1.74905	0	0.0479542
FLECHNER_BIOPSY_KIDNEY_TRANSPLANT_REJECTED_VS_OK_UP	66	-0.482082	-1.74886	0.00182815	0.0476539
TSENG_IRS1_TARGETS_UP	92	-0.456099	-1.74783	0	0.047898
BOYLAN_MULTIPLE_MYELOMA_D_CLUSTER_DN	34	-0.544553	-1.7477	0.00364964	0.0475879
MARZEC_IL2_SIGNALING_UP	98	-0.449915	-1.7456	0	0.0482573
VANASSE_BCL2_TARGETS_DN	63	-0.48374	-1.74532	0.00189394	0.0480886
REACTOME_BIOSYNTHESIS_OF_THE_N_GLYCAN_PRECURSOR_DOLICHOL_LIPID_LINKED_OLIGOSACCHARIDE_LLO_AND_TRANSFER_TO_A_NASCENT_PROTEIN	27	-0.586638	-1.74359	0.00562852	0.0486387
PEART_HDAC_PROLIFERATION_CLUSTER_DN	72	-0.467788	-1.74255	0.00359066	0.0488388
SHAFFER_IRF4_TARGETS_IN_ACTIVATED_DENDRITIC_CELL	59	-0.486586	-1.74226	0.00353982	0.0486553
KEGG_RNA_DEGRADATION	53	-0.503558	-1.74042	0.00181488	0.0491718
FULCHER_INFLAMMATORY_RESPONSE_LECTIN_VS_LPS_UP	475	-0.37225	-1.73992	0	0.0491156
VANTVEER_BREAST_CANCER_ESR1_UP	143	-0.423598	-1.73845	0	0.0494121
LIM_MAMMARY_LUMINAL_MATURE_UP	104	-0.444524	-1.73822	0.00171527	0.0491952
ACOSTA_PROLIFERATION_INDEPENDENT_MYC_TARGETS_UP	79	-0.46044	-1.73734	0.00173611	0.0493136
WANG_NFKB_TARGETS	15	-0.664688	-1.73709	0.0117647	0.0491138
KONDO_PROSTATE_CANCER_HCP_WITH_H3K27ME3	73	-0.468476	-1.73684	0	0.0488963
AMIT_EGF_RESPONSE_240_MCF10A	17	-0.638235	-1.7363	0.00584795	0.0489065
Gene Sets Significantly Up-regulated in CHP-212 I-BET726-treated Samples (q< 0.05)
NAME	SIZE	ES	NES	NOM p-val	FDR q-val
REACTOME_RNA_POL_I_TRANSCRIPTION	80	0.851419	3.37555	0	0
KEGG_SYSTEMIC_LUPUS_ERYTHEMATOSUS	107	0.814745	3.36131	0	0
REACTOME_MEIOTIC_RECOMBINATION	78	0.853305	3.34486	0	0
REACTOME_RNA_POL_I_PROMOTER_OPENING	54	0.908845	3.34481	0	0
REACTOME_MEIOSIS	105	0.796494	3.32454	0	0
REACTOME_AMYLOIDS	69	0.868403	3.27958	0	0
KRCTCNNNNMANAGC_UNKNOWN	52	0.899378	3.25227	0	0
REACTOME_RNA_POL_I_RNA_POL_III_AND_MITOCHONDRIAL_TRANSCRIPTION	111	0.757215	3.1654	0	0
REACTOME_PACKAGING_OF_TELOMERE_ENDS	44	0.895791	3.11841	0	0
REACTOME_MEIOTIC_SYNAPSIS	66	0.817952	3.11136	0	0
REACTOME_DEPOSITION_OF_NEW_CENPA_CONTAINING_NUCLEOSOMES_AT_THE_CENTROMERE	57	0.853318	3.10339	0	0
TTTNNANAGCYR_UNKNOWN	105	0.721445	2.9779	0	0
REACTOME_TELOMERE_MAINTENANCE	69	0.779052	2.94071	0	0
REACTOME_CHROMOSOME_MAINTENANCE	110	0.696516	2.88739	0	0
REACTOME_TRANSCRIPTION	188	0.64574	2.86636	0	0
HELLER_HDAC_TARGETS_UP	282	0.580827	2.74987	0	0
HELLER_HDAC_TARGETS_SILENCED_BY_METHYLATION_UP	387	0.53271	2.55487	0	0
GNATENKO_PLATELET_SIGNATURE	44	0.685793	2.35295	0	0
ZHONG_RESPONSE_TO_AZACITIDINE_AND_TSA_UP	158	0.523527	2.29399	0	5.12e-05
ACEVEDO_LIVER_CANCER_WITH_H3K9ME3_DN	95	0.559795	2.28613	0	4.87e-05
VARELA_ZMPSTE24_TARGETS_UP	39	0.678418	2.26022	0	4.64e-05
CHEN_HOXA5_TARGETS_9HR_UP	198	0.496616	2.23937	0	4.43e-05
DAZARD_UV_RESPONSE_CLUSTER_G2	27	0.721694	2.22788	0	0.000129
PODAR_RESPONSE_TO_ADAPHOSTIN_UP	125	0.519341	2.21341	0	0.000166
PEART_HDAC_PROLIFERATION_CLUSTER_UP	54	0.606122	2.19634	0	0.00032
AMIT_SERUM_RESPONSE_40_MCF10A	27	0.683353	2.17716	0	0.000461
SATO_SILENCED_BY_DEACETYLATION_IN_PANCREATIC_CANCER	37	0.656597	2.1761	0	0.000444
KANNAN_TP53_TARGETS_UP	47	0.625158	2.17459	0	0.000464
WHITFIELD_CELL_CYCLE_S	141	0.504016	2.17147	0	0.000483
PICCALUGA_ANGIOIMMUNOBLASTIC_LYMPHOMA_DN	112	0.519905	2.16524	0	0.000467
MITSIADES_RESPONSE_TO_APLIDIN_UP	379	0.444842	2.16107	0	0.000452
PID_IL12_STAT4PATHWAY	25	0.716289	2.14934	0	0.000593
DAZARD_RESPONSE_TO_UV_NHEK_UP	205	0.475765	2.14565	0	0.000575
PID_RHOA_PATHWAY	40	0.626714	2.14139	0	0.000617
PID_IL6_7PATHWAY	41	0.626214	2.13705	0	0.000627
CHUNG_BLISTER_CYTOTOXICITY_DN	34	0.638162	2.10879	0	0.00097
REACTOME_CELL_CYCLE	376	0.43206	2.1075	0	0.00097
KOBAYASHI_EGFR_SIGNALING_24HR_UP	81	0.529539	2.10528	0	0.00104863
HELLEBREKERS_SILENCED_DURING_TUMOR_ANGIOGENESIS	58	0.564532	2.10355	0	0.00114964
ACEVEDO_LIVER_CANCER_WITH_H3K27ME3_DN	159	0.476223	2.09477	0	0.00126931
BURTON_ADIPOGENESIS_12	30	0.645901	2.08407	0	0.00152895
DALESSIO_TSA_RESPONSE	20	0.723537	2.08148	0	0.00161119
UDAYAKUMAR_MED1_TARGETS_DN	210	0.460325	2.07922	0	0.00168842
REACTOME_FACTORS_INVOLVED_IN_MEGAKARYOCYTE_DEVELOPMENT_AND_PLATELET_PRODUCTION	106	0.499754	2.06773	0	0.00192022
REICHERT_MITOSIS_LIN9_TARGETS	26	0.662432	2.05857	0	0.00221129
WARTERS_IR_RESPONSE_5GY	38	0.602753	2.05597	0	0.00231375
BILBAN_B_CLL_LPL_DN	35	0.63177	2.05507	0	0.00234913
CASORELLI_ACUTE_PROMYELOCYTIC_LEUKEMIA_UP	142	0.470672	2.0523	0	0.00238354
AMIT_EGF_RESPONSE_40_MCF10A	18	0.711103	2.04871	0	0.00253849
GARGALOVIC_RESPONSE_TO_OXIDIZED_PHOSPHOLIPIDS_BLUE_UP	114	0.488907	2.04227	0	0.00274577
HASLINGER_B_CLL_WITH_6Q21_DELETION	16	0.754029	2.03826	0	0.00274977
PID_PDGFRAPATHWAY	20	0.695012	2.02696	0	0.00332789
ODONNELL_TFRC_TARGETS_DN	116	0.481719	2.02289	0	0.00343257
CHIBA_RESPONSE_TO_TSA	43	0.578805	2.01011	0	0.00423007
PID_IFNGPATHWAY	34	0.609836	2.00146	0	0.00476724
DACOSTA_UV_RESPONSE_VIA_ERCC3_COMMON_UP	72	0.516999	1.99999	0	0.0048613
GRAHAM_CML_QUIESCENT_VS_NORMAL_DIVIDING_UP	39	0.582749	1.99486	0.00220264	0.00533627
BROWNE_HCMV_INFECTION_14HR_UP	141	0.464908	1.98415	0	0.00596174
BROWNE_HCMV_INFECTION_10HR_UP	87	0.496015	1.97879	0	0.00628187
PARK_HSC_MARKERS	38	0.58228	1.96742	0.00211864	0.00698841
GEORGANTAS_HSC_MARKERS	61	0.529758	1.96702	0	0.00687385
DAZARD_UV_RESPONSE_CLUSTER_G28	18	0.704636	1.96167	0	0.00742136
PID_AURORA_B_PATHWAY	38	0.573685	1.96147	0	0.00735125
DORN_ADENOVIRUS_INFECTION_12HR_DN	32	0.603051	1.96042	0	0.0074681
LIANG_SILENCED_BY_METHYLATION_UP	21	0.668949	1.95828	0	0.00755262
KANG_DOXORUBICIN_RESISTANCE_UP	52	0.541385	1.9558	0	0.00769366
HASLINGER_B_CLL_WITH_11Q23_DELETION	20	0.671271	1.95045	0	0.00824509
OUYANG_PROSTATE_CANCER_PROGRESSION_UP	17	0.70018	1.94708	0.0021978	0.00843209
KOBAYASHI_RESPONSE_TO_ROMIDEPSIN	16	0.732209	1.94475	0.00221239	0.00859751
BOYLAN_MULTIPLE_MYELOMA_C_DN	45	0.562933	1.94259	0	0.00872896
BRACHAT_RESPONSE_TO_CAMPTOTHECIN_UP	26	0.623553	1.94214	0.00218818	0.00864776
KHETCHOUMIAN_TRIM24_TARGETS_UP	37	0.576221	1.94115	0	0.00859605
PEREZ_TP53_AND_TP63_TARGETS	162	0.440549	1.93789	0	0.00877878
JOHNSTONE_PARVB_TARGETS_1_DN	51	0.532645	1.93665	0	0.00882165
PID_AURORA_A_PATHWAY	30	0.599836	1.92845	0	0.00996114
KINSEY_TARGETS_OF_EWSR1_FLII_FUSION_DN	270	0.403716	1.90806	0	0.0126003
MOLENAAR_TARGETS_OF_CCND1_AND_CDK4_UP	54	0.526804	1.90112	0	0.0136093
BIOCARTA_MET_PATHWAY	35	0.565652	1.8865	0.00206612	0.0159064
BIOCARTA_P53HYPOXIA_PATHWAY	22	0.63683	1.88555	0	0.0158571
HAHTOLA_MYCOSIS_FUNGOIDES_CD4_UP	56	0.515448	1.88535	0.00207039	0.0156836
SMIRNOV_RESPONSE_TO_IR_2HR_UP	45	0.534396	1.88445	0	0.0157123
PID_CD8TCRDOWNSTREAMPATHWAY	49	0.528049	1.88268	0	0.0158853
GERY_CEBP_TARGETS	105	0.457331	1.87704	0	0.016926
LEE_LIVER_CANCER_CIPROFIBRATE_UP	47	0.524504	1.87581	0	0.0170083
DAZARD_UV_RESPONSE_CLUSTER_G4	19	0.666767	1.87289	0	0.0173954
PID_HDAC_CLASSIII_PATHWAY	24	0.621133	1.8715	0	0.0175034
OLSSON_E2F3_TARGETS_DN	42	0.530349	1.87045	0	0.0174627
FOURNIER_ACINAR_DEVELOPMENT_EARLY_UP	20	0.638256	1.86956	0.00212766	0.0174466
TANG_SENESCENCE_TP53_TARGETS_DN	50	0.509639	1.86534	0	0.0181751
MIPS_DA_COMPLEX	15	0.681172	1.85957	0.0104822	0.0195809
CHUANG_OXIDATIVE_STRESS_RESPONSE_UP	25	0.612236	1.85848	0	0.0195732
JIANG_TIP30_TARGETS_UP	40	0.535609	1.85236	0	0.0206324
PID_BCR_5PATHWAY	56	0.495427	1.84034	0.00244499	0.023308
GARGALOVIC_RESPONSE_TO_OXIDIZED_PHOSPHOLIPIDS_BLACK_UP	31	0.565678	1.81917	0.00411523	0.0290317
V$OCT1_B	198	0.409704	1.81902	0	0.0287783
ZHANG_TLX_TARGETS_36HR_UP	185	0.406835	1.818	0	0.0288186
HOSHIDA_LIVER_CANCER_LATE_RECURRENCE_UP	43	0.529727	1.81777	0	0.0285833
NEMETH_INFLAMMATORY_RESPONSE_LPS_DN	28	0.582273	1.81533	0.0021692	0.0290406
CHIANG_LIVER_CANCER_SUBCLASS_UNANNOTATED_UP	64	0.479741	1.81365	0	0.0291797
REACTOME_MITOTIC_PROMETAPHASE	85	0.460407	1.80892	0	0.0303266
SARTIPY_NORMAL_AT_INSULIN_RESISTANCE_DN	18	0.639565	1.80822	0.00824742	0.0302337
GENTILE_UV_HIGH_DOSE_UP	19	0.639807	1.80809	0.00630252	0.0299467
DUTERTRE_ESTRADIOL_RESPONSE_24HR_DN	432	0.366778	1.80504	0	0.0306388
GESERICK_TERT_TARGETS_DN	18	0.645297	1.80486	0.00206612	0.0303917
UZONYI_RESPONSE_TO_LEUKOTRIENE_AND_THROMBIN	33	0.539061	1.80063	0.00211864	0.0315391
SUBTIL_PROGESTIN_TARGETS	33	0.546572	1.80055	0.00209205	0.0312701
RAGHAVACHARI_PLATELET_SPECIFIC_GENES	64	0.477708	1.79928	0	0.0315738
KEGG_P53_SIGNALING_PATHWAY	63	0.476212	1.79823	0	0.0315951
FARMER_BREAST_CANCER_CLUSTER_2	31	0.552836	1.79742	0.0043384	0.0315968
PID_FAK_PATHWAY	54	0.498195	1.79518	0	0.0322038
BROWNE_HCMV_INFECTION_2HR_UP	31	0.569415	1.79389	0	0.0325225
PID_ERBB1_DOWNSTREAM_PATHWAY	96	0.442337	1.79344	0	0.0324008
INGA_TP53_TARGETS	16	0.649764	1.79341	0.00404858	0.0321314
ZWANG_DOWN_BY_2ND_EGF_PULSE	219	0.387366	1.79066	0	0.0326951
WHITFIELD_CELL_CYCLE_G2	164	0.408157	1.78534	0	0.0343026
WU_APOPTOSIS_BY_CDKN1A_VIA_TP53	51	0.504735	1.78222	0.00222222	0.0351017
PID_NFAT_TFPATHWAY	35	0.53736	1.78125	0.00443459	0.035244
HERNANDEZ_ABERRANT_MITOSIS_BY_DOCETACEL_4NM_UP	15	0.675297	1.78069	0.00642398	0.0351822
BURTON_ADIPOGENESIS_PEAK_AT_2HR	47	0.501585	1.77859	0	0.0355036
BAKKER_FOXO3_TARGETS_UP	56	0.492951	1.77626	0	0.0360034
REACTOME_REGULATION_OF_SIGNALING_BY_CBL	15	0.641725	1.77076	0.00630252	0.0378056
HUNSBERGER_EXERCISE_REGULATED_GENES	26	0.56563	1.76999	0.00209644	0.0377885
BOYLAN_MULTIPLE_MYELOMA_C_CLUSTER_DN	26	0.575617	1.76728	0.0107066	0.038449
PID_KITPATHWAY	45	0.50927	1.76248	0	0.0401125
KIM_WT1_TARGETS_DN	414	0.360045	1.75481	0	0.0431462
GARY_CD5_TARGETS_UP	408	0.361685	1.75381	0	0.0432216
CONCANNON_APOPTOSIS_BY_EPOXOMICIN_UP	213	0.386202	1.75349	0	0.0431005
TERAMOTO_OPN_TARGETS_CLUSTER_6	18	0.630953	1.75269	0.00840336	0.0430738
BHATI_G2M_ARREST_BY_2METHOXYESTRADIOL_UP	110	0.420051	1.75233	0	0.0429321
RODRIGUES_DCC_TARGETS_DN	107	0.424989	1.75168	0	0.0428617
VANHARANTA_UTERINE_FIBROID_DN	53	0.476542	1.751	0.00225225	0.0427232
KEGG_GRAFT_VERSUS_HOST_DISEASE	28	0.555545	1.7498	0.00440529	0.0429803
PID_FGF_PATHWAY	43	0.507702	1.74757	0.00430107	0.0436588
BASAKI_YBX1_TARGETS_DN	315	0.368007	1.74717	0	0.0434659
DASU_IL6_SIGNALING_SCAR_UP	25	0.566219	1.74705	0.00672646	0.0431662
REACTOME_REGULATION_OF_KIT_SIGNALING	15	0.656133	1.74692	0.0123967	0.0428924
PID_RET_PATHWAY	38	0.519058	1.74394	0.00224215	0.043795
GARGALOVIC_RESPONSE_TO_OXIDIZED_PHOSPHOLIPIDS_YELLOW_UP	29	0.537838	1.74063	0.004329	0.0449038
MISSIAGLIA_REGULATED_BY_METHYLATION_UP	105	0.422616	1.74001	0	0.0449235
NIKOLSKY_BREAST_CANCER_15Q26_AMPLICON	16	0.639613	1.73919	0.00877193	0.0449504
NAGASHIMA_EGF_SIGNALING_UP	49	0.483594	1.73907	0.00431035	0.0446734
HAHTOLA_MYCOSIS_FUNGOIDES_UP	15	0.658653	1.73851	0.00639659	0.0445828
TAVOR_CEBPA_TARGETS_UP	39	0.51141	1.73707	0.00220751	0.0450073
SHI_SPARC_TARGETS_UP	22	0.575327	1.73614	0.00677201	0.0450471
YAN_ESCAPE_FROM_ANOIKIS	19	0.603512	1.73461	0.014553	0.045388
PID_FOXOPATHWAY	48	0.484898	1.73402	0	0.0453626
BRACHAT_RESPONSE_TO_METHOTREXATE_UP	20	0.591933	1.73366	0.00896861	0.0451886
KERLEY_RESPONSE_TO_CISPLATIN_UP	34	0.527249	1.72945	0.00211864	0.0467294
GARGALOVIC_RESPONSE_TO_OXIDIZED_PHOSPHOLIPIDS_TURQUOISE_UP	67	0.462641	1.72757	0	0.0473148
REACTOME_IL_3_5_AND_GM_CSF_SIGNALING	34	0.527266	1.72642	0	0.0475176
AGCATTA,MIR-155	113	0.415717	1.72588	0	0.0474734
XU_HGF_SIGNALING_NOT_VIA_AKT1_48HR_DN	17	0.637654	1.72489	0.00847458	0.0475631
REACTOME_SIGNALING_BY_SCF_KIT	63	0.461983	1.72395	0.00228311	0.0476543
PEREZ_TP63_TARGETS	272	0.366114	1.72331	0	0.0476088
PID_P38ALPHABETADOWNSTREAMPATHWAY	36	0.510759	1.71808	0.0138568	0.0495495
KEGG_PRION_DISEASES	27	0.562441	1.71669	0.0107527	0.0498185

## Sheet: SKNSH
Gene Sets Significantly Down-regulated in SK-N-SH I-BET726-treated Samples (q< 0.05)
NAME	SIZE	ES	NES	NOM p-val	FDR q-val
DUTERTRE_ESTRADIOL_RESPONSE_6HR_UP	209	-0.679202	-2.78129	0	0
DUTERTRE_ESTRADIOL_RESPONSE_24HR_UP	299	-0.652948	-2.77969	0	0
ZHOU_CELL_CYCLE_GENES_IN_IR_RESPONSE_6HR	79	-0.714101	-2.58674	0	0
ZHANG_TLX_TARGETS_60HR_DN	256	-0.600474	-2.56345	0	0
CREIGHTON_ENDOCRINE_THERAPY_RESISTANCE_1	478	-0.573656	-2.54947	0	0
MASSARWEH_TAMOXIFEN_RESISTANCE_DN	214	-0.615029	-2.53703	0	0
MOSERLE_IFNA_RESPONSE	24	-0.872332	-2.51222	0	0
MISSIAGLIA_REGULATED_BY_METHYLATION_DN	110	-0.654142	-2.48487	0	0
CREIGHTON_ENDOCRINE_THERAPY_RESISTANCE_4	273	-0.580526	-2.47267	0	0
FUJII_YBX1_TARGETS_DN	198	-0.588132	-2.44216	0	0
PUJANA_XPRSS_INT_NETWORK	158	-0.608665	-2.42051	0	0
STEIN_ESRRA_TARGETS_RESPONSIVE_TO_ESTROGEN_DN	41	-0.751881	-2.41588	0	0
STEIN_ESR1_TARGETS	81	-0.66173	-2.39424	0	0
KAUFFMANN_MELANOMA_RELAPSE_UP	57	-0.694897	-2.38437	0	0
DOANE_BREAST_CANCER_ESR1_UP	92	-0.648058	-2.38369	0	0
PUJANA_BRCA_CENTERED_NETWORK	113	-0.626124	-2.37953	0	0
GRAHAM_NORMAL_QUIESCENT_VS_NORMAL_DIVIDING_DN	80	-0.657438	-2.37914	0	0
ZHANG_TLX_TARGETS_UP	81	-0.649518	-2.35768	0	0
SONG_TARGETS_OF_IE86_CMV_PROTEIN	58	-0.680125	-2.34548	0	0
MANALO_HYPOXIA_DN	275	-0.553563	-2.34507	0	0
KOBAYASHI_EGFR_SIGNALING_24HR_DN	234	-0.561737	-2.34271	0	0
PEART_HDAC_PROLIFERATION_CLUSTER_DN	69	-0.662312	-2.33431	0	0
ZHOU_CELL_CYCLE_GENES_IN_IR_RESPONSE_24HR	118	-0.609675	-2.32221	0	0
SOTIRIOU_BREAST_CANCER_GRADE_1_VS_3_UP	145	-0.581426	-2.31788	0	0
ZHAN_MULTIPLE_MYELOMA_PR_UP	44	-0.711101	-2.30899	0	0
PUJANA_BRCA2_PCC_NETWORK	392	-0.525525	-2.30684	0	0
WONG_EMBRYONIC_STEM_CELL_CORE	317	-0.533968	-2.30056	0	0
V$E2F_Q4	193	-0.563724	-2.29516	0	0
VERNELL_RETINOBLASTOMA_PATHWAY_UP	64	-0.638085	-2.27812	0	0
CROONQUIST_NRAS_SIGNALING_DN	70	-0.637718	-2.27453	0	0
BHAT_ESR1_TARGETS_NOT_VIA_AKT1_UP	184	-0.558036	-2.26726	0	0
RHEIN_ALL_GLUCOCORTICOID_THERAPY_DN	344	-0.518851	-2.26552	0	0
CHICAS_RB1_TARGETS_LOW_SERUM	81	-0.627422	-2.26525	0	0
ZHANG_TLX_TARGETS_36HR_DN	163	-0.567514	-2.26148	0	0
FUJII_YBX1_TARGETS_UP	36	-0.720241	-2.24792	0	0
DAUER_STAT3_TARGETS_DN	45	-0.672781	-2.24757	0	0
MASSARWEH_RESPONSE_TO_ESTRADIOL	56	-0.648484	-2.24639	0	0
V$E2F1_Q4_01	193	-0.54609	-2.24427	0	0
PUJANA_BREAST_CANCER_WITH_BRCA1_MUTATED_UP	52	-0.673192	-2.23534	0	0
V$E2F_Q6	191	-0.542246	-2.23465	0	0
LEE_EARLY_T_LYMPHOCYTE_UP	88	-0.605947	-2.23386	0	0
KAMMINGA_EZH2_TARGETS	41	-0.69375	-2.23224	0	0
ISHIDA_E2F_TARGETS	49	-0.663515	-2.22369	0	2.63e-05
MARKEY_RB1_ACUTE_LOF_DN	203	-0.541034	-2.21897	0	2.57e-05
BHAT_ESR1_TARGETS_VIA_AKT1_UP	247	-0.526427	-2.21271	0	2.51e-05
MUELLER_PLURINET	273	-0.522185	-2.20649	0	2.45e-05
V$E2F_Q3_01	198	-0.537252	-2.2018	0	2.4e-05
HELLER_HDAC_TARGETS_SILENCED_BY_METHYLATION_DN	222	-0.528247	-2.20116	0	2.35e-05
PID_ATR_PATHWAY	37	-0.696267	-2.19922	0	2.3e-05
EINAV_INTERFERON_SIGNATURE_IN_CANCER	27	-0.756967	-2.19636	0	2.26e-05
V$E2F1_Q6_01	204	-0.533957	-2.19497	0	2.21e-05
RUIZ_TNC_TARGETS_DN	131	-0.557766	-2.19393	0	2.17e-05
ROSTY_CERVICAL_CANCER_PROLIFERATION_CLUSTER	136	-0.553574	-2.18946	0	2.13e-05
MIPS_55S_RIBOSOME_MITOCHONDRIAL	78	-0.602899	-2.18046	0	2.09e-05
REACTOME_ACTIVATION_OF_THE_PRE_REPLICATIVE_COMPLEX	22	-0.79452	-2.17929	0	2.05e-05
WHITEFORD_PEDIATRIC_CANCER_MARKERS	107	-0.573129	-2.17568	0	2.02e-05
GARCIA_TARGETS_OF_FLI1_AND_DAX1_DN	155	-0.549534	-2.17384	0	1.98e-05
MITSIADES_RESPONSE_TO_APLIDIN_DN	235	-0.517638	-2.16881	0	1.95e-05
REACTOME_ACTIVATION_OF_ATR_IN_RESPONSE_TO_REPLICATION_STRESS	30	-0.734667	-2.16739	0	1.91e-05
SGCGSSAAA_V$E2F1DP2_01	145	-0.547301	-2.16134	0	1.88e-05
MEISSNER_NPC_HCP_WITH_H3K4ME2	337	-0.495808	-2.15574	0	5.53e-05
FARMER_BREAST_CANCER_CLUSTER_1	30	-0.726025	-2.15158	0	7.26e-05
FRASOR_RESPONSE_TO_ESTRADIOL_UP	32	-0.715421	-2.14944	0	7.14e-05
REACTOME_DNA_STRAND_ELONGATION	28	-0.730543	-2.14872	0	7.03e-05
SARRIO_EPITHELIAL_MESENCHYMAL_TRANSITION_UP	159	-0.540067	-2.14519	0	6.92e-05
KEGG_DNA_REPLICATION	34	-0.704678	-2.14004	0	8.55e-05
REACTOME_DNA_REPLICATION	176	-0.52818	-2.13954	0	8.42e-05
V$E2F1_Q6	198	-0.519858	-2.13819	0	8.3e-05
MASRI_RESISTANCE_TO_TAMOXIFEN_AND_AROMATASE_INHIBITORS_UP	18	-0.802131	-2.13471	0	0.000132
REACTOME_G2_M_CHECKPOINTS	36	-0.698197	-2.13015	0	0.000162
BENNETT_SYSTEMIC_LUPUS_ERYTHEMATOSUS	26	-0.729321	-2.1294	0	0.00016
KTGGYRSGAA_UNKNOWN	64	-0.610095	-2.12905	0	0.000174
MARIADASON_RESPONSE_TO_BUTYRATE_SULINDAC_4	20	-0.781803	-2.12439	0	0.000187
CHICAS_RB1_TARGETS_SENESCENT	483	-0.472409	-2.12412	0	0.000184
SANA_RESPONSE_TO_IFNG_UP	59	-0.612778	-2.11946	0	0.000182
WILLIAMS_ESR1_TARGETS_UP	26	-0.716806	-2.11395	0	0.000224
LIEN_BREAST_CARCINOMA_METAPLASTIC_VS_DUCTAL_DN	98	-0.559395	-2.11228	0	0.000221
CHANG_CYCLING_GENES	132	-0.538563	-2.11151	0	0.000218
TOYOTA_TARGETS_OF_MIR34B_AND_MIR34C	400	-0.476455	-2.1059	0	0.000258
GRAHAM_CML_DIVIDING_VS_NORMAL_QUIESCENT_UP	167	-0.527817	-2.09693	0	0.000382
REACTOME_M_G1_TRANSITION	69	-0.598077	-2.09578	0	0.000377
WINNEPENNINCKX_MELANOMA_METASTASIS_UP	144	-0.528801	-2.09218	0	0.000441
XU_GH1_AUTOCRINE_TARGETS_DN	123	-0.545279	-2.09119	0	0.000449
CROONQUIST_IL6_DEPRIVATION_DN	94	-0.563697	-2.0883	0	0.000444
SMID_BREAST_CANCER_RELAPSE_IN_BONE_UP	75	-0.581415	-2.08557	0	0.000465
V$E2F_Q4_01	209	-0.508251	-2.08146	0	0.000499
BENPORATH_PROLIFERATION	139	-0.523544	-2.07688	0	0.000545
KAUFFMANN_DNA_REPLICATION_GENES	125	-0.539227	-2.07527	0	0.000552
ZHAN_MULTIPLE_MYELOMA_LB_DN	37	-0.656435	-2.07525	0	0.000546
REACTOME_MITOTIC_M_M_G1_PHASES	157	-0.518859	-2.07191	0	0.000552
LI_WILMS_TUMOR_VS_FETAL_KIDNEY_1_DN	152	-0.524605	-2.06429	0	0.000595
V$E2F1DP1RB_01	198	-0.50222	-2.06356	0	0.000589
REACTOME_S_PHASE	97	-0.554212	-2.06318	0	0.000583
CUI_TCF21_TARGETS_2_UP	359	-0.472624	-2.06266	0	0.000589
REACTOME_MITOTIC_G1_G1_S_PHASES	122	-0.534563	-2.06226	0	0.000595
CHIANG_LIVER_CANCER_SUBCLASS_PROLIFERATION_UP	153	-0.520271	-2.06224	0	0.0006
V$E2F_Q6_01	203	-0.500696	-2.05021	0	0.000792
KONG_E2F3_TARGETS	92	-0.548402	-2.04945	0	0.000784
REACTOME_SYNTHESIS_OF_DNA	80	-0.574057	-2.04944	0	0.000776
WANG_RESPONSE_TO_GSK3_INHIBITOR_SB216763_DN	322	-0.475107	-2.04577	0	0.000779
PYEON_HPV_POSITIVE_TUMORS_UP	76	-0.57078	-2.03905	0	0.000862
GRAESSMANN_RESPONSE_TO_MC_AND_SERUM_DEPRIVATION_UP	169	-0.499837	-2.03836	0	0.000864
SMID_BREAST_CANCER_LUMINAL_B_UP	137	-0.514517	-2.03789	0	0.000856
NOJIMA_SFRP2_TARGETS_DN	22	-0.730029	-2.03481	0	0.000881
V$E2F_02	204	-0.494094	-2.03124	0	0.000958
RIZ_ERYTHROID_DIFFERENTIATION	73	-0.567774	-2.02544	0	0.00109812
REACTOME_EXTENSION_OF_TELOMERES	24	-0.698455	-2.02391	0	0.00113008
V$E2F4DP2_01	204	-0.490894	-2.02373	0	0.00111962
MORI_PRE_BI_LYMPHOCYTE_UP	70	-0.575783	-2.0196	0	0.00119208
V$E2F1DP1_01	204	-0.490894	-2.0186	0	0.00118125
CHANG_CORE_SERUM_RESPONSE_UP	189	-0.4962	-2.01839	0	0.0011706
VECCHI_GASTRIC_CANCER_EARLY_UP	365	-0.462019	-2.01799	0	0.00116015
HOFFMANN_LARGE_TO_SMALL_PRE_BII_LYMPHOCYTE_UP	147	-0.511494	-2.01682	0	0.00119991
EGUCHI_CELL_CYCLE_RB1_TARGETS	23	-0.709242	-2.01032	0	0.00130895
TAKEDA_TARGETS_OF_NUP98_HOXA9_FUSION_3D_UP	136	-0.514394	-2.00539	0	0.00144476
REACTOME_G1_S_TRANSITION	98	-0.535792	-2.0028	0	0.00151035
RIGGINS_TAMOXIFEN_RESISTANCE_DN	207	-0.480393	-2.00059	0	0.00152655
V$E2F1DP2_01	204	-0.490894	-1.99995	0	0.00152322
V$E2F4DP1_01	206	-0.485157	-1.99886	0	0.00156727
MORI_LARGE_PRE_BII_LYMPHOCYTE_UP	82	-0.554544	-1.99774	0	0.00159219
BROWNE_INTERFERON_RESPONSIVE_GENES	56	-0.594824	-1.99354	0	0.00169041
KANG_DOXORUBICIN_RESISTANCE_UP	53	-0.597281	-1.99226	0	0.00168578
FERRANDO_HOX11_NEIGHBORS	20	-0.729268	-1.99185	0	0.00169991
MIPS_39S_RIBOSOMAL_SUBUNIT_MITOCHONDRIAL	48	-0.621455	-1.99178	0	0.0016862
VANTVEER_BREAST_CANCER_ESR1_UP	145	-0.50228	-1.99135	0	0.00167271
MORI_EMU_MYC_LYMPHOMA_BY_ONSET_TIME_UP	88	-0.548391	-1.9905	0	0.00167758
MORI_IMMATURE_B_LYMPHOCYTE_DN	84	-0.55073	-1.98972	0	0.001682
KEGG_RNA_DEGRADATION	53	-0.59037	-1.98877	0	0.00170408
BLUM_RESPONSE_TO_SALIRASIB_DN	313	-0.465622	-1.98476	0	0.00181311
FRASOR_RESPONSE_TO_SERM_OR_FULVESTRANT_DN	48	-0.604166	-1.98411	0	0.00182559
V$E2F1_Q3	207	-0.479758	-1.98337	0	0.00182027
V$E2F_03	210	-0.485789	-1.98291	0	0.00182365
BOYAULT_LIVER_CANCER_SUBCLASS_G3_UP	184	-0.482656	-1.97787	0	0.00196342
REACTOME_CELL_CYCLE_MITOTIC	291	-0.459112	-1.97133	0	0.00221164
V$E2F_Q3	191	-0.483677	-1.96772	0	0.0023378
ZHANG_BREAST_CANCER_PROGENITORS_UP	388	-0.445971	-1.96461	0	0.0024534
BURTON_ADIPOGENESIS_PEAK_AT_16HR	38	-0.615615	-1.96384	0	0.00250179
WHITFIELD_CELL_CYCLE_G1_S	125	-0.503205	-1.96322	0	0.0025084
HUANG_DASATINIB_RESISTANCE_DN	60	-0.568209	-1.96116	0	0.00253925
ZHANG_INTERFERON_RESPONSE	20	-0.70425	-1.96053	0	0.00252916
GEORGES_CELL_CYCLE_MIR192_TARGETS	55	-0.568252	-1.95303	0	0.00271162
MARIADASON_RESPONSE_TO_BUTYRATE_SULINDAC_6	45	-0.594065	-1.9506	0	0.0027961
ZHU_CMV_24_HR_DN	77	-0.539078	-1.94762	0	0.00290238
CHICAS_RB1_TARGETS_GROWING	218	-0.472594	-1.94733	0	0.00289008
REACTOME_LAGGING_STRAND_SYNTHESIS	18	-0.73742	-1.94679	0	0.0028777
FEVR_CTNNB1_TARGETS_DN	495	-0.434075	-1.9437	0	0.0030288
MARKEY_RB1_CHRONIC_LOF_UP	97	-0.520813	-1.94137	0	0.00312304
COLINA_TARGETS_OF_4EBP1_AND_4EBP2	309	-0.453584	-1.94098	0	0.00312482
SEITZ_NEOPLASTIC_TRANSFORMATION_BY_8P_DELETION_UP	64	-0.562974	-1.93983	0	0.00314197
PUJANA_BREAST_CANCER_LIT_INT_NETWORK	94	-0.529224	-1.9374	0	0.00324153
BERENJENO_TRANSFORMED_BY_RHOA_UP	495	-0.42823	-1.9353	0	0.0033474
CHARAFE_BREAST_CANCER_LUMINAL_VS_BASAL_UP	338	-0.446411	-1.93452	0	0.00333284
STAMBOLSKY_TARGETS_OF_MUTATED_TP53_DN	43	-0.59502	-1.92995	0	0.00359217
SHEDDEN_LUNG_CANCER_POOR_SURVIVAL_A6	420	-0.436892	-1.925	0	0.00388551
JAATINEN_HEMATOPOIETIC_STEM_CELL_UP	267	-0.450602	-1.92478	0	0.00386766
VANTVEER_BREAST_CANCER_POOR_PROGNOSIS	44	-0.591155	-1.91622	0	0.00440151
PAL_PRMT5_TARGETS_UP	188	-0.467426	-1.91565	0	0.0043878
BOSCO_INTERFERON_INDUCED_ANTIVIRAL_MODULE	66	-0.54982	-1.91112	0	0.00472535
TAKEDA_TARGETS_OF_NUP98_HOXA9_FUSION_10D_UP	140	-0.483321	-1.90978	0	0.00475918
HELLER_HDAC_TARGETS_DN	235	-0.455335	-1.90811	0	0.00484987
ZHU_CMV_ALL_DN	109	-0.506809	-1.90311	0	0.00522088
BASAKI_YBX1_TARGETS_UP	259	-0.451861	-1.90047	0	0.00536263
VERRECCHIA_DELAYED_RESPONSE_TO_TGFB1	29	-0.636412	-1.8986	0	0.00552325
SENGUPTA_NASOPHARYNGEAL_CARCINOMA_UP	247	-0.451834	-1.89532	0	0.00572478
LY_AGING_OLD_DN	55	-0.552574	-1.89237	0	0.00594462
MIKKELSEN_MCV6_ICP_WITH_H3K4ME3_AND_H3K27ME3	19	-0.699829	-1.89125	0	0.00595664
PID_E2F_PATHWAY	68	-0.530798	-1.88975	0	0.00605603
TAKEDA_TARGETS_OF_NUP98_HOXA9_FUSION_8D_UP	118	-0.49243	-1.88901	0	0.00607365
FOURNIER_ACINAR_DEVELOPMENT_LATE_2	255	-0.445201	-1.88765	0	0.00615807
BURTON_ADIPOGENESIS_3	93	-0.506077	-1.88765	0	0.00612185
GOLUB_ALL_VS_AML_UP	24	-0.668336	-1.88643	0.00176679	0.00623832
PID_FANCONI_PATHWAY	43	-0.583872	-1.88607	0	0.00622839
CERVERA_SDHB_TARGETS_1_UP	90	-0.511415	-1.88275	0	0.00642801
CHARAFE_BREAST_CANCER_LUMINAL_VS_MESENCHYMAL_UP	410	-0.423508	-1.87492	0	0.00713237
ONO_FOXP3_TARGETS_DN	35	-0.607421	-1.87379	0	0.00723976
REACTOME_ASSEMBLY_OF_THE_PRE_REPLICATIVE_COMPLEX	56	-0.555828	-1.86594	0	0.00817598
PID_BARD1PATHWAY	27	-0.633234	-1.86163	0.00169205	0.00864731
WANG_CLIM2_TARGETS_UP	217	-0.449555	-1.85808	0	0.00901771
FERRANDO_T_ALL_WITH_MLL_ENL_FUSION_DN	79	-0.510715	-1.85578	0	0.00920671
ZHENG_GLIOBLASTOMA_PLASTICITY_UP	221	-0.445579	-1.854	0	0.00941351
REACTOME_NEGATIVE_REGULATORS_OF_RIG_I_MDA5_SIGNALING	25	-0.636276	-1.85277	0	0.00948031
WEIGEL_OXIDATIVE_STRESS_RESPONSE	31	-0.607526	-1.8508	0.00348432	0.00970264
FINETTI_BREAST_CANCER_KINOME_RED	15	-0.726943	-1.85073	0	0.00965575
OXFORD_RALA_OR_RALB_TARGETS_UP	46	-0.55861	-1.85003	0	0.00971415
HOFFMANN_PRE_BI_TO_LARGE_PRE_BII_LYMPHOCYTE_DN	60	-0.536528	-1.84989	0	0.00968016
PEDERSEN_METASTASIS_BY_ERBB2_ISOFORM_7	353	-0.422815	-1.84839	0	0.00988379
DER_IFN_BETA_RESPONSE_UP	94	-0.4994	-1.8476	0	0.00995841
V$MYCMAX_01	196	-0.449345	-1.84755	0	0.00991143
ZHONG_RESPONSE_TO_AZACITIDINE_AND_TSA_DN	63	-0.547839	-1.84604	0	0.00999009
ODONNELL_METASTASIS_DN	20	-0.671203	-1.83847	0.00182149	0.0111807
SANA_TNF_SIGNALING_UP	64	-0.536227	-1.83729	0.00168067	0.0113297
KEGG_CELL_CYCLE	112	-0.48834	-1.83637	0	0.0113651
RADAEVA_RESPONSE_TO_IFNA1_UP	49	-0.557434	-1.83307	0	0.0118458
REACTOME_INTERFERON_SIGNALING	139	-0.467618	-1.83257	0	0.0118487
LASTOWSKA_COAMPLIFIED_WITH_MYCN	32	-0.607151	-1.83149	0.00874126	0.0119625
SHEPARD_BMYB_MORPHOLINO_DN	164	-0.455481	-1.83119	0	0.0119534
V$AFP1_Q6	196	-0.448255	-1.83021	0	0.0120252
REACTOME_DEADENYLATION_DEPENDENT_MRNA_DECAY	47	-0.557159	-1.82815	0	0.0122621
FURUKAWA_DUSP6_TARGETS_PCI35_DN	61	-0.524463	-1.82355	0	0.012848
REACTOME_CELL_CYCLE_CHECKPOINTS	106	-0.487795	-1.82001	0	0.0133158
BENPORATH_ES_1	316	-0.423921	-1.81862	0	0.0134864
REN_BOUND_BY_E2F	58	-0.534237	-1.81826	0	0.0134588
WONG_MITOCHONDRIA_GENE_MODULE	205	-0.439496	-1.81414	0	0.0140224
DOANE_RESPONSE_TO_ANDROGEN_DN	208	-0.440993	-1.81357	0	0.0140532
CHEN_HOXA5_TARGETS_9HR_DN	37	-0.587851	-1.81068	0.00173611	0.0144983
STEIN_ESRRA_TARGETS_RESPONSIVE_TO_ESTROGEN_UP	28	-0.608221	-1.81009	0.003663	0.0145323
KEGG_TYROSINE_METABOLISM	29	-0.605794	-1.80914	0.00357782	0.0146149
FARMER_BREAST_CANCER_APOCRINE_VS_LUMINAL	289	-0.425284	-1.80832	0	0.0147023
KEGG_BASE_EXCISION_REPAIR	33	-0.599718	-1.80814	0	0.0146751
SUNG_METASTASIS_STROMA_DN	46	-0.55803	-1.80644	0	0.0148796
REACTOME_METABOLISM_OF_NON_CODING_RNA	45	-0.551887	-1.80443	0.00170358	0.0151257
GCGSCMNTTT_UNKNOWN	56	-0.527565	-1.80362	0	0.0152678
TONKS_TARGETS_OF_RUNX1_RUNX1T1_FUSION_MONOCYTE_UP	181	-0.441003	-1.80198	0	0.0154615
GAUSSMANN_MLL_AF4_FUSION_TARGETS_F_UP	155	-0.449209	-1.80146	0	0.0155111
DIRMEIER_LMP1_RESPONSE_LATE_UP	49	-0.544807	-1.80017	0	0.0157015
MIKKELSEN_IPS_WITH_HCP_H3K27ME3	73	-0.507957	-1.8001	0	0.0156497
AFFAR_YY1_TARGETS_DN	197	-0.439296	-1.79973	0	0.0156455
PEDERSEN_METASTASIS_BY_ERBB2_ISOFORM_6	20	-0.663972	-1.79799	0.00175439	0.0159
LIM_MAMMARY_STEM_CELL_DN	396	-0.409464	-1.79774	0	0.0159053
KEGG_MISMATCH_REPAIR	22	-0.646279	-1.79387	0.00188324	0.0166555
CORRE_MULTIPLE_MYELOMA_DN	50	-0.532265	-1.79093	0	0.0172099
ENGELMANN_CANCER_PROGENITORS_DN	62	-0.514288	-1.78954	0	0.0174538
FARMER_BREAST_CANCER_BASAL_VS_LULMINAL	285	-0.421384	-1.78889	0	0.0175429
CHIANG_LIVER_CANCER_SUBCLASS_UNANNOTATED_DN	180	-0.442211	-1.78837	0	0.0175654
IWANAGA_E2F1_TARGETS_INDUCED_BY_SERUM	26	-0.615791	-1.78787	0.00365631	0.0175781
V$E2F1_Q4	201	-0.434173	-1.78678	0	0.0177562
REACTOME_GENERATION_OF_SECOND_MESSENGER_MOLECULES	16	-0.701723	-1.78666	0.00374532	0.0177228
ROVERSI_GLIOMA_COPY_NUMBER_DN	40	-0.565998	-1.78623	0	0.0177239
STEIN_ESTROGEN_RESPONSE_NOT_VIA_ESRRA	18	-0.67549	-1.78447	0.00763359	0.0179585
SENESE_HDAC3_TARGETS_DN	440	-0.399631	-1.78268	0	0.0183615
DOUGLAS_BMI1_TARGETS_UP	477	-0.397295	-1.77685	0	0.0195742
REACTOME_G0_AND_EARLY_G1	22	-0.632429	-1.77664	0.005291	0.0195483
YANG_BREAST_CANCER_ESR1_UP	32	-0.597359	-1.77651	0	0.0194985
HONRADO_BREAST_CANCER_BRCA1_VS_BRCA2	17	-0.69147	-1.77487	0.005386	0.0197641
KEGG_HISTIDINE_METABOLISM	20	-0.650733	-1.77428	0.00184843	0.0198205
V$OCT1_07	123	-0.458285	-1.77205	0.00159744	0.0203512
ZHANG_RESPONSE_TO_IKK_INHIBITOR_AND_TNF_DN	90	-0.474968	-1.77152	0	0.0203609
V$FREAC3_01	190	-0.434018	-1.7709	0	0.0204273
V$COMP1_01	91	-0.47121	-1.76946	0	0.0207155
REACTOME_ANTIVIRAL_MECHANISM_BY_IFN_STIMULATED_GENES	62	-0.517016	-1.76837	0.0017094	0.0209069
PROVENZANI_METASTASIS_UP	172	-0.437125	-1.76681	0	0.0211719
V$S8_01	180	-0.435268	-1.76625	0	0.0212201
ODONNELL_TARGETS_OF_MYC_AND_TFRC_DN	42	-0.552646	-1.76453	0.0016835	0.0215241
CHICAS_RB1_TARGETS_CONFLUENT	457	-0.398546	-1.76245	0	0.0219921
AMUNDSON_POOR_SURVIVAL_AFTER_GAMMA_RADIATION_2G	149	-0.446785	-1.76229	0	0.0219253
MIPS_28S_RIBOSOMAL_SUBUNIT_MITOCHONDRIAL	30	-0.583888	-1.76131	0.00176367	0.0220247
HUANG_FOXA2_TARGETS_DN	31	-0.584504	-1.76103	0	0.0220045
HAHTOLA_SEZARY_SYNDROM_DN	29	-0.593968	-1.761	0.00992064	0.0219248
V$E2F_01	55	-0.523394	-1.75717	0	0.0228587
JIANG_HYPOXIA_CANCER	77	-0.492805	-1.75337	0.00165289	0.0237586
MIPS_DNA_SYNTHESOME_COMPLEX	17	-0.676551	-1.75271	0.00715563	0.0237942
REACTOME_PROCESSING_OF_CAPPED_INTRON_CONTAINING_PRE_MRNA	127	-0.44741	-1.75227	0	0.0238526
JAEGER_METASTASIS_UP	38	-0.558862	-1.7513	0	0.0240358
BOYAULT_LIVER_CANCER_SUBCLASS_G23_UP	47	-0.534595	-1.75056	0.00347826	0.0241328
REACTOME_MITOTIC_PROMETAPHASE	84	-0.483507	-1.74951	0.00166113	0.0243132
TURASHVILI_BREAST_LOBULAR_CARCINOMA_VS_LOBULAR_NORMAL_UP	67	-0.498671	-1.74804	0	0.0246508
RICKMAN_TUMOR_DIFFERENTIATED_WELL_VS_POORLY_UP	202	-0.428455	-1.74793	0	0.024608
YU_BAP1_TARGETS	26	-0.605356	-1.74701	0.00749064	0.024829
SASAKI_ADULT_T_CELL_LEUKEMIA	163	-0.43326	-1.7438	0	0.025575
KIM_TIAL1_TARGETS	32	-0.572806	-1.7428	0.00547445	0.0257244
TURASHVILI_BREAST_LOBULAR_CARCINOMA_VS_DUCTAL_NORMAL_UP	50	-0.518812	-1.74253	0	0.0256868
KAMMINGA_SENESCENCE	33	-0.564512	-1.74251	0.00362976	0.025593
CHEMNITZ_RESPONSE_TO_PROSTAGLANDIN_E2_UP	122	-0.458294	-1.74246	0	0.0255042
VANASSE_BCL2_TARGETS_DN	61	-0.504526	-1.74165	0.00347826	0.0256695
BOWIE_RESPONSE_TO_TAMOXIFEN	17	-0.666772	-1.73931	0.00582524	0.0262389
REACTOME_E2F_MEDIATED_REGULATION_OF_DNA_REPLICATION	24	-0.620571	-1.73857	0.00526316	0.026387
BIOCARTA_MTA3_PATHWAY	15	-0.687249	-1.73854	0.00574713	0.0262924
KAUFFMANN_DNA_REPAIR_GENES	211	-0.419807	-1.73641	0	0.0267934
HEIDENBLAD_AMPLICON_12P11_12_UP	29	-0.574082	-1.73585	0.00380228	0.0268961
MIPS_SNF2H_COHESIN_NURD_COMPLEX	16	-0.674008	-1.735	0.0145455	0.0271195
UROSEVIC_RESPONSE_TO_IMIQUIMOD	19	-0.651289	-1.73498	0.0131332	0.0270194
PYEON_CANCER_HEAD_AND_NECK_VS_CERVICAL_UP	161	-0.431631	-1.73401	0	0.0271524
GAVIN_IL2_RESPONSIVE_FOXP3_TARGETS_UP	16	-0.654343	-1.73246	0.00792079	0.0275583
REACTOME_ORC1_REMOVAL_FROM_CHROMATIN	57	-0.506749	-1.73207	0.00521739	0.0275901
V$IRF7_01	194	-0.422542	-1.73123	0	0.0277401
WANG_LMO4_TARGETS_UP	333	-0.398928	-1.73003	0	0.0279835
COLDREN_GEFITINIB_RESISTANCE_DN	190	-0.423327	-1.7289	0	0.0281812
GAVIN_FOXP3_TARGETS_CLUSTER_P6	73	-0.480053	-1.72739	0	0.0285438
REACTOME_MITOCHONDRIAL_PROTEIN_IMPORT	51	-0.520833	-1.72602	0	0.0288836
SANSOM_APC_TARGETS_REQUIRE_MYC	185	-0.421974	-1.72563	0	0.0288688
NUTT_GBM_VS_AO_GLIOMA_UP	41	-0.526372	-1.72561	0.00874126	0.0287781
DAVICIONI_MOLECULAR_ARMS_VS_ERMS_DN	146	-0.435572	-1.72424	0	0.0290814
MIPS_EMERIN_COMPLEX_52	21	-0.619088	-1.72423	0.0124555	0.0289786
MYLLYKANGAS_AMPLIFICATION_HOT_SPOT_17	17	-0.657017	-1.72346	0.0133588	0.0291476
DER_IFN_ALPHA_RESPONSE_UP	69	-0.4895	-1.72307	0.0033841	0.0291367
TONG_INTERACT_WITH_PTTG1	51	-0.51105	-1.7222	0.00179533	0.0293357
DELACROIX_RAR_TARGETS_DN	18	-0.654148	-1.72167	0.0147059	0.0294428
SLEBOS_HEAD_AND_NECK_CANCER_WITH_HPV_UP	70	-0.490644	-1.72136	0.00176367	0.0294268
TARTE_PLASMA_CELL_VS_PLASMABLAST_DN	283	-0.405237	-1.72063	0	0.0295879
GRANDVAUX_IRF3_TARGETS_DN	19	-0.630361	-1.72055	0.00956023	0.0295015
PID_PLK1_PATHWAY	41	-0.540953	-1.7176	0.00357143	0.0303179
BENPORATH_ES_CORE_NINE_CORRELATED	88	-0.469023	-1.71611	0	0.0307297
V$MYCMAX_B	216	-0.410606	-1.71571	0	0.030775
MIPS_C_COMPLEX_SPLICEOSOME	76	-0.478122	-1.71529	0	0.0308283
BIDUS_METASTASIS_UP	200	-0.415468	-1.71343	0	0.0312992
V$ICSBP_Q6	199	-0.42045	-1.71308	0	0.0313273
GALE_APL_WITH_FLT3_MUTATED_UP	52	-0.505585	-1.71226	0	0.0314691
DELACROIX_RAR_BOUND_ES	367	-0.389908	-1.71074	0	0.0318423
REACTOME_INTERFERON_GAMMA_SIGNALING	51	-0.516042	-1.70975	0.00711744	0.0320459
AMUNDSON_POOR_SURVIVAL_AFTER_GAMMA_RADIATION_8G	83	-0.474048	-1.70881	0	0.032271
GARGALOVIC_RESPONSE_TO_OXIDIZED_PHOSPHOLIPIDS_GREY_DN	61	-0.492917	-1.70846	0.00176991	0.0322651
KEGG_TGF_BETA_SIGNALING_PATHWAY	61	-0.48913	-1.70769	0.00177936	0.0324583
MOOTHA_VOXPHOS	80	-0.470879	-1.7074	0.00337838	0.0324857
MIPS_ANTI_HDAC2_COMPLEX	16	-0.649822	-1.70729	0.00880282	0.0324012
MIPS_LARC_COMPLEX	19	-0.644969	-1.70546	0.00909091	0.0329776
SENESE_HDAC1_AND_HDAC2_TARGETS_DN	182	-0.421858	-1.70509	0	0.0330027
REACTOME_NEP_NS2_INTERACTS_WITH_THE_CELLULAR_EXPORT_MACHINERY	26	-0.584762	-1.70399	0.00368324	0.0332384
V$USF2_Q6	203	-0.410305	-1.70357	0	0.0332775
PID_GMCSF_PATHWAY	33	-0.548329	-1.70332	0.0141593	0.0332541
GARY_CD5_TARGETS_DN	395	-0.387098	-1.70266	0	0.0333733
JOHANSSON_GLIOMAGENESIS_BY_PDGFB_UP	51	-0.511821	-1.70183	0.00534759	0.0335718
NAKAYAMA_SOFT_TISSUE_TUMORS_PCA1_UP	48	-0.516167	-1.70131	0.00355872	0.0336775
BIOCARTA_BARRESTIN_SRC_PATHWAY	15	-0.675956	-1.70057	0.00377358	0.0338441
KANG_GIST_WITH_PDGFRA_UP	34	-0.557207	-1.70045	0.00355872	0.0337616
JAEGER_METASTASIS_DN	196	-0.416039	-1.70031	0	0.033701
SNIJDERS_AMPLIFIED_IN_HEAD_AND_NECK_TUMORS	32	-0.565251	-1.69948	0.0018018	0.0338811
MOREAUX_B_LYMPHOCYTE_MATURATION_BY_TACI_DN	68	-0.489226	-1.69833	0.00171233	0.0341487
V$HNF3_Q6	140	-0.428995	-1.69794	0	0.0341444
MIPS_17S_U2_SNRNP	31	-0.558621	-1.6972	0.00728598	0.0343141
NIELSEN_SYNOVIAL_SARCOMA_DN	15	-0.662841	-1.69672	0.0166359	0.0343804
TURASHVILI_BREAST_LOBULAR_CARCINOMA_VS_LOBULAR_NORMAL_DN	57	-0.499083	-1.69603	0	0.0345305
GARGALOVIC_RESPONSE_TO_OXIDIZED_PHOSPHOLIPIDS_TURQUOISE_DN	49	-0.508559	-1.69573	0.0109489	0.0345112
WU_APOPTOSIS_BY_CDKN1A_VIA_TP53	50	-0.506945	-1.69491	0.00353357	0.0347371
V$SMAD4_Q6	179	-0.418598	-1.69479	0	0.0346789
MAGRANGEAS_MULTIPLE_MYELOMA_IGLL_VS_IGLK_UP	30	-0.551264	-1.69343	0.0111524	0.0350665
YAO_TEMPORAL_RESPONSE_TO_PROGESTERONE_CLUSTER_16	61	-0.494447	-1.69175	0.00348432	0.0355763
HORIUCHI_WTAP_TARGETS_DN	283	-0.399373	-1.69171	0	0.0354815
MARCHINI_TRABECTEDIN_RESISTANCE_UP	19	-0.638404	-1.69132	0.00914077	0.0355247
JAIN_NFKB_SIGNALING	72	-0.473739	-1.69123	0.00323625	0.0354375
SCHAEFFER_SOX9_TARGETS_IN_PROSTATE_DEVELOPMENT_DN	31	-0.557786	-1.69099	0.00576923	0.0354195
MIKKELSEN_MCV6_LCP_WITH_H3K4ME3	107	-0.446557	-1.69058	0.00166945	0.0354973
YAO_TEMPORAL_RESPONSE_TO_PROGESTERONE_CLUSTER_14	136	-0.432741	-1.68959	0.00162866	0.0357413
BYSTROEM_CORRELATED_WITH_IL5_DN	59	-0.489455	-1.68572	0.0017452	0.0370303
V$PAX3_B	71	-0.478928	-1.68568	0.00166945	0.0369296
REACTOME_TRNA_AMINOACYLATION	40	-0.53369	-1.68563	0.00513699	0.036833
MIPS_SPLICEOSOME	123	-0.432335	-1.68536	0	0.036851
V$NFKB_C	193	-0.4082	-1.68533	0	0.0367517
ALCALAY_AML_BY_NPM1_LOCALIZATION_DN	155	-0.422156	-1.68513	0	0.0367432
V$HMX1_01	37	-0.538177	-1.68399	0.0088968	0.0370742
DURCHDEWALD_SKIN_CARCINOGENESIS_UP	64	-0.48168	-1.67994	0.00163934	0.0386257
CTCNANGTGNY_UNKNOWN	68	-0.472559	-1.6785	0	0.0390919
MIPS_TRAP_COMPLEX	16	-0.642563	-1.67724	0.0114504	0.0394866
KEGG_SPLICEOSOME	109	-0.439264	-1.67605	0	0.0398432
LE_EGR2_TARGETS_UP	100	-0.444908	-1.67536	0	0.0399798
STOSSI_RESPONSE_TO_ESTRADIOL	41	-0.524576	-1.67497	0.00341297	0.0400313
STTTCRNTTT_V$IRF_Q6	139	-0.426667	-1.67375	0.00155039	0.0404417
HUMMEL_BURKITTS_LYMPHOMA_UP	34	-0.550371	-1.67314	0.00540541	0.0405138
MIKKELSEN_NPC_ICP_WITH_H3K4ME3	365	-0.385044	-1.67313	0	0.0404072
BOYLAN_MULTIPLE_MYELOMA_D_DN	65	-0.473993	-1.67292	0.00347222	0.0403756
NAKAYAMA_SOFT_TISSUE_TUMORS_PCA2_DN	53	-0.499937	-1.67256	0.00695652	0.0404348
REACTOME_CYTOKINE_SIGNALING_IN_IMMUNE_SYSTEM	231	-0.403251	-1.67052	0	0.0410608
CHEN_ETV5_TARGETS_TESTIS	19	-0.638982	-1.66992	0.0146789	0.0411947
WHITFIELD_CELL_CYCLE_LITERATURE	41	-0.52297	-1.66984	0.00701754	0.0410972
NIKOLSKY_BREAST_CANCER_20Q12_Q13_AMPLICON	117	-0.432671	-1.66851	0.00315956	0.0415634
HEDENFALK_BREAST_CANCER_HEREDITARY_VS_SPORADIC	46	-0.509658	-1.66788	0.00175131	0.0417142
WANG_RECURRENT_LIVER_CANCER_UP	17	-0.615947	-1.6675	0.016129	0.0417458
WANG_RESPONSE_TO_BEXAROTENE_UP	26	-0.574088	-1.66713	0.00881834	0.0417848
SAMOLS_TARGETS_OF_KHSV_MIRNAS_DN	51	-0.494512	-1.66558	0.0070922	0.0423124
REACTOME_DNA_REPAIR	105	-0.445259	-1.66376	0	0.0429512
LI_WILMS_TUMOR_VS_FETAL_KIDNEY_2_UP	25	-0.586636	-1.66216	0.0125	0.0434795
PEDERSEN_METASTASIS_BY_ERBB2_ISOFORM_4	94	-0.451782	-1.662	0	0.0434217
BAE_BRCA1_TARGETS_DN	24	-0.58454	-1.65898	0.0126126	0.044731
VALK_AML_CLUSTER_15	26	-0.57803	-1.65866	0.0071048	0.0447262
V$FOXD3_01	161	-0.412112	-1.65865	0	0.0446064
TAKEDA_TARGETS_OF_NUP98_HOXA9_FUSION_16D_UP	132	-0.43049	-1.65733	0.0032	0.0450475
CONCANNON_APOPTOSIS_BY_EPOXOMICIN_DN	146	-0.421096	-1.6569	0	0.045157
HOFMANN_MYELODYSPLASTIC_SYNDROM_RISK_DN	18	-0.631759	-1.65607	0.0187266	0.0453885
YCATTAA_UNKNOWN	412	-0.378553	-1.65587	0	0.045382
IVANOVA_HEMATOPOIESIS_INTERMEDIATE_PROGENITOR	137	-0.421559	-1.65556	0	0.045403
V$RSRFC4_01	180	-0.406944	-1.65443	0	0.0456962
LE_NEURONAL_DIFFERENTIATION_DN	19	-0.62287	-1.65232	0.0106007	0.0466856
PENG_GLUCOSE_DEPRIVATION_DN	145	-0.420018	-1.65208	0	0.0466942
LIU_PROSTATE_CANCER_DN	368	-0.376446	-1.65124	0	0.046991
KEGG_HOMOLOGOUS_RECOMBINATION	24	-0.568615	-1.65113	0.0107335	0.0469345
V$ZIC3_01	183	-0.401019	-1.65036	0	0.0471597
BIOCARTA_G1_PATHWAY	24	-0.575406	-1.6497	0.0110092	0.0473586
V$CART1_01	170	-0.40749	-1.64834	0	0.0478603
NAKAMURA_TUMOR_ZONE_PERIPHERAL_VS_CENTRAL_UP	239	-0.393318	-1.6479	0	0.047895
CHOW_RASSF1_TARGETS_UP	27	-0.561571	-1.64742	0.00533808	0.0479801
BIOCARTA_MPR_PATHWAY	29	-0.556806	-1.64423	0.0179211	0.0493684
KEGG_BIOSYNTHESIS_OF_UNSATURATED_FATTY_ACIDS	21	-0.604235	-1.6441	0.00720721	0.0492952
YAO_TEMPORAL_RESPONSE_TO_PROGESTERONE_CLUSTER_13	160	-0.41141	-1.64392	0.00153374	0.049231
MOHANKUMAR_TLX1_TARGETS_UP	382	-0.378236	-1.6438	0	0.0491647
GILDEA_METASTASIS	23	-0.577982	-1.64328	0.0144665	0.0492605
REACTOME_DESTABILIZATION_OF_MRNA_BY_BRF1	17	-0.621914	-1.64271	0.0207156	0.0494523
Gene Sets Significantly Up-regulated in SK-N-SH I-BET726-treated Samples (q< 0.05)
REACTOME_AMYLOIDS	69	0.853894	3.19394	0	0
REACTOME_RNA_POL_I_PROMOTER_OPENING	54	0.853562	2.99931	0	0
REACTOME_MEIOTIC_RECOMBINATION	77	0.772665	2.95892	0	0
REACTOME_RNA_POL_I_TRANSCRIPTION	80	0.76882	2.91607	0	0
REACTOME_PACKAGING_OF_TELOMERE_ENDS	44	0.855268	2.87453	0	0
KRCTCNNNNMANAGC_UNKNOWN	50	0.803103	2.83221	0	0
REACTOME_RNA_POL_I_RNA_POL_III_AND_MITOCHONDRIAL_TRANSCRIPTION	111	0.695876	2.80269	0	0
HELLER_HDAC_TARGETS_SILENCED_BY_METHYLATION_UP	404	0.582525	2.76578	0	0
KEGG_SYSTEMIC_LUPUS_ERYTHEMATOSUS	107	0.705073	2.76239	0	0
HELLER_HDAC_TARGETS_UP	289	0.597525	2.75064	0	0
REACTOME_MEIOSIS	103	0.689974	2.73677	0	0
REACTOME_MEIOTIC_SYNAPSIS	65	0.71375	2.6541	0	0
REACTOME_DEPOSITION_OF_NEW_CENPA_CONTAINING_NUCLEOSOMES_AT_THE_CENTROMERE	56	0.728455	2.63809	0	0
TTTNNANAGCYR_UNKNOWN	102	0.652774	2.60898	0	0
ZHONG_RESPONSE_TO_AZACITIDINE_AND_TSA_UP	161	0.605195	2.60245	0	0
REACTOME_TRANSCRIPTION	189	0.563859	2.45024	0	0
PICCALUGA_ANGIOIMMUNOBLASTIC_LYMPHOMA_DN	114	0.602263	2.41633	0	0
REACTOME_TELOMERE_MAINTENANCE	68	0.64954	2.41208	0	0
MITSIADES_RESPONSE_TO_APLIDIN_UP	384	0.493883	2.33981	0	0
VARELA_ZMPSTE24_TARGETS_UP	38	0.702317	2.33063	0	0
GARGALOVIC_RESPONSE_TO_OXIDIZED_PHOSPHOLIPIDS_BLUE_UP	119	0.551433	2.26548	0	3.87e-05
DACOSTA_UV_RESPONSE_VIA_ERCC3_COMMON_UP	72	0.597991	2.23781	0	0.000109
GERY_CEBP_TARGETS	105	0.549964	2.2358	0	0.000139
SESTO_RESPONSE_TO_UV_C3	19	0.756176	2.14849	0	0.000535
PODAR_RESPONSE_TO_ADAPHOSTIN_UP	124	0.515845	2.13048	0	0.000674
SATO_SILENCED_BY_DEACETYLATION_IN_PANCREATIC_CANCER	41	0.634043	2.12995	0	0.000648
DAZARD_UV_RESPONSE_CLUSTER_G28	18	0.767882	2.11652	0	0.000831
KOBAYASHI_RESPONSE_TO_ROMIDEPSIN	16	0.783182	2.10422	0	0.00111775
NAGASHIMA_NRG1_SIGNALING_UP	159	0.482853	2.09594	0	0.00127128
COATES_MACROPHAGE_M1_VS_M2_DN	59	0.580793	2.09433	0	0.00125602
BROWNE_HCMV_INFECTION_10HR_UP	85	0.532516	2.08827	0	0.00134478
GENTILE_UV_HIGH_DOSE_UP	22	0.721825	2.08639	0	0.00132704
PEREZ_TP53_AND_TP63_TARGETS	170	0.480171	2.07862	0	0.00143277
BROWNE_HCMV_INFECTION_14HR_UP	141	0.486615	2.07628	0	0.00141398
DAZARD_UV_RESPONSE_CLUSTER_G2	27	0.675848	2.0677	0	0.00148788
FARDIN_HYPOXIA_11	26	0.684264	2.0664	0	0.00146899
REACTOME_CHROMOSOME_MAINTENANCE	107	0.503891	2.052	0	0.00195286
MENSE_HYPOXIA_UP	83	0.5302	2.049	0	0.00196588
ELVIDGE_HYPOXIA_BY_DMOG_UP	115	0.499708	2.04532	0	0.00195721
ADDYA_ERYTHROID_DIFFERENTIATION_BY_HEMIN	64	0.54371	2.03281	0	0.00225245
HAHTOLA_MYCOSIS_FUNGOIDES_CD4_UP	55	0.562899	2.01473	0	0.00296671
ELVIDGE_HIF1A_AND_HIF2A_TARGETS_DN	92	0.509312	1.98787	0	0.00441555
LEE_DOUBLE_POLAR_THYMOCYTE	20	0.680748	1.93728	0.00229358	0.00880156
PEDERSEN_METASTASIS_BY_ERBB2_ISOFORM_3	17	0.712115	1.93066	0	0.00958757
CHEN_HOXA5_TARGETS_9HR_UP	197	0.437499	1.92527	0	0.0101285
UZONYI_RESPONSE_TO_LEUKOTRIENE_AND_THROMBIN	33	0.589602	1.92259	0.00429185	0.0103496
ELVIDGE_HIF1A_TARGETS_DN	78	0.499329	1.92102	0	0.0103197
ACEVEDO_LIVER_CANCER_WITH_H3K27ME3_DN	160	0.445515	1.91991	0	0.0101885
HESS_TARGETS_OF_HOXA9_AND_MEIS1_DN	58	0.525562	1.91706	0	0.0103591
ELVIDGE_HYPOXIA_UP	151	0.451388	1.91563	0	0.0103786
HELLEBREKERS_SILENCED_DURING_TUMOR_ANGIOGENESIS	60	0.516764	1.89095	0	0.0142323
KEGG_STEROID_BIOSYNTHESIS	15	0.707226	1.88331	0	0.0154036
CASORELLI_ACUTE_PROMYELOCYTIC_LEUKEMIA_UP	152	0.435683	1.87605	0	0.016592
KANNAN_TP53_TARGETS_UP	48	0.528195	1.87198	0	0.017182
PEREZ_TP63_TARGETS	277	0.40816	1.87161	0	0.0169573
MARIADASON_REGULATED_BY_HISTONE_ACETYLATION_UP	66	0.508682	1.87028	0	0.0169579
GCTCTTG,MIR-335	71	0.502176	1.86619	0	0.0175281
SESTO_RESPONSE_TO_UV_C0	98	0.471153	1.86513	0	0.017392
ACEVEDO_LIVER_CANCER_WITH_H3K9ME3_DN	94	0.46452	1.85544	0	0.0188763
MAHADEVAN_RESPONSE_TO_MP470_DN	18	0.674242	1.84944	0.0041841	0.0199655
XU_HGF_SIGNALING_NOT_VIA_AKT1_6HR	22	0.640227	1.84886	0	0.0197975
REACTOME_FACTORS_INVOLVED_IN_MEGAKARYOCYTE_DEVELOPMENT_AND_PLATELET_PRODUCTION	106	0.463197	1.84819	0	0.0196335
MISSIAGLIA_REGULATED_BY_METHYLATION_UP	109	0.453119	1.84247	0	0.0208712
GARGALOVIC_RESPONSE_TO_OXIDIZED_PHOSPHOLIPIDS_BLACK_UP	31	0.584931	1.84229	0.00225225	0.0205699
BRACHAT_RESPONSE_TO_CISPLATIN	19	0.669502	1.83588	0	0.0219844
GEORGANTAS_HSC_MARKERS	58	0.509472	1.83512	0	0.0219082
KEGG_LYSOSOME	111	0.445936	1.83425	0	0.0218228
BROWN_MYELOID_CELL_DEVELOPMENT_UP	116	0.449935	1.83077	0	0.0222855
DAZARD_RESPONSE_TO_UV_NHEK_UP	206	0.414324	1.82898	0	0.0224054
ONGUSAHA_TP53_TARGETS	32	0.574478	1.82263	0.00454545	0.0239215
GRAHAM_CML_QUIESCENT_VS_NORMAL_DIVIDING_UP	42	0.531276	1.81987	0	0.0242338
ZWANG_CLASS_3_TRANSIENTLY_INDUCED_BY_EGF	187	0.410536	1.81946	0	0.0240424
BOYLAN_MULTIPLE_MYELOMA_C_CLUSTER_DN	27	0.590772	1.81637	0.0023753	0.0245212
UDAYAKUMAR_MED1_TARGETS_DN	212	0.408624	1.81045	0	0.0259239
HASLINGER_B_CLL_WITH_6Q21_DELETION	15	0.6886	1.80796	0.00215517	0.0263846
ZWANG_CLASS_1_TRANSIENTLY_INDUCED_BY_EGF	406	0.376453	1.80688	0	0.0262503
WINZEN_DEGRADED_VIA_KHSRP	81	0.469724	1.80257	0	0.027012
MCBRYAN_PUBERTAL_BREAST_3_4WK_DN	29	0.572889	1.79604	0.00446429	0.0287887
CONCANNON_APOPTOSIS_BY_EPOXOMICIN_UP	216	0.40435	1.79441	0	0.029024
GRAHAM_CML_QUIESCENT_VS_CML_DIVIDING_UP	16	0.662988	1.78363	0.00877193	0.0323664
GROSS_HYPOXIA_VIA_ELK3_AND_HIF1A_UP	125	0.423298	1.78214	0	0.0324646
DACOSTA_UV_RESPONSE_VIA_ERCC3_UP	292	0.389727	1.77864	0	0.0332219
HUANG_FOXA2_TARGETS_UP	34	0.545807	1.77572	0.00231482	0.0338095
RICKMAN_TUMOR_DIFFERENTIATED_WELL_VS_POORLY_DN	325	0.38064	1.77168	0	0.0350515
PAPASPYRIDONOS_UNSTABLE_ATEROSCLEROTIC_PLAQUE_UP	45	0.518788	1.76118	0	0.0385426
WANG_LSD1_TARGETS_DN	27	0.560008	1.7579	0.00896861	0.039485
SCIBETTA_KDM5B_TARGETS_UP	19	0.639199	1.74813	0.011655	0.0435863
NIKOLSKY_BREAST_CANCER_15Q26_AMPLICON	16	0.654753	1.74618	0.0130152	0.0439356
LIU_TARGETS_OF_VMYB_VS_CMYB_DN	31	0.549816	1.7427	0.00692841	0.0449748
WANG_CLASSIC_ADIPOGENIC_TARGETS_OF_PPARG	20	0.612851	1.74248	0.0022173	0.0445828
NAGASHIMA_EGF_SIGNALING_UP	52	0.493559	1.73648	0.00222222	0.04699
ZHANG_TLX_TARGETS_60HR_UP	245	0.381586	1.73608	0	0.0467244
DORN_ADENOVIRUS_INFECTION_12HR_DN	32	0.549534	1.73603	0.00684931	0.0462654
