# Supplementary material for: BET Inhibition Silences Expression of MYCN and BCL2 and Induces Cytotoxicity in Neuroblastoma Tumor Models
Source: PLoS One. 2013 Aug 23;8(8):e72967. doi: 10.1371/journal.pone.0072967 (PMC3751846; doi:10.1371/journal.pone.0072967)
Supplement: Table S5 — MYCN Network Genes in CHP-212 and SK–N–SH. (XLSX) [file pone.0072967.s006.xlsx]

## Sheet: CHP-212
General parser
(1) CHP212_1uM
#		Network object	Name	Description	Signal
1		ABCB9	ABCB9_(HUMAN)_transcript	Major transcript	6.284
			ABCB9_(HUMAN)_transcript variant 2/-1833202477		6.284
			ABCB9_HUMAN/325361255	ATP-dependent low-affinity peptide transporter which translocates a broad spectrum of peptides from the cytosol to the lysosomal lumen. Displays a broad peptide length specificity from 6-mer up to at least 59-mer peptides with an optimum of 23-mers. Favors positively charged, aromatic or hydrophobic residues in the N- and C-terminal positions whereas negatively charged residues as well as asparag…	6.284
			ABCB9_HUMAN 2/-19986457	SwissProt sequence is identical to NCBI NP_062570.1	6.284
2		Caspase-8	CASP8_(HUMAN)_Ph_S364*	Technical unit	-34.56
			CASP8_(HUMAN)_Ph_S387*/-217135506	Technical unit	-34.56
			CASP8_(HUMAN)_Ph_T263/-1424122628		-34.56
			CASP8_(HUMAN)_Ph_T263*/-1920327644	Technical unit	-34.56
			CASP8_(HUMAN)_Ph_Y380*/-1003307458	Technical unit	-34.56
			CASP8_(HUMAN)_transcript/-441031790	Major transcript	-34.56
			CASP8_(HUMAN)_transcript variant A/-141401631		-34.56
			CASP8_(HUMAN)_transcript variant G/-1212363211		-34.56
			CASP8_HUMAN/942798909	Most upstream protease of the activation cascade of caspases responsible for the TNFRSF6/FAS mediated and TNFRSF1A induced cell death. Binding to the adapter molecule FADD recruits it to either receptor. The resulting aggregate called death- inducing signaling complex (DISC) performs CASP8 proteolytic activation. The active dimeric enzyme is then liberated from the DISC and free to activate downs…	-34.56
			CASP8_HUMAN 4/-1524885069	SwissProt sequence is identical to NCBI NP_001219.2	-34.56
			CASP8_HUMAN 9/-881242781	Ref.8 (AAL87628) sequence is in conflict in position: 14:K->R. SwissProt sequence is identical to NCBI NP_001073594.1	-34.56
			p10 CASP8_(HUMAN)/1346107634	Caspase 8 subunit p10 derived from a pro-enzyme by proteolytic cleavage.	-34.56
			p18 CASP8_(HUMAN)/1833563923	Caspase 8 subunit p18 derived from a pro-enzyme by proteolytic cleavage.	-34.56
3		Cyclin E	CCNE1_(HUMAN)_transcript	Major transcript	-2.618
			CCNE1_(HUMAN)_transcript_NM_001238.2/-330540101		-2.618
			CCNE1_HUMAN/12660159	Essential for the control of the cell cycle at the G1/S (start) transition.	-2.618
			CCNE1_HUMAN E1L/-1928483392	SwissProt sequence is identical to NCBI NP_001229.1	-2.618
			LMW-CCNE1_(HUMAN)/517171825	In breast cancers, cyclin E is cleaved to lower molecular weight (LMW) fragments (33 to 45 kd) by elastase and by calpain 2. These LMW fragments have greater affinity for CDK2 and resist inhibition by p21 and p27.	-2.618
4		Cyclin G2	CCNG2_(HUMAN)_transcript	Major transcript	2.756
			CCNG2_(HUMAN)_transcript_NM_004354.2/-2026983247		2.756
			CCNG2_HUMAN/-63279529	May play a role in growth regulation and in negative regulation of cell cycle progession.	2.756
			CCNG2_HUMAN_isoform_NP_004345/-1056333667		2.756
5		Cyr61	CYR61_(HUMAN)_transcript	Major transcript	2.743
			CYR61_(HUMAN)_transcript_NM_001554.4/-137770220		2.743
			CYR61_HUMAN/-327813401	Promotes cell proliferation, chemotaxis, angiogenesis and cell adhesion. Appears to play a role in wound healing by up- regulating, in skin fibroblasts, the expression of a number of genes involved in angiogenesis, inflammation and matrix remodeling including VEGA-A, VEGA-C, MMP1, MMP3, TIMP1, uPA, PAI-1 and integrins alpha-3 and alpha-5. CYR61-mediated gene regulation is dependent on heparin-bin…	2.743
			CYR61_HUMAN_isoform_NP_001545/-965555984		2.743
6		DNALIL1	DNALI1_(HUMAN)_transcript	Major transcript	-4.709
			DNALI1_(HUMAN)_transcript_NM_003462.3/-1660972951		-4.709
			IDLC_HUMAN/-554621738	May play a dynamic role in flagellar motility.	-4.709
			IDLC_HUMAN_isoform_NP_003453/-1729383830		-4.709
7		DPH2	DPH2_(HUMAN)_transcript	Major transcript	-2.607
			DPH2_(HUMAN)_transcript variant 1/-616269413		-2.607
			DPH2_HUMAN/-1787129973	Required for the first step in the synthesis of diphthamide, a post-translational modification of histidine which occurs in translation elongation factor 2 (By similarity).	-2.607
			DPH2_HUMAN_isoform a/-1328457583		-2.607
8		ETNK2	EKI2_HUMAN		-2.525
			ETNK2_(HUMAN)_transcript/-242938141	Major transcript	-2.525
9		FAM134B	F134B_HUMAN		13.02
			F134B_HUMAN 1/-663882921	SwissProt sequence is identical to NCBI NP_001030022.1	13.02
			FAM134B_(HUMAN)_transcript/-1596840270	Major transcript	13.02
			FAM134B_(HUMAN)_transcript variant 1/-2106952201		13.02
10		HMP19	HMP19_(HUMAN)_transcript	Major transcript	-3.084
			NSG2_HUMAN/-410984358		-3.084
11		KIAA1128	CCSER2_(HUMAN)_transcript	Major transcript	2.16
			F190B_HUMAN/-930571993		2.16
12		KLF2	KLF2_(HUMAN)_transcript	Major transcript	8.087
			KLF2_(HUMAN)_transcript_NM_016270.2/-1799847106		8.087
			KLF2_HUMAN/442600598	Binds to the CACCC box in the beta-globin gene promoter and activates transcription (By similarity).	8.087
			KLF2_HUMAN_isoform_NP_057354/-681889690		8.087
13		KLHL14	KLH14_HUMAN		-4.496
			KLH14_HUMAN 1/-1667587788	SwissProt sequence is identical to NCBI NP_065856.1	-4.496
			KLHL14_(HUMAN)_transcript/-20996302	Major transcript	-4.496
			KLHL14_(HUMAN)_transcript_NM_020805.1/-1662550629		-4.496
14		Lef-1	LEF1_(HUMAN)_transcript	Major transcript	-60.99
			LEF1_HUMAN/-989130972	Participates in the Wnt signaling pathway. Activates transcription of target genes in the presence of CTNNB1 and EP300. May play a role in hair cell differentiation and follicle morphogenesis. TLE1, TLE2, TLE3 and TLE4 repress transactivation mediated by LEF1 and CTNNB1. Regulates T-cell receptor alpha enhancer function. Binds DNA in a sequence-specific manner. PIAG antagonizes both Wnt-dependent…	-60.99
15		LIN-28B	LIN28B_(HUMAN)_transcript	Major transcript	-6.537
			LIN28B_(HUMAN)_transcript_NM_001004317.3/-1723479132		-6.537
			LN28B_HUMAN/-1946087128	Acts as a suppressor of microRNA (miRNA) biogenesis by specifically binding the precursor let-7 (pre-let-7), a miRNA precursor. Acts by binding pre-let-7 and recruiting ZCCHC11/TUT4 uridylyltransferase, leading to the terminal uridylation of pre- let-7. Uridylated pre-let-7 miRNAs fail to be processed by Dicer and undergo degradation. Specifically recognizes the 5'-GGAG-3' motif in the terminal l…	-6.537
			LN28B_HUMAN 1/-8605249	SwissProt sequence is identical to NCBI NP_001004317.1	-6.537
16		LRRN3	LRRN3_(HUMAN)_transcript	Major transcript	-4.672
			LRRN3_(HUMAN)_transcript variant 1/-1089121849		-4.672
			LRRN3_(HUMAN)_transcript variant 2/-1602926657		-4.672
			LRRN3_(HUMAN)_transcript variant 3/-2022746398		-4.672
			LRRN3_HUMAN/-1396878532		-4.672
			LRRN3_HUMAN_isoform_NP_001093128/-1358230605	NCBI sequences NP_001093128.1, NP_001093130.1, NP_060804.3 are identical.	-4.672
17		Max	MAX_(HUMAN)_transcript	Major transcript	-2.007
			MAX_(HUMAN)_transcript variant 6/-1982904305		-2.007
			MAX_HUMAN/-779454579	Transcription regulator. Forms a sequence-specific DNA- binding protein complex with MYC or MAD which recognizes the core sequence 5'-CAC[GA]TG-3'. The MYC-MAX complex is a transcriptional activator, whereas the MAD-MAX complex is a repressor. May repress transcription via the recruitment of a chromatin remodeling complex containing H3 'Lys-9' histone methyltransferase activity.	-2.007
			MAX_HUMAN_isoform f/-1616928205		-2.007
18		MCM2	MCM2_(HUMAN)_Ph_S40_Ph_S108		-2.344
			MCM2_(HUMAN)_transcript/-2120588646	Major transcript	-2.344
			MCM2_(HUMAN)_transcript variant 1/-1898874008		-2.344
			MCM2_HUMAN/-1587691500	Acts as component of the MCM2-7 complex (MCM complex) which is the putative replicative helicase essential for 'once per cell cycle' DNA replication initiation and elongation in eukaryotic cells. The active ATPase sites in the MCM2-7 ring are formed through the interaction surfaces of two neighboring subunits such that a critical structure of a conserved arginine finger motif is provided in trans…	-2.344
			MCM2_HUMAN_isoform_NP_004517/-1535768080		-2.344
19		MCM3	MCM3_(HUMAN)_Ph_T722*	Technical unit	-2.048
			MCM3_(HUMAN)_transcript/-719482552	Major transcript	-2.048
			MCM3_HUMAN/-705905010	Acts as component of the MCM2-7 complex (MCM complex) which is the putative replicative helicase essential for 'once per cell cycle' DNA replication initiation and elongation in eukaryotic cells. The active ATPase sites in the MCM2-7 ring are formed through the interaction surfaces of two neighboring subunits such that a critical structure of a conserved arginine finger motif is provided in trans…	-2.048
20		MCM5	MCM5_(HUMAN)_transcript	Major transcript	-2.582
			MCM5_(HUMAN)_transcript_NM_006739.3/-1378427309		-2.582
			MCM5_HUMAN/430583467		-2.582
			MCM5_HUMAN_isoform_NP_006730/-1122470757		-2.582
21		MCM7	MCM7_(HUMAN)_transcript	Major transcript	-2.565
			MCM7_(HUMAN)_transcript variant 1/-1607879940	This variant encodes a longer isoform. [NM_005916.3]	-2.565
			MCM7_(HUMAN)_transcript variant 2/-1228757131	This variant differs in the 5' end-region and has an extra internal segment, as compared to variant P1 . The resulting isoform has a shorter N-terminus, as compared to isoform P1. [NM_182776.1 ]	-2.565
			MCM7_HUMAN/254414708	Acts as component of the MCM2-7 complex (MCM complex) which is the putative replicative helicase essential for 'once per cell cycle' DNA replication initiation and elongation in eukaryotic cells. The active ATPase sites in the MCM2-7 ring are formed through the interaction surfaces of two neighboring subunits such that a critical structure of a conserved arginine finger motif is provided in trans…	-2.565
			MCM7_HUMAN 1/-1451307589	SwissProt sequence is identical to NCBI NP_005907.3	-2.565
			MCM7_HUMAN 3/-640084284	SwissProt sequence is identical to NCBI NP_877577.1	-2.565
22		microRNA 214	hsa-miR-214-3p	Mature microRNA-214-3p is a product of posttranscription processing of precursor MicroRNA	-6.891
			hsa-miR-214-5p/-717492883	Mature microRNA-214-5p is a product of posttranscription processing of precursor MicroRNA	-6.891
			MIRN214/-1629352377		-6.891
23		MRPL3	MRPL3_(HUMAN)_transcript	Major transcript	-2.049
			MRPL3_(HUMAN)_transcript_NM_007208.3/-755533658		-2.049
			RM03_HUMAN/-1152358219		-2.049
			RM03_HUMAN_isoform_NP_009139/-1226575322		-2.049
24		Myopodin	SYNP2_HUMAN	Has an actin-binding and actin-bundling activity (By similarity).	-3.124
			SYNPO2_(HUMAN)_transcript/-1981743701	Major transcript	-3.124
25		N-Myc	MYCN_(HUMAN)_transcript	Major transcript	-2.825
			MYCN_(HUMAN)_transcript_NM_005378.4/-1325513636		-2.825
			MYCN_HUMAN/936713642	May function as a transcription factor.	-2.825
			MYCN_HUMAN_isoform_NP_005369/-912960069		-2.825
26		NDPK B	NDKB_(HUMAN)_Ph_S122_Ph_S125		-2.113
			NDKB_HUMAN/-1219562785	Major role in the synthesis of nucleoside triphosphates other than ATP. Negatively regulates Rho activity by interacting with AKAP13/LBC. Acts as a transcriptional activator of the MYC gene; binds DNA non-specifically (PubMed:8392752). Exhibits histidine protein kinase activity.	-2.113
			NME1-NME2_(HUMAN) isoform 3/-967789566	Based on a naturally occurring readthrough transcript which produces an NME1-NME2 fusion protein. SwissProt sequence is identical to NCBI NP_001018146.1	-2.113
			NME1-NME2_(HUMAN)_transcript/-1978459009	Major transcript	-2.113
			NME1-NME2_(HUMAN)_transcript variant 1/-1427908931		-2.113
			NME2_(HUMAN) isoform 1/-2061126159	SwissProt sequence is identical to NCBI NP_001018148.1, NP_001018147.1, NP_002503.1, NP_001018149.1	-2.113
			NME2_(HUMAN)_transcript/-1806259222	Major transcript	-2.113
			NME2_(HUMAN)_transcript variant 1/-1595089441		-2.113
			NME2_(HUMAN)_transcript variant 2/-1916344384		-2.113
			NME2_(HUMAN)_transcript variant 3/-619747121		-2.113
			NME2_(HUMAN)_transcript variant 4/-540565464		-2.113
27		NDRG1	NDRG1_(HUMAN)_Ph_S330*	Technical unit	3.817
			NDRG1_(HUMAN)_transcript/-774549099	Major transcript	3.817
			NDRG1_HUMAN/-452503601	Stress-responsive protein involved in hormone responses, cell growth, and differentiation. Acts as a tumor suppressor in many cell types. Necessary but not sufficient for p53/TP53- mediated caspase activation and apoptosis. Has a role in cell trafficking, notably of the Schwann cell, and is necessary for the maintenance and development of the peripheral nerve myelin sheath. Required for vesicular…	3.817
28		NUDEL	NDEL1_(HUMAN)_Ph_S231*	Technical unit	10.34
			NDEL1_(HUMAN)_transcript/-1675793143	Major transcript	10.34
			NDEL1_(HUMAN)_transcript variant 2/-26342313		10.34
			NDEL1_HUMAN/-1903412497	Required for organization of the cellular microtubule array and microtubule anchoring at the centrosome. May regulate microtubule organization at least in part by targeting the microtubule severing protein KATNA1 to the centrosome. Also positively regulates the activity of the minus-end directed microtubule motor protein dynein. May enhance dynein-mediated microtubule sliding by targeting dynein …	10.34
			NDEL1_HUMAN 1/-1817718057	SwissProt sequence is identical to NCBI NP_110435.1	10.34
29		PAX7	PAX7_(HUMAN)_transcript	Major transcript	2.064
			PAX7_(HUMAN)_transcript variant 1/-590295453		2.064
			PAX7_HUMAN/2116517827	Probable transcription factor. May have a role in myogenesis.	2.064
			PAX7_HUMAN Long/-1983492805	SwissProt sequence is identical to NCBI NP_002575.1	2.064
30		PDE5A	PDE5A_(HUMAN)_transcript	Major transcript	9.756
			PDE5A_(HUMAN)_transcript variant 1/-867647226		9.756
			PDE5A_HUMAN/-1797156934	Plays a role in signal transduction by regulating the intracellular concentration of cyclic nucleotides. This phosphodiesterase catalyzes the specific hydrolysis of cGMP to 5'- GMP.	9.756
			PDE5A_HUMAN PDE5A1/-1289452160	SwissProt sequence is identical to NCBI NP_001074.2	9.756
31		PIR51	R51A1_HUMAN	May participate in a common DNA damage response pathway associated with the activation of homologous recombination and double-strand break repair. Functionally cooperates with PALB2 in promoting of D-loop formation by RAD51. Binds to single and double stranded DNA, and is capable of aggregating DNA. Also binds RNA.	-2.264
			R51A1_HUMAN 2/-383711303	SwissProt sequence is identical to NCBI NP_006470.1	-2.264
			RAD51AP1_(HUMAN)_transcript/-141210830	Major transcript	-2.264
			RAD51AP1_(HUMAN)_transcript variant 2/-1720885827		-2.264
32		Rab-6B	RAB6B_(HUMAN)_transcript	Major transcript	6.704
			RAB6B_(HUMAN)_transcript_NM_016577.3/-18274449		6.704
			RAB6B_HUMAN/2097981970	Seems to have a role in retrograde membrane traffic at the level of the Golgi complex. May function in retrograde transport in neuronal cells.	6.704
			RAB6B_HUMAN_isoform_NP_057661/-1376052827		6.704
33		RASSF1	RASF1_(HUMAN)_Ph_S131*	Technical unit	2.062
			RASF1_(HUMAN)_Ph_S197*_Ph_S203*/-499970251	Technical unit	2.062
			RASF1_(HUMAN)_Ph_S203/-1015492071		2.062
			RASF1_(HUMAN)_Ph_S203*/-350439050	Technical unit	2.062
			RASF1_HUMAN/1023294	Potential tumor suppressor. Required for death receptor- dependent apoptosis. Mediates activation of STK3/MST2 and STK4/MST1 during Fas-induced apoptosis by preventing their dephosphorylation. When associated with MOAP1, promotes BAX conformational change and translocation to mitochondrial membranes in response to TNF and TNFSF10 stimulation. Isoform A interacts with CDC20, an activator of the an…	2.062
			RASF1_HUMAN A/-1230637155	Produced by alternative splicing of isoform D. SwissProt sequence is identical to NCBI NP_009113.3	2.062
			RASSF1_(HUMAN)_transcript/-1610431494	Major transcript	2.062
			RASSF1_(HUMAN)_transcript variant A/-2080244901	This variant (A) lacks an in-frame coding segment compared to variant D, resulting an isoform (A) that lacks an internal region, as compared to isoform D. [NM_007182.4]	2.062
34		S100A13	S100A13_(HUMAN)_transcript	Major transcript	-3.587
			S100A13_(HUMAN)_transcript variant 1/-1669753960		-3.587
			S100A13_(HUMAN)_transcript variant 2/-1025839479		-3.587
			S100A13_(HUMAN)_transcript variant 3/-440282080		-3.587
			S100A13_(HUMAN)_transcript variant 4/-2133670444		-3.587
			S100A13_(HUMAN)_transcript variant 5/-248326038		-3.587
			S10AD_HUMAN/1244933381		-3.587
			S10AD_HUMAN_isoform_NP_001019381/-1674385621	NCBI sequences NP_001019381.1, NP_001019382.1, NP_001019383.1, NP_001019384.1, NP_005970.1 are identical.	-3.587
35		SERA	PHGDH_(HUMAN)_transcript	Major transcript	-2.028
			PHGDH_(HUMAN)_transcript_NM_006623.3/-1788388353		-2.028
			SERA_HUMAN/1232037274		-2.028
			SERA_HUMAN_isoform_NP_006614/-1112499919		-2.028
36		Survivin	BIRC5_(HUMAN)_Ac_K130	Acetylated form	-2.134
			BIRC5_(HUMAN)_As_survivin alpha/-1485484151	isoform	-2.134
			BIRC5_(HUMAN)_As_survivin-2B/-1559487463	isoform	-2.134
			BIRC5_(HUMAN)_As_survivin?-Ex3/-714640115	isoform	-2.134
			BIRC5_(HUMAN)_Ph_S20*/-2120653637	Technical unit	-2.134
			BIRC5_(HUMAN)_Ph_S20*_Ph_T21*/-1265320327	Technical unit	-2.134
			BIRC5_(HUMAN)_Ph_T117*/-786757736	Technical unit	-2.134
			BIRC5_(HUMAN)_Ph_T34*/-1378595706	Technical unit	-2.134
			BIRC5_(HUMAN)_Ph_T48*/-2108511178	Technical unit	-2.134
			BIRC5_(HUMAN)_transcript/-1802815940	Major transcript	-2.134
			BIRC5_(HUMAN)_transcript O15392-2/-1097210402		-2.134
			BIRC5_(HUMAN)_transcript O15392-4/-1734872470	Alternatively spliced survivin transcript, designated as survivin-3B, comprises 5 exons including novel exon 3B derived from a 165-bp long portion of intron 3. Acquisition of a new in-frame TGA stop codon within the novel exon 3B results in an open reading frame (ORF) of 363 nucleotides, predicting a truncated 120 amino acid protein. Survivin-3B contains a single baculovirus IAP repeat (BIR), whi…	-2.134
			BIRC5_(HUMAN)_transcript O15392-7/-1298830376	Splice variant known as Survivin-2alpha , which is composed of exon 1, exon 2, and 3' 197 nucleotides derived from intron 2, providing a stop codon and a unique 3' untranslated region (UTR), encoding isoform 7 (truncated 74 amino acid protein), which acts as a natural dominant-negative of Survivin?s antiapoptotic activities.	-2.134
			BIRC5_(HUMAN)_transcript variant 2/-260470053	This variant, also known as survivin-deltaEx3, lacks an exon in the 3' coding region which results in a frameshift, compared to most frequently occurring transcript. The encoded isoform is shorter and has a distinct C-terminus . [ NM_001012270.1]	-2.134
			BIRC5_(HUMAN)_transcript_survivin 2B/-434250217	transcript	-2.134
			BIRC5_(HUMAN)_transcript_survivin alpha/-427120571	transcript	-2.134
			BIRC5_(HUMAN)_transcript_survivin?-Ex3/-930634843	transcript	-2.134
			BIRC5_HUMAN/-38167731	Multitasking protein that has dual roles in promoting cell proliferation and preventing apoptosis. Component of a chromosome passage protein complex (CPC) which is essential for chromosome alignment and segregation during mitosis and cytokinesis. Acts as an important regulator of the localization of this complex; directs CPC movement to different locations from the inner centromere during prometa…	-2.134
			BIRC5_HUMAN 2/-1970124707	SwissProt sequence differs from NCBI.	-2.134
			BIRC5_HUMAN 3/-887236186	SwissProt sequence is identical to NCBI NP_001012270.1	-2.134
			BIRC5_HUMAN 4/-943047839	SwissProt sequence differs from NCBI.	-2.134
			BIRC5_HUMAN 7/-1986086481	SwissProt sequence differs from NCBI.	-2.134
37		UBE2H	UBE2H_(HUMAN)_transcript	Major transcript	2.701
			UBE2H_(HUMAN)_transcript variant 1/-1705615660		2.701
			UBE2H_HUMAN/-2117272534	Accepts ubiquitin from the E1 complex and catalyzes its covalent attachment to other proteins. In vitro catalyzes 'Lys- 11'- and 'Lys-48'-linked polyubiquitination. Capable, in vitro, to ubiquitinate histone H2A.	2.701
			UBE2H_HUMAN 1/-1986222551	SwissProt sequence is identical to NCBI NP_003335.1	2.701
(2) CHP212_100nM
#		Network object	Name	Description	Signal
1		ANAPC1	ANAPC1_(HUMAN)_transcript	Major transcript	5.076
			ANAPC1_(HUMAN)_transcript_NM_022662.3/-1513403100		5.076
			APC1_HUMAN/1022619	Component of the anaphase promoting complex/cyclosome (APC/C), a cell cycle-regulated E3 ubiquitin ligase that controls progression through mitosis and the G1 phase of the cell cycle. The APC/C complex acts by mediating ubiquitination and subsequent degradation of target proteins: it mainly mediates the formation of 'Lys-11'-linked polyubiquitin chains and, to a lower extent, the formation of 'Ly…	5.076
			APC1_HUMAN_isoform_NP_073153/-1893462435		5.076
2		Caspase-8	CASP8_(HUMAN)_Ph_S364*	Technical unit	-5.156
			CASP8_(HUMAN)_Ph_S387*/-217135506	Technical unit	-5.156
			CASP8_(HUMAN)_Ph_T263/-1424122628		-5.156
			CASP8_(HUMAN)_Ph_T263*/-1920327644	Technical unit	-5.156
			CASP8_(HUMAN)_Ph_Y380*/-1003307458	Technical unit	-5.156
			CASP8_(HUMAN)_transcript/-441031790	Major transcript	-5.156
			CASP8_(HUMAN)_transcript variant A/-141401631		-5.156
			CASP8_(HUMAN)_transcript variant G/-1212363211		-5.156
			CASP8_HUMAN/942798909	Most upstream protease of the activation cascade of caspases responsible for the TNFRSF6/FAS mediated and TNFRSF1A induced cell death. Binding to the adapter molecule FADD recruits it to either receptor. The resulting aggregate called death- inducing signaling complex (DISC) performs CASP8 proteolytic activation. The active dimeric enzyme is then liberated from the DISC and free to activate downs…	-5.156
			CASP8_HUMAN 4/-1524885069	SwissProt sequence is identical to NCBI NP_001219.2	-5.156
			CASP8_HUMAN 9/-881242781	Ref.8 (AAL87628) sequence is in conflict in position: 14:K->R. SwissProt sequence is identical to NCBI NP_001073594.1	-5.156
			p10 CASP8_(HUMAN)/1346107634	Caspase 8 subunit p10 derived from a pro-enzyme by proteolytic cleavage.	-5.156
			p18 CASP8_(HUMAN)/1833563923	Caspase 8 subunit p18 derived from a pro-enzyme by proteolytic cleavage.	-5.156
3		CROC-4	C1orf61_(HUMAN)_transcript	Major transcript	6.868
			C1orf61_(HUMAN)_transcript_NM_006365.1/-1961777180		6.868
			CROC4_HUMAN/-123902214	May play a role in FOS signaling pathways involved in development and remodeling of neurons. Promotes transcription of the FOS promoter.	6.868
			CROC4_HUMAN_isoform_NP_006356/-232726004		6.868
4		Cyclin E	CCNE1_(HUMAN)_transcript	Major transcript	-2.66
			CCNE1_(HUMAN)_transcript_NM_001238.2/-330540101		-2.66
			CCNE1_HUMAN/12660159	Essential for the control of the cell cycle at the G1/S (start) transition.	-2.66
			CCNE1_HUMAN E1L/-1928483392	SwissProt sequence is identical to NCBI NP_001229.1	-2.66
			LMW-CCNE1_(HUMAN)/517171825	In breast cancers, cyclin E is cleaved to lower molecular weight (LMW) fragments (33 to 45 kd) by elastase and by calpain 2. These LMW fragments have greater affinity for CDK2 and resist inhibition by p21 and p27.	-2.66
5		Cyclin G2	CCNG2_(HUMAN)_transcript	Major transcript	2.001
			CCNG2_(HUMAN)_transcript_NM_004354.2/-2026983247		2.001
			CCNG2_HUMAN/-63279529	May play a role in growth regulation and in negative regulation of cell cycle progession.	2.001
			CCNG2_HUMAN_isoform_NP_004345/-1056333667		2.001
6		DNALIL1	DNALI1_(HUMAN)_transcript	Major transcript	-2.12
			DNALI1_(HUMAN)_transcript_NM_003462.3/-1660972951		-2.12
			IDLC_HUMAN/-554621738	May play a dynamic role in flagellar motility.	-2.12
			IDLC_HUMAN_isoform_NP_003453/-1729383830		-2.12
7		DPH2	DPH2_(HUMAN)_transcript	Major transcript	-12.58
			DPH2_(HUMAN)_transcript variant 1/-616269413		-12.58
			DPH2_HUMAN/-1787129973	Required for the first step in the synthesis of diphthamide, a post-translational modification of histidine which occurs in translation elongation factor 2 (By similarity).	-12.58
			DPH2_HUMAN_isoform a/-1328457583		-12.58
8		EZH1	EZH1_(HUMAN)_transcript	Major transcript	3.462
			EZH1_(HUMAN)_transcript_NM_001991.3/-1329092276		3.462
			EZH1_HUMAN/-1199645663	Polycomb group (PcG) protein. Catalytic subunit of the PRC2/EED-EZH1 complex, which methylates 'Lys-27' of histone H3, leading to transcriptional repression of the affected target gene. Able to mono-, di- and trimethylate 'Lys-27' of histone H3 to form H3K27me1, H3K27me2 and H3K27me3, respectively. Required for embryonic stem cell derivation and self-renewal, suggesting that it is involved in saf…	3.462
			EZH1_HUMAN 1/-95013470	SwissProt sequence is identical to NCBI NP_001982.2	3.462
9		FAM134B	F134B_HUMAN		3.227
			F134B_HUMAN 1/-663882921	SwissProt sequence is identical to NCBI NP_001030022.1	3.227
			FAM134B_(HUMAN)_transcript/-1596840270	Major transcript	3.227
			FAM134B_(HUMAN)_transcript variant 1/-2106952201		3.227
10		HMGI/Y	HMGA1_(HUMAN)_Ac_K65*	Technical unit	-2.76
			HMGA1_(HUMAN)_Ac_K71*/-791267504	Technical unit	-2.76
			HMGA1_(HUMAN)_Me_R57*_Me_R59*/-896981694	Technical unit	-2.76
			HMGA1_(HUMAN)_transcript/-1101060196	Major transcript	-2.76
			HMGA1_(HUMAN)_transcript variant 1/-1832835064		-2.76
			HMGA1_(HUMAN)_transcript variant 2/-494085113		-2.76
			HMGA1_(HUMAN)_transcript variant 3/-1890619801		-2.76
			HMGA1_(HUMAN)_transcript variant 4/-872592655		-2.76
			HMGA1_(HUMAN)_transcript variant 5/-1849329915		-2.76
			HMGA1_(HUMAN)_transcript variant 7/-1148280157		-2.76
			HMGA1_HUMAN/5962095	HMG-I/Y bind preferentially to the minor groove of A+T rich regions in double stranded DNA. It is suggested that these proteins could function in nucleosome phasing and in the 3'-end processing of mRNA transcripts. They are also involved in the transcription regulation of genes containing, or in close proximity to A+T-rich regions.	-2.76
			HMGA1_HUMAN HMG-I/-1724641133	SwissProt sequence is identical to NCBI NP_665908.1, NP_665906.1	-2.76
			HMGA1_HUMAN HMG-Y/-363909043	SwissProt sequence is identical to NCBI NP_665912.1, NP_665910.1, NP_665909.1, NP_002122.1	-2.76
11		HMP19	HMP19_(HUMAN)_transcript	Major transcript	-5.165
			NSG2_HUMAN/-410984358		-5.165
12		KLF2	KLF2_(HUMAN)_transcript	Major transcript	4.176
			KLF2_(HUMAN)_transcript_NM_016270.2/-1799847106		4.176
			KLF2_HUMAN/442600598	Binds to the CACCC box in the beta-globin gene promoter and activates transcription (By similarity).	4.176
			KLF2_HUMAN_isoform_NP_057354/-681889690		4.176
13		KLHL14	KLH14_HUMAN		-2.84
			KLH14_HUMAN 1/-1667587788	SwissProt sequence is identical to NCBI NP_065856.1	-2.84
			KLHL14_(HUMAN)_transcript/-20996302	Major transcript	-2.84
			KLHL14_(HUMAN)_transcript_NM_020805.1/-1662550629		-2.84
14		Lef-1	LEF1_(HUMAN)_transcript	Major transcript	-5.595
			LEF1_HUMAN/-989130972	Participates in the Wnt signaling pathway. Activates transcription of target genes in the presence of CTNNB1 and EP300. May play a role in hair cell differentiation and follicle morphogenesis. TLE1, TLE2, TLE3 and TLE4 repress transactivation mediated by LEF1 and CTNNB1. Regulates T-cell receptor alpha enhancer function. Binds DNA in a sequence-specific manner. PIAG antagonizes both Wnt-dependent…	-5.595
15		LIF	LIF_(HUMAN)_transcript	Major transcript	4.322
			LIF_(HUMAN)_transcript variant 1/-1935834237		4.322
			LIF_HUMAN/1504380745	LIF has the capacity to induce terminal differentiation in leukemic cells. Its activities include the induction of hematopoietic differentiation in normal and myeloid leukemia cells, the induction of neuronal cell differentiation, and the stimulation of acute-phase protein synthesis in hepatocytes.	4.322
			LIF_HUMAN_isoform 1 /-1269684579		4.322
16		LIN-28B	LIN28B_(HUMAN)_transcript	Major transcript	-2.058
			LIN28B_(HUMAN)_transcript_NM_001004317.3/-1723479132		-2.058
			LN28B_HUMAN/-1946087128	Acts as a suppressor of microRNA (miRNA) biogenesis by specifically binding the precursor let-7 (pre-let-7), a miRNA precursor. Acts by binding pre-let-7 and recruiting ZCCHC11/TUT4 uridylyltransferase, leading to the terminal uridylation of pre- let-7. Uridylated pre-let-7 miRNAs fail to be processed by Dicer and undergo degradation. Specifically recognizes the 5'-GGAG-3' motif in the terminal l…	-2.058
			LN28B_HUMAN 1/-8605249	SwissProt sequence is identical to NCBI NP_001004317.1	-2.058
17		microRNA 214	hsa-miR-214-3p	Mature microRNA-214-3p is a product of posttranscription processing of precursor MicroRNA	-2.242
			hsa-miR-214-5p/-717492883	Mature microRNA-214-5p is a product of posttranscription processing of precursor MicroRNA	-2.242
			MIRN214/-1629352377		-2.242
18		NDPK B	NDKB_(HUMAN)_Ph_S122_Ph_S125		-4.144
			NDKB_HUMAN/-1219562785	Major role in the synthesis of nucleoside triphosphates other than ATP. Negatively regulates Rho activity by interacting with AKAP13/LBC. Acts as a transcriptional activator of the MYC gene; binds DNA non-specifically (PubMed:8392752). Exhibits histidine protein kinase activity.	-4.144
			NME1-NME2_(HUMAN) isoform 3/-967789566	Based on a naturally occurring readthrough transcript which produces an NME1-NME2 fusion protein. SwissProt sequence is identical to NCBI NP_001018146.1	-4.144
			NME1-NME2_(HUMAN)_transcript/-1978459009	Major transcript	-4.144
			NME1-NME2_(HUMAN)_transcript variant 1/-1427908931		-4.144
			NME2_(HUMAN) isoform 1/-2061126159	SwissProt sequence is identical to NCBI NP_001018148.1, NP_001018147.1, NP_002503.1, NP_001018149.1	-4.144
			NME2_(HUMAN)_transcript/-1806259222	Major transcript	-4.144
			NME2_(HUMAN)_transcript variant 1/-1595089441		-4.144
			NME2_(HUMAN)_transcript variant 2/-1916344384		-4.144
			NME2_(HUMAN)_transcript variant 3/-619747121		-4.144
			NME2_(HUMAN)_transcript variant 4/-540565464		-4.144
19		NUDEL	NDEL1_(HUMAN)_Ph_S231*	Technical unit	5.202
			NDEL1_(HUMAN)_transcript/-1675793143	Major transcript	5.202
			NDEL1_(HUMAN)_transcript variant 2/-26342313		5.202
			NDEL1_HUMAN/-1903412497	Required for organization of the cellular microtubule array and microtubule anchoring at the centrosome. May regulate microtubule organization at least in part by targeting the microtubule severing protein KATNA1 to the centrosome. Also positively regulates the activity of the minus-end directed microtubule motor protein dynein. May enhance dynein-mediated microtubule sliding by targeting dynein …	5.202
			NDEL1_HUMAN 1/-1817718057	SwissProt sequence is identical to NCBI NP_110435.1	5.202
20		PDE5A	PDE5A_(HUMAN)_transcript	Major transcript	-2.84
			PDE5A_(HUMAN)_transcript variant 1/-867647226		-2.84
			PDE5A_HUMAN/-1797156934	Plays a role in signal transduction by regulating the intracellular concentration of cyclic nucleotides. This phosphodiesterase catalyzes the specific hydrolysis of cGMP to 5'- GMP.	-2.84
			PDE5A_HUMAN PDE5A1/-1289452160	SwissProt sequence is identical to NCBI NP_001074.2	-2.84
21		Rab-6B	RAB6B_(HUMAN)_transcript	Major transcript	4.929
			RAB6B_(HUMAN)_transcript_NM_016577.3/-18274449		4.929
			RAB6B_HUMAN/2097981970	Seems to have a role in retrograde membrane traffic at the level of the Golgi complex. May function in retrograde transport in neuronal cells.	4.929
			RAB6B_HUMAN_isoform_NP_057661/-1376052827		4.929
22		RASSF1	RASF1_(HUMAN)_Ph_S131*	Technical unit	2.184
			RASF1_(HUMAN)_Ph_S197*_Ph_S203*/-499970251	Technical unit	2.184
			RASF1_(HUMAN)_Ph_S203/-1015492071		2.184
			RASF1_(HUMAN)_Ph_S203*/-350439050	Technical unit	2.184
			RASF1_HUMAN/1023294	Potential tumor suppressor. Required for death receptor- dependent apoptosis. Mediates activation of STK3/MST2 and STK4/MST1 during Fas-induced apoptosis by preventing their dephosphorylation. When associated with MOAP1, promotes BAX conformational change and translocation to mitochondrial membranes in response to TNF and TNFSF10 stimulation. Isoform A interacts with CDC20, an activator of the an…	2.184
			RASF1_HUMAN A/-1230637155	Produced by alternative splicing of isoform D. SwissProt sequence is identical to NCBI NP_009113.3	2.184
			RASSF1_(HUMAN)_transcript/-1610431494	Major transcript	2.184
			RASSF1_(HUMAN)_transcript variant A/-2080244901	This variant (A) lacks an in-frame coding segment compared to variant D, resulting an isoform (A) that lacks an internal region, as compared to isoform D. [NM_007182.4]	2.184
23		S100A13	S100A13_(HUMAN)_transcript	Major transcript	-9.285
			S100A13_(HUMAN)_transcript variant 1/-1669753960		-9.285
			S100A13_(HUMAN)_transcript variant 2/-1025839479		-9.285
			S100A13_(HUMAN)_transcript variant 3/-440282080		-9.285
			S100A13_(HUMAN)_transcript variant 4/-2133670444		-9.285
			S100A13_(HUMAN)_transcript variant 5/-248326038		-9.285
			S10AD_HUMAN/1244933381		-9.285
			S10AD_HUMAN_isoform_NP_001019381/-1674385621	NCBI sequences NP_001019381.1, NP_001019382.1, NP_001019383.1, NP_001019384.1, NP_005970.1 are identical.	-9.285

## Sheet: SK-N-SH
General parser
(1) SKNSH_1uM
#		Network object	Name	Description	Signal
1		ARHGEF3	ARHG3_HUMAN	Acts as guanine nucleotide exchange factor (GEF) for RhoA and RhoB GTPases.	2.348
			ARHG3_HUMAN 1/-279074976	SwissProt sequence is identical to NCBI NP_062455.1	2.348
			ARHGEF3_(HUMAN)_transcript/-1361678926	Major transcript	2.348
			ARHGEF3_(HUMAN)_transcript variant 3/-335268175		2.348
2		Astrotactin-1	ASTN1_(HUMAN)_transcript	Major transcript	5.332
			ASTN1_(HUMAN)_transcript variant 1/-1999332111		5.332
			ASTN1_HUMAN/1986904801	Neuronal adhesion molecule that is required for glial- guided migration of young postmitotic neuroblasts in cortical regions of developing brain, including cerebrum, hippocampus, cerebellum and olfactory bulb.	5.332
			ASTN1_HUMAN 1/-1941946294	SwissProt sequence is identical to NCBI NP_004310.1	5.332
3		BAF60c	SMARCD3_(HUMAN)_transcript	Major transcript	2.906
			SMARCD3_(HUMAN)_transcript variant 3/-1978582403		2.906
			SMRD3_HUMAN/-612292468	Plays a role in ATP dependent nucleosome remodeling by SMARCA4 containing complexes. Stimulates nuclear receptor mediated transcription. Belongs to the neural progenitors-specific chromatin remodeling complex (npBAF complex) and the neuron- specific chromatin remodeling complex (nBAF complex). During neural development a switch from a stem/progenitor to a post- mitotic chromatin remodeling mechan…	2.906
			SMRD3_HUMAN 1/-220376864	SwissProt sequence is identical to NCBI NP_001003801.1	2.906
4		DCOR	DCOR_HUMAN		2.361
			DCOR_HUMAN_isoform_NP_002530/-196149095		2.361
			ODC1_(HUMAN)_transcript/-1696343714	Major transcript	2.361
			ODC1_(HUMAN)_transcript_NM_002539.1/-1452225721		2.361
5		DNALIL1	DNALI1_(HUMAN)_transcript	Major transcript	-3.571
			DNALI1_(HUMAN)_transcript_NM_003462.3/-1660972951		-3.571
			IDLC_HUMAN/-554621738	May play a dynamic role in flagellar motility.	-3.571
			IDLC_HUMAN_isoform_NP_003453/-1729383830		-3.571
6		DNER	DNER_(HUMAN)_transcript	Major transcript	2.277
			DNER_(HUMAN)_transcript_NM_139072.3/-1289051542		2.277
			DNER_HUMAN/-1134203695	Activator of the NOTCH1 pathway. May mediate neuron-glia interaction during astrocytogenesis (By similarity).	2.277
			DNER_HUMAN_isoform_NP_620711/-821608518		2.277
7		EZH1	EZH1_(HUMAN)_transcript	Major transcript	4.285
			EZH1_(HUMAN)_transcript_NM_001991.3/-1329092276		4.285
			EZH1_HUMAN/-1199645663	Polycomb group (PcG) protein. Catalytic subunit of the PRC2/EED-EZH1 complex, which methylates 'Lys-27' of histone H3, leading to transcriptional repression of the affected target gene. Able to mono-, di- and trimethylate 'Lys-27' of histone H3 to form H3K27me1, H3K27me2 and H3K27me3, respectively. Required for embryonic stem cell derivation and self-renewal, suggesting that it is involved in saf…	4.285
			EZH1_HUMAN 1/-95013470	SwissProt sequence is identical to NCBI NP_001982.2	4.285
8		FAM167A	F167A_HUMAN		-5.619
			F167A_HUMAN_isoform_NP_444509/-1287003153		-5.619
			FAM167A_(HUMAN)_transcript/-248134046	Major transcript	-5.619
			FAM167A_(HUMAN)_transcript_NM_053279.2/-776404350		-5.619
9		GPX7	GPX7_(HUMAN)_Ox_C57	In the presence of H2O2, GPX7 is oxidized and forms an intramolecular disul?de bond between Cys57 and Cys86.	-2.082
			GPX7_(HUMAN)_transcript/-2023376485	Major transcript	-2.082
			GPX7_(HUMAN)_transcript_NM_015696.4/-385307634		-2.082
			GPX7_HUMAN/-835284295	It protects esophageal epithelia from hydrogen peroxide- induced oxidative stress. It suppresses acidic bile acid-induced reactive oxigen species (ROS) and protects against oxidative DNA damage and double-strand breaks.	-2.082
			GPX7_HUMAN_isoform_NP_056511/-379470263		-2.082
10		hASH1	ASCL1_(HUMAN)_transcript	Major transcript	-2.397
			ASCL1_(HUMAN)_transcript_NM_004316.3/-532926563		-2.397
			ASCL1_HUMAN/-1292790751	Transcriptional regulator. May play a role at early stages of development of specific neural lineages in most regions of the CNS, and of several lineages in the PNS. Essential for the generation of olfactory and autonomic neurons. Involved in the initiation of neuronal differentiation. Mediates transcription activation by binding to the E box (5'-CANNTG-3').	-2.397
			ASCL1_HUMAN_isoform_NP_004307/-356547290		-2.397
11		HMP19	HMP19_(HUMAN)_transcript	Major transcript	-4.537
			NSG2_HUMAN/-410984358		-4.537
12		HOXB2	HOXB2_(HUMAN)_transcript	Major transcript	-3.028
			HOXB2_(HUMAN)_transcript_NM_002145.3/-213322920		-3.028
			HXB2_HUMAN/-49321993	Sequence-specific transcription factor which is part of a developmental regulatory system that provides cells with specific positional identities on the anterior-posterior axis.	-3.028
			HXB2_HUMAN_isoform_NP_002136/-1821591342		-3.028
13		Kinocilin	KNCN_(HUMAN)_transcript	Major transcript	-6.267
			KNCN_HUMAN/-724222670	May play a role in stabilizing dense microtubular networks or in vesicular trafficking (By similarity).	-6.267
14		KLHL14	KLH14_HUMAN		2.857
			KLH14_HUMAN 1/-1667587788	SwissProt sequence is identical to NCBI NP_065856.1	2.857
			KLHL14_(HUMAN)_transcript/-20996302	Major transcript	2.857
			KLHL14_(HUMAN)_transcript_NM_020805.1/-1662550629		2.857
15		LIN-28B	LIN28B_(HUMAN)_transcript	Major transcript	-4.397
			LIN28B_(HUMAN)_transcript_NM_001004317.3/-1723479132		-4.397
			LN28B_HUMAN/-1946087128	Acts as a suppressor of microRNA (miRNA) biogenesis by specifically binding the precursor let-7 (pre-let-7), a miRNA precursor. Acts by binding pre-let-7 and recruiting ZCCHC11/TUT4 uridylyltransferase, leading to the terminal uridylation of pre- let-7. Uridylated pre-let-7 miRNAs fail to be processed by Dicer and undergo degradation. Specifically recognizes the 5'-GGAG-3' motif in the terminal l…	-4.397
			LN28B_HUMAN 1/-8605249	SwissProt sequence is identical to NCBI NP_001004317.1	-4.397
16		LRRN3	LRRN3_(HUMAN)_transcript	Major transcript	-2.039
			LRRN3_(HUMAN)_transcript variant 1/-1089121849		-2.039
			LRRN3_(HUMAN)_transcript variant 2/-1602926657		-2.039
			LRRN3_(HUMAN)_transcript variant 3/-2022746398		-2.039
			LRRN3_HUMAN/-1396878532		-2.039
			LRRN3_HUMAN_isoform_NP_001093128/-1358230605	NCBI sequences NP_001093128.1, NP_001093130.1, NP_060804.3 are identical.	-2.039
17		Max	MAX_(HUMAN)_transcript	Major transcript	-2.634
			MAX_(HUMAN)_transcript variant 6/-1982904305		-2.634
			MAX_HUMAN/-779454579	Transcription regulator. Forms a sequence-specific DNA- binding protein complex with MYC or MAD which recognizes the core sequence 5'-CAC[GA]TG-3'. The MYC-MAX complex is a transcriptional activator, whereas the MAD-MAX complex is a repressor. May repress transcription via the recruitment of a chromatin remodeling complex containing H3 'Lys-9' histone methyltransferase activity.	-2.634
			MAX_HUMAN_isoform f/-1616928205		-2.634
18		MCM8	MCM8_(HUMAN)_transcript	Major transcript	2.473
			MCM8_(HUMAN)_transcript variant 1/-2042932681		2.473
			MCM8_HUMAN/1004854	Component of the MCM8-MCM9 complex, a complex involved in homologous recombination repair following DNA interstrand cross-links and plays a key role during gametogenesis. The MCM8- MCM9 complex probably acts as a hexameric helicase downstream of the Fanconi anemia proteins BRCA2 and RAD51 and is required to process aberrant forks into homologous recombination substrates and to orchestrate homolog…	2.473
			MCM8_HUMAN 1/-260021922	SwissProt sequence is identical to NCBI NP_115874.3	2.473
19		MRPL3	MRPL3_(HUMAN)_transcript	Major transcript	-9.942
			MRPL3_(HUMAN)_transcript_NM_007208.3/-755533658		-9.942
			RM03_HUMAN/-1152358219		-9.942
			RM03_HUMAN_isoform_NP_009139/-1226575322		-9.942
20		MTMR11	MTMR11_(HUMAN)_transcript	Major transcript	8.833
			MTMR11_(HUMAN)_transcript variant 2/-1460117477		8.833
			MTMRB_HUMAN/-1509775903	Probable pseudophosphatase. Contains a Glu residue instead of a conserved Cys residue in the dsPTPase catalytic loop which renders it catalytically inactive as a phosphatase (Potential).	8.833
			MTMRB_HUMAN 4/-720773771	SwissProt sequence is identical to NCBI NP_870988.2	8.833
21		Myopodin	SYNP2_HUMAN	Has an actin-binding and actin-bundling activity (By similarity).	-2.657
			SYNPO2_(HUMAN)_transcript/-1981743701	Major transcript	-2.657
22		N-Myc	MYCN_(HUMAN)_transcript	Major transcript	-16.48
			MYCN_(HUMAN)_transcript_NM_005378.4/-1325513636		-16.48
			MYCN_HUMAN/936713642	May function as a transcription factor.	-16.48
			MYCN_HUMAN_isoform_NP_005369/-912960069		-16.48
23		NDPK B	NDKB_(HUMAN)_Ph_S122_Ph_S125		-2.327
			NDKB_HUMAN/-1219562785	Major role in the synthesis of nucleoside triphosphates other than ATP. Negatively regulates Rho activity by interacting with AKAP13/LBC. Acts as a transcriptional activator of the MYC gene; binds DNA non-specifically (PubMed:8392752). Exhibits histidine protein kinase activity.	-2.327
			NME1-NME2_(HUMAN) isoform 3/-967789566	Based on a naturally occurring readthrough transcript which produces an NME1-NME2 fusion protein. SwissProt sequence is identical to NCBI NP_001018146.1	-2.327
			NME1-NME2_(HUMAN)_transcript/-1978459009	Major transcript	-2.327
			NME1-NME2_(HUMAN)_transcript variant 1/-1427908931		-2.327
			NME2_(HUMAN) isoform 1/-2061126159	SwissProt sequence is identical to NCBI NP_001018148.1, NP_001018147.1, NP_002503.1, NP_001018149.1	-2.327
			NME2_(HUMAN)_transcript/-1806259222	Major transcript	-2.327
			NME2_(HUMAN)_transcript variant 1/-1595089441		-2.327
			NME2_(HUMAN)_transcript variant 2/-1916344384		-2.327
			NME2_(HUMAN)_transcript variant 3/-619747121		-2.327
			NME2_(HUMAN)_transcript variant 4/-540565464		-2.327
24		NGFR(TNFRSF16)	NGFR (ICD)_(HUMAN)	NGFR (ICD) is a soluble intracellular domain of NGFR withsignaling capabilities. It a product of gamma-Secretase-mediated intramembrane cleavage of NGFR (CTF).	-7.841
			NGFR(CTF)_(HUMAN)/-1437706860	NGFR(CTF) is a membrane-bound carboxyterminal fragment , product of ectodomain shedding of NGFR. It is required for production of NGFR (ICD).	-7.841
			NGFR_(HUMAN)_transcript/-769146802	Major transcript	-7.841
			NGFR_(HUMAN)_transcript_NM_002507.3/-211026339		-7.841
			TNR16_HUMAN/93648971	Low affinity receptor which can bind to NGF, BDNF, NT-3, and NT-4. Can mediate cell survival as well as cell death of neural cells.	-7.841
			TNR16_HUMAN_isoform_NP_002498/-2091833803		-7.841
25		NRK1	NMRK1_(HUMAN)_transcript	Major transcript	-3.321
			NMRK1_(HUMAN)_transcript variant 1/-1097090511		-3.321
			NRK1_HUMAN/1022628	Catalyzes the phosphorylation of nicotinamide riboside (NR) and nicotinic acid riboside (NaR) to form nicotinamide mononucleotide (NMN) and nicotinic acid mononucleotide (NaMN). The enzyme also phosphorylates the antitumor drugs tiazofurin and 3- deazaguanosine.	-3.321
			NRK1_HUMAN 1/-1023853784	SwissProt sequence is identical to NCBI NP_060351.1	-3.321
26		NUDEL	NDEL1_(HUMAN)_Ph_S231*	Technical unit	10.99
			NDEL1_(HUMAN)_transcript/-1675793143	Major transcript	10.99
			NDEL1_(HUMAN)_transcript variant 2/-26342313		10.99
			NDEL1_HUMAN/-1903412497	Required for organization of the cellular microtubule array and microtubule anchoring at the centrosome. May regulate microtubule organization at least in part by targeting the microtubule severing protein KATNA1 to the centrosome. Also positively regulates the activity of the minus-end directed microtubule motor protein dynein. May enhance dynein-mediated microtubule sliding by targeting dynein …	10.99
			NDEL1_HUMAN 1/-1817718057	SwissProt sequence is identical to NCBI NP_110435.1	10.99
27		NUDT14	NUD14_HUMAN	Hydrolyzes UDP-glucose to glucose 1-phosphate and UMP and ADP-ribose to ribose 5-phosphate and AMP. The physiological substrate is probably UDP-glucose. Poor activity on other substrates such as ADP-glucose, CDP-glucose, GDP-glucose and GDP- mannose.	2.177
			NUD14_HUMAN_isoform_NP_803877/-801299567		2.177
			NUDT14_(HUMAN)_transcript/-1229664910	Major transcript	2.177
			NUDT14_(HUMAN)_transcript_NM_177533.4/-1540570188		2.177
28		p18	CDKN2C_(HUMAN)_transcript	Major transcript	-3.364
			CDKN2C_(HUMAN)_transcript variant 1/-2052555177		-3.364
			CDKN2C_(HUMAN)_transcript variant 2/-1526134380		-3.364
			CDN2C_HUMAN/-1844847658	Interacts strongly with CDK6, weakly with CDK4. Inhibits cell growth and proliferation with a correlated dependence on endogenous retinoblastoma protein RB.	-3.364
			CDN2C_HUMAN_isoform_NP_001253/-700840517	NCBI sequences NP_001253.1, NP_523240.1 are identical.	-3.364
29		PKIA	IPKA_HUMAN	Extremely potent competitive inhibitor of cAMP-dependent protein kinase activity, this protein interacts with the catalytic subunit of the enzyme after the cAMP-induced dissociation of its regulatory chains.	2.252
			PKIA_(HUMAN)_transcript/-1471592287	Major transcript	2.252
30		PUR6	PAICS_(HUMAN)_transcript	Major transcript	2.768
			PAICS_(HUMAN)_transcript variant 2/-690932694		2.768
			PAICS_(HUMAN)_transcript variant 3/-756817333		2.768
			PUR6_HUMAN/1069119172		2.768
			PUR6_HUMAN 1/-554582448	SwissProt sequence is identical to NCBI NP_006443.1, NP_001072992.1	2.768
31		PVT1	PVT1		-4.607
32		RAGE	AGER_(HUMAN)_transcript	Major transcript	-4.543
			AGER_(HUMAN)_transcript variant 1/-1692136596		-4.543
			AGER_(HUMAN)_transcript variant 7/-402504718	This variant (7, also known as RAGE_v16) uses alternate splice sites at several internal coding exons compared to variant 1. This results in a frame-shift and a shorter isoform (7, also known as hRAGEsec) with a distinct C-terminus compared to isoform 1.	-4.543
			cRAGE_(HUMAN)/2053980556	A form of soluble RAGE, cleaved RAGE (cRAGE) derives from proteolytic cleavage of the membrane-bound molecules and acts as a decoy receptor. ADAM10 act as the major RAGE sheddase.	-4.543
			RAGE_(HUMAN)_Ph_S391*/-583002084	Technical unit	-4.543
			RAGE_HUMAN/1740935223	Mediates interactions of advanced glycosylation end products (AGE). These are nonenzymatically glycosylated proteins which accumulate in vascular tissue in aging and at an accelerated rate in diabetes. Acts as a mediator of both acute and chronic vascular inflammation in conditions such as atherosclerosis and in particular as a complication of diabetes. AGE/RAGE signaling plays an important role …	-4.543
			RAGE_HUMAN 1/-1255126945	SwissProt sequence is identical to NCBI NP_001127.1	-4.543
			RAGE_HUMAN 2/-1416801275	SwissProt sequence is identical to NCBI NP_751947.1	-4.543
33		RFX5	RFX5_(HUMAN)_transcript	Major transcript	2.489
			RFX5_(HUMAN)_transcript variant 1/-1492820852		2.489
			RFX5_(HUMAN)_transcript variant 2/-1108997245		2.489
			RFX5_HUMAN/-1055104943	Activates transcription from class II MHC promoters. Recognizes X-boxes. Mediates cooperative binding between RFX and NF-Y. RFX binds the X1 box of MHC-II promoters.	2.489
			RFX5_HUMAN_isoform_NP_000440/-994985789	NCBI sequences NP_000440.1, NP_001020774.1 are identical.	2.489
34		SHISA4	SHISA4_(HUMAN)_transcript	Major transcript	-2.036
			SHISA4_(HUMAN)_transcript variant 1/-524184710		-2.036
			SHSA4_HUMAN/-1976905256		-2.036
			SHSA4_HUMAN_isoform_NP_937792/-619452998		-2.036
35		snRNP-E	RUXE_HUMAN	Appears to function in the U7 snRNP complex that is involved in histone 3'-end processing. Associated with snRNP U1, U2, U4/U6 and U5.	-2.715
			RUXE_HUMAN_isoform_NP_003085/-1183271839		-2.715
			SNRPE_(HUMAN)_transcript/-1287163970	Major transcript	-2.715
			SNRPE_(HUMAN)_transcript_NM_003094.2/-789355940		-2.715
36		SPRR1A	SPR1A_HUMAN	Cross-linked envelope protein of keratinocytes. It is a keratinocyte protein that first appears in the cell cytosol, but ultimately becomes cross-linked to membrane proteins by transglutaminase. All that results in the formation of an insoluble envelope beneath the plasma membrane.	7.738
			SPR1A_HUMAN_isoform_NP_001186757/-331911601	NCBI sequences NP_001186757.1, NP_005978.2 are identical.	7.738
			SPRR1A_(HUMAN)_transcript/-620836906	Major transcript	7.738
			SPRR1A_(HUMAN)_transcript variant 1/-106687096		7.738
			SPRR1A_(HUMAN)_transcript variant 2/-1842651853		7.738
37		SUSD5	SUSD5_(HUMAN)_transcript	Major transcript	2.971
			SUSD5_(HUMAN)_transcript_NM_015551.1/-72767534		2.971
			SUSD5_HUMAN/-734962456		2.971
			SUSD5_HUMAN_isoform_NP_056366/-1293710802		2.971
38		SYT13	SYT13_(HUMAN)_transcript	Major transcript	-7.845
			SYT13_(HUMAN)_transcript variant 1/-2085923069		-7.845
			SYT13_HUMAN/-1494755981	May be involved in transport vesicle docking to the plasma membrane (By similarity).	-7.845
			SYT13_HUMAN_isoform 1/-501080986		-7.845
39		TrkA	NTRK1_(HUMAN)_As_TrkAIII	Novel alternative TrkA splice variant, TrkAIII, with deletion of exons 6, 7, and 9 and functional extracellular IG-C1 and N-glycosylation domains, that exhibits expression restricted to undifferentiated early neural progenitors, human neuroblastomas, and a subset of other neural crest-derived tumors.	-4.86
			NTRK1_(HUMAN)_Ph/-578806399	Active form of protein	-4.86
			NTRK1_(HUMAN)_Ph_Y490/-1822474525	activation of NTRK1	-4.86
			NTRK1_(HUMAN)_transcript/-1437789329	Major transcript	-4.86
			NTRK1_(HUMAN)_transcript variant 2/-518535543		-4.86
			NTRK1_(HUMAN)_Ub_K485*/-1025859850	Technical unit	-4.86
			NTRK1_(HUMAN)_Y359C/-1851417474	Protein with coding sequence diversity Y359C	-4.86
			NTRK1_HUMAN/-1132625684	Receptor tyrosine kinase involved in the development and the maturation of the central and peripheral nervous systems through regulation of proliferation, differentiation and survival of sympathetic and nervous neurons. High affinity receptor for NGF which is its primary ligand, it can also bind and be activated by NTF3/neurotrophin-3. However, NTF3 only supports axonal extension through NTRK1 bu…	-4.86
			NTRK1_HUMAN TrkA-II/-1349896013	Major isoform. SwissProt sequence is identical to NCBI NP_002520.2	-4.86
40		UBE2H	UBE2H_(HUMAN)_transcript	Major transcript	2.25
			UBE2H_(HUMAN)_transcript variant 1/-1705615660		2.25
			UBE2H_HUMAN/-2117272534	Accepts ubiquitin from the E1 complex and catalyzes its covalent attachment to other proteins. In vitro catalyzes 'Lys- 11'- and 'Lys-48'-linked polyubiquitination. Capable, in vitro, to ubiquitinate histone H2A.	2.25
			UBE2H_HUMAN 1/-1986222551	SwissProt sequence is identical to NCBI NP_003335.1	2.25
41		WDR76	WDR76_(HUMAN)_transcript	Major transcript	-2.206
			WDR76_(HUMAN)_transcript variant 1/-1360175225		-2.206
			WDR76_HUMAN/-1003805321		-2.206
			WDR76_HUMAN_isoform 1/-60794595		-2.206
(2) SKNSH_100nM
#		Network object	Name	Description	Signal
1		Astrotactin-1	ASTN1_(HUMAN)_transcript	Major transcript	4.463
			ASTN1_(HUMAN)_transcript variant 1/-1999332111		4.463
			ASTN1_HUMAN/1986904801	Neuronal adhesion molecule that is required for glial- guided migration of young postmitotic neuroblasts in cortical regions of developing brain, including cerebrum, hippocampus, cerebellum and olfactory bulb.	4.463
			ASTN1_HUMAN 1/-1941946294	SwissProt sequence is identical to NCBI NP_004310.1	4.463
2		BAF60c	SMARCD3_(HUMAN)_transcript	Major transcript	2.421
			SMARCD3_(HUMAN)_transcript variant 3/-1978582403		2.421
			SMRD3_HUMAN/-612292468	Plays a role in ATP dependent nucleosome remodeling by SMARCA4 containing complexes. Stimulates nuclear receptor mediated transcription. Belongs to the neural progenitors-specific chromatin remodeling complex (npBAF complex) and the neuron- specific chromatin remodeling complex (nBAF complex). During neural development a switch from a stem/progenitor to a post- mitotic chromatin remodeling mechan…	2.421
			SMRD3_HUMAN 1/-220376864	SwissProt sequence is identical to NCBI NP_001003801.1	2.421
3		DNALIL1	DNALI1_(HUMAN)_transcript	Major transcript	-2.018
			DNALI1_(HUMAN)_transcript_NM_003462.3/-1660972951		-2.018
			IDLC_HUMAN/-554621738	May play a dynamic role in flagellar motility.	-2.018
			IDLC_HUMAN_isoform_NP_003453/-1729383830		-2.018
4		DPH2	DPH2_(HUMAN)_transcript	Major transcript	-2.25
			DPH2_(HUMAN)_transcript variant 1/-616269413		-2.25
			DPH2_HUMAN/-1787129973	Required for the first step in the synthesis of diphthamide, a post-translational modification of histidine which occurs in translation elongation factor 2 (By similarity).	-2.25
			DPH2_HUMAN_isoform a/-1328457583		-2.25
5		FAM167A	F167A_HUMAN		-2.643
			F167A_HUMAN_isoform_NP_444509/-1287003153		-2.643
			FAM167A_(HUMAN)_transcript/-248134046	Major transcript	-2.643
			FAM167A_(HUMAN)_transcript_NM_053279.2/-776404350		-2.643
6		HMP19	HMP19_(HUMAN)_transcript	Major transcript	-2.342
			NSG2_HUMAN/-410984358		-2.342
7		HOXB2	HOXB2_(HUMAN)_transcript	Major transcript	-2.863
			HOXB2_(HUMAN)_transcript_NM_002145.3/-213322920		-2.863
			HXB2_HUMAN/-49321993	Sequence-specific transcription factor which is part of a developmental regulatory system that provides cells with specific positional identities on the anterior-posterior axis.	-2.863
			HXB2_HUMAN_isoform_NP_002136/-1821591342		-2.863
8		HSP60	CH60_HUMAN	Implicated in mitochondrial protein import and macromolecular assembly. May facilitate the correct folding of imported proteins. May also prevent misfolding and promote the refolding and proper assembly of unfolded polypeptides generated under stress conditions in the mitochondrial matrix.	2.235
			CH60_HUMAN_isoform_NP_002147/-314473570	NCBI sequences NP_002147.2, NP_955472.1 are identical.	2.235
			HSPD1_(HUMAN)_transcript/-1986529733	Major transcript	2.235
			HSPD1_(HUMAN)_transcript variant 1/-1473488256		2.235
			HSPD1_(HUMAN)_transcript variant 2/-1227073663		2.235
9		Lef-1	LEF1_(HUMAN)_transcript	Major transcript	4.092
			LEF1_HUMAN/-989130972	Participates in the Wnt signaling pathway. Activates transcription of target genes in the presence of CTNNB1 and EP300. May play a role in hair cell differentiation and follicle morphogenesis. TLE1, TLE2, TLE3 and TLE4 repress transactivation mediated by LEF1 and CTNNB1. Regulates T-cell receptor alpha enhancer function. Binds DNA in a sequence-specific manner. PIAG antagonizes both Wnt-dependent…	4.092
10		LIF	LIF_(HUMAN)_transcript	Major transcript	2.966
			LIF_(HUMAN)_transcript variant 1/-1935834237		2.966
			LIF_HUMAN/1504380745	LIF has the capacity to induce terminal differentiation in leukemic cells. Its activities include the induction of hematopoietic differentiation in normal and myeloid leukemia cells, the induction of neuronal cell differentiation, and the stimulation of acute-phase protein synthesis in hepatocytes.	2.966
			LIF_HUMAN_isoform 1 /-1269684579		2.966
11		LIN-28B	LIN28B_(HUMAN)_transcript	Major transcript	-2.373
			LIN28B_(HUMAN)_transcript_NM_001004317.3/-1723479132		-2.373
			LN28B_HUMAN/-1946087128	Acts as a suppressor of microRNA (miRNA) biogenesis by specifically binding the precursor let-7 (pre-let-7), a miRNA precursor. Acts by binding pre-let-7 and recruiting ZCCHC11/TUT4 uridylyltransferase, leading to the terminal uridylation of pre- let-7. Uridylated pre-let-7 miRNAs fail to be processed by Dicer and undergo degradation. Specifically recognizes the 5'-GGAG-3' motif in the terminal l…	-2.373
			LN28B_HUMAN 1/-8605249	SwissProt sequence is identical to NCBI NP_001004317.1	-2.373
12		Max	MAX_(HUMAN)_transcript	Major transcript	-2.396
			MAX_(HUMAN)_transcript variant 6/-1982904305		-2.396
			MAX_HUMAN/-779454579	Transcription regulator. Forms a sequence-specific DNA- binding protein complex with MYC or MAD which recognizes the core sequence 5'-CAC[GA]TG-3'. The MYC-MAX complex is a transcriptional activator, whereas the MAD-MAX complex is a repressor. May repress transcription via the recruitment of a chromatin remodeling complex containing H3 'Lys-9' histone methyltransferase activity.	-2.396
			MAX_HUMAN_isoform f/-1616928205		-2.396
13		MCM8	MCM8_(HUMAN)_transcript	Major transcript	4.485
			MCM8_(HUMAN)_transcript variant 1/-2042932681		4.485
			MCM8_HUMAN/1004854	Component of the MCM8-MCM9 complex, a complex involved in homologous recombination repair following DNA interstrand cross-links and plays a key role during gametogenesis. The MCM8- MCM9 complex probably acts as a hexameric helicase downstream of the Fanconi anemia proteins BRCA2 and RAD51 and is required to process aberrant forks into homologous recombination substrates and to orchestrate homolog…	4.485
			MCM8_HUMAN 1/-260021922	SwissProt sequence is identical to NCBI NP_115874.3	4.485
14		microRNA 130a	hsa-miR-130a-3p	Mature microRNA-130a-3p is a product of posttranscription processing of precursor MicroRNA	-2.118
			hsa-miR-130a-5p/-345686947	Mature microRNA-130a-5p is a product of posttranscription processing of precursor MicroRNA	-2.118
			MIRN130A/-2053129578		-2.118
15		microRNA 610	hsa-miR-610	Mature microRNA-610 is a product of posttranscription processing of precursor MicroRNA	3.031
			microRNA 610/-172790509	microRNAs (miRNAs) are short (20-24 nt) non-coding RNAs that are involved in post-transcriptional regulation of gene expression in multicellular organisms by affecting both the stability and translation of mRNAs. miRNAs are transcribed by RNA polymerase II as part of capped and polyadenylated primary transcripts (pri-miRNAs) that can be either protein-coding or non-coding. The primary transcript …	3.031
16		MRPL3	MRPL3_(HUMAN)_transcript	Major transcript	-11.37
			MRPL3_(HUMAN)_transcript_NM_007208.3/-755533658		-11.37
			RM03_HUMAN/-1152358219		-11.37
			RM03_HUMAN_isoform_NP_009139/-1226575322		-11.37
17		MTMR11	MTMR11_(HUMAN)_transcript	Major transcript	2.944
			MTMR11_(HUMAN)_transcript variant 2/-1460117477		2.944
			MTMRB_HUMAN/-1509775903	Probable pseudophosphatase. Contains a Glu residue instead of a conserved Cys residue in the dsPTPase catalytic loop which renders it catalytically inactive as a phosphatase (Potential).	2.944
			MTMRB_HUMAN 4/-720773771	SwissProt sequence is identical to NCBI NP_870988.2	2.944
18		N-Myc	MYCN_(HUMAN)_transcript	Major transcript	-2.071
			MYCN_(HUMAN)_transcript_NM_005378.4/-1325513636		-2.071
			MYCN_HUMAN/936713642	May function as a transcription factor.	-2.071
			MYCN_HUMAN_isoform_NP_005369/-912960069		-2.071
19		NDPK B	NDKB_(HUMAN)_Ph_S122_Ph_S125		-3.199
			NDKB_HUMAN/-1219562785	Major role in the synthesis of nucleoside triphosphates other than ATP. Negatively regulates Rho activity by interacting with AKAP13/LBC. Acts as a transcriptional activator of the MYC gene; binds DNA non-specifically (PubMed:8392752). Exhibits histidine protein kinase activity.	-3.199
			NME1-NME2_(HUMAN) isoform 3/-967789566	Based on a naturally occurring readthrough transcript which produces an NME1-NME2 fusion protein. SwissProt sequence is identical to NCBI NP_001018146.1	-3.199
			NME1-NME2_(HUMAN)_transcript/-1978459009	Major transcript	-3.199
			NME1-NME2_(HUMAN)_transcript variant 1/-1427908931		-3.199
			NME2_(HUMAN) isoform 1/-2061126159	SwissProt sequence is identical to NCBI NP_001018148.1, NP_001018147.1, NP_002503.1, NP_001018149.1	-3.199
			NME2_(HUMAN)_transcript/-1806259222	Major transcript	-3.199
			NME2_(HUMAN)_transcript variant 1/-1595089441		-3.199
			NME2_(HUMAN)_transcript variant 2/-1916344384		-3.199
			NME2_(HUMAN)_transcript variant 3/-619747121		-3.199
			NME2_(HUMAN)_transcript variant 4/-540565464		-3.199
20		NUDEL	NDEL1_(HUMAN)_Ph_S231*	Technical unit	3.814
			NDEL1_(HUMAN)_transcript/-1675793143	Major transcript	3.814
			NDEL1_(HUMAN)_transcript variant 2/-26342313		3.814
			NDEL1_HUMAN/-1903412497	Required for organization of the cellular microtubule array and microtubule anchoring at the centrosome. May regulate microtubule organization at least in part by targeting the microtubule severing protein KATNA1 to the centrosome. Also positively regulates the activity of the minus-end directed microtubule motor protein dynein. May enhance dynein-mediated microtubule sliding by targeting dynein …	3.814
			NDEL1_HUMAN 1/-1817718057	SwissProt sequence is identical to NCBI NP_110435.1	3.814
21		NUDT14	NUD14_HUMAN	Hydrolyzes UDP-glucose to glucose 1-phosphate and UMP and ADP-ribose to ribose 5-phosphate and AMP. The physiological substrate is probably UDP-glucose. Poor activity on other substrates such as ADP-glucose, CDP-glucose, GDP-glucose and GDP- mannose.	2.381
			NUD14_HUMAN_isoform_NP_803877/-801299567		2.381
			NUDT14_(HUMAN)_transcript/-1229664910	Major transcript	2.381
			NUDT14_(HUMAN)_transcript_NM_177533.4/-1540570188		2.381
22		p18	CDKN2C_(HUMAN)_transcript	Major transcript	-3.258
			CDKN2C_(HUMAN)_transcript variant 1/-2052555177		-3.258
			CDKN2C_(HUMAN)_transcript variant 2/-1526134380		-3.258
			CDN2C_HUMAN/-1844847658	Interacts strongly with CDK6, weakly with CDK4. Inhibits cell growth and proliferation with a correlated dependence on endogenous retinoblastoma protein RB.	-3.258
			CDN2C_HUMAN_isoform_NP_001253/-700840517	NCBI sequences NP_001253.1, NP_523240.1 are identical.	-3.258
23		PKIA	IPKA_HUMAN	Extremely potent competitive inhibitor of cAMP-dependent protein kinase activity, this protein interacts with the catalytic subunit of the enzyme after the cAMP-induced dissociation of its regulatory chains.	2.188
			PKIA_(HUMAN)_transcript/-1471592287	Major transcript	2.188
24		PUR6	PAICS_(HUMAN)_transcript	Major transcript	2.201
			PAICS_(HUMAN)_transcript variant 2/-690932694		2.201
			PAICS_(HUMAN)_transcript variant 3/-756817333		2.201
			PUR6_HUMAN/1069119172		2.201
			PUR6_HUMAN 1/-554582448	SwissProt sequence is identical to NCBI NP_006443.1, NP_001072992.1	2.201
25		RAGE	AGER_(HUMAN)_transcript	Major transcript	-4.889
			AGER_(HUMAN)_transcript variant 1/-1692136596		-4.889
			AGER_(HUMAN)_transcript variant 7/-402504718	This variant (7, also known as RAGE_v16) uses alternate splice sites at several internal coding exons compared to variant 1. This results in a frame-shift and a shorter isoform (7, also known as hRAGEsec) with a distinct C-terminus compared to isoform 1.	-4.889
			cRAGE_(HUMAN)/2053980556	A form of soluble RAGE, cleaved RAGE (cRAGE) derives from proteolytic cleavage of the membrane-bound molecules and acts as a decoy receptor. ADAM10 act as the major RAGE sheddase.	-4.889
			RAGE_(HUMAN)_Ph_S391*/-583002084	Technical unit	-4.889
			RAGE_HUMAN/1740935223	Mediates interactions of advanced glycosylation end products (AGE). These are nonenzymatically glycosylated proteins which accumulate in vascular tissue in aging and at an accelerated rate in diabetes. Acts as a mediator of both acute and chronic vascular inflammation in conditions such as atherosclerosis and in particular as a complication of diabetes. AGE/RAGE signaling plays an important role …	-4.889
			RAGE_HUMAN 1/-1255126945	SwissProt sequence is identical to NCBI NP_001127.1	-4.889
			RAGE_HUMAN 2/-1416801275	SwissProt sequence is identical to NCBI NP_751947.1	-4.889
26		RBBP4 (RbAp48)	RBBP4_(HUMAN)_transcript	Major transcript	-2.194
			RBBP4_(HUMAN)_transcript variant 1/-1573800890		-2.194
			RBBP4_HUMAN/922324137	Core histone-binding subunit that may target chromatin assembly factors, chromatin remodeling factors and histone deacetylases to their histone substrates in a manner that is regulated by nucleosomal DNA. Component of several complexes which regulate chromatin metabolism. These include the chromatin assembly factor 1 (CAF-1) complex, which is required for chromatin assembly following DNA replicat…	-2.194
			RBBP4_HUMAN 1/-603945740	SwissProt sequence is identical to NCBI NP_005601.1	-2.194
27		RGS8	RGS8_(HUMAN)_transcript	Major transcript	-4.169
			RGS8_(HUMAN)_transcript variant 1/-844445333		-4.169
			RGS8_HUMAN/-2040282520	Inhibits signal transduction by increasing the GTPase activity of G protein alpha subunits thereby driving them into their inactive GDP-bound form. Preferentially binds to G(o)-alpha and G(i)-alpha-3 (By similarity).	-4.169
			RGS8_HUMAN 2/-171962816	SwissProt sequence is identical to NCBI NP_203131.1	-4.169
28		SPRR1A	SPR1A_HUMAN	Cross-linked envelope protein of keratinocytes. It is a keratinocyte protein that first appears in the cell cytosol, but ultimately becomes cross-linked to membrane proteins by transglutaminase. All that results in the formation of an insoluble envelope beneath the plasma membrane.	4.251
			SPR1A_HUMAN_isoform_NP_001186757/-331911601	NCBI sequences NP_001186757.1, NP_005978.2 are identical.	4.251
			SPRR1A_(HUMAN)_transcript/-620836906	Major transcript	4.251
			SPRR1A_(HUMAN)_transcript variant 1/-106687096		4.251
			SPRR1A_(HUMAN)_transcript variant 2/-1842651853		4.251
29		SYT13	SYT13_(HUMAN)_transcript	Major transcript	-2.128
			SYT13_(HUMAN)_transcript variant 1/-2085923069		-2.128
			SYT13_HUMAN/-1494755981	May be involved in transport vesicle docking to the plasma membrane (By similarity).	-2.128
			SYT13_HUMAN_isoform 1/-501080986		-2.128
30		ZBTB4	ZBTB4_(HUMAN)_transcript	Major transcript	-3.112
			ZBTB4_(HUMAN)_transcript variant 1/-1258849951		-3.112
			ZBTB4_(HUMAN)_transcript variant 2/-1174864979		-3.112
			ZBTB4_HUMAN/-71311176	May be involved in transcriptional regulation.	-3.112
			ZBTB4_HUMAN_isoform_NP_001122305/-692557071	NCBI sequences NP_001122305.1, NP_065950.2 are identical.	-3.112
